# Supplementary material for: Immune-coagulation dynamics in severe COVID-19 revealed by autoantibody profiling and multi-omics integration
Source: Sci Rep. 2025 Sep 1;15:32149. doi: 10.1038/s41598-025-17054-6 (PMC12402181; doi:10.1038/s41598-025-17054-6)
Supplement: Supplementary file 2 — Supplementary material 2 (XLSX 16.4 kb) [file 41598_2025_17054_MOESM2_ESM.xlsx]

## Sheet: Pathways
Table S1: Curated Complement and Coagulation Gene List Compiled from Reactome, KEGG, Wikipathways, Panther and GO Pathway Databases
KEGG_Complement and coagulation cascades (hsa04610)	Panther_Blood coagulation Homo sapiens (P00011)	Wikiwpathways_Complement System (WP2806)	Wikiwpathways_Complement Activation (WP545)	Wikiwpathways_Complement And Coagulation Cascades (WP558)	GOBP_BLOOD_COAGULATION ( GO:0007596)	GOBP_COMPLEMENT_ACTIVATION (GO:0006956)	REACTOME_COMPLEMENT_CASCADE (R-HSA-166658)	REACTOME_REGULATION_OF_COMPLEMENT_CASCADE (R-HSA-977606)
F11	FGB	CSNK1A1	C1QC	F10	ADORA2A	A2M	C1QA	C2
F10	SERPINB2	F11	C1QB	F12	C4BPB	C1QA	C1QB	C3
F12	F2R	F10	CFD	SERPIND1	CD36	C1QB	C1QC	C4A
SERPIND1	FGG	F12	C1QA	KLKB1	CD40LG	C1QBP	C1R	C4BPA
CFHR1	F10	ITGA2	C1R	SERPINA1	CD59	C1QC	C1S	C4BPB
CFHR3	VWF	LAMB1	MASP1	MASP1	ENTPD1	C1R	C2	CD46
CFHR2	SERPINF2	TLR2	C1S	SERPINE1	F10	C1RL	C3	CD55
CR1L	F12	LOC110384692	C8A	C3AR1	F12	C1S	C3AR1	CFB
CFHR5	GP5	CFHR2	C8B	PROS1	F13A1	C2	C4A	CFH
CFHR4	GP1BB	ALB	CFP	CLTC	F13B	C3	C4B	CFHR3
KLKB1	PLAUR	APOA1	C2	CLU	F2	C4A	C4B_2	CFI
SERPINA1	F2	CFHR4	C4A	TFPI	F2R	C4B	C4BPA	CR1
MASP1	GP1BA	CLEC4M	C3	SERPINA5	F2RL2	C4BPA	C4BPB	PROS1
SERPINE1	F3	CALR	C8G	KNG1	F2RL3	C4BPB	C5
C3AR1	GP9	KLKB1	C4B	C8G	F5	C5	C5AR1
PROS1	F7	FCER2	C5	C4B	F7	C6	C5AR2
C4BPA	PROC	FCN1	C6	BDKRB1	F8	C7	C6
C8A	F8	CD40	C7	CR1	F9	C8A	C7
CLU	F9	FKBP2	LOC110384692	FGB	GGCX	C8B	C8A
C4BPB	PROCR	LRP2	C9	CR2	GNA12	C8G	C8B
TFPI	F13B	MASP1	MASP2	F2R	GNAQ	C9	C8G
C8B	KLKB1	ITGA2B	CD55	VWF	GP1BA	CD46	C9
SERPINA5	F2RL3	C3AR1	CFB	SERPINF2	GP9	CD55	CD19
C4A	APP	PROS1		F2	HNF4A	CD59	CD46
KNG1	SERPINA1	LAMC1		PLAUR	ITGA2	CD5L	CD55
C8G	SERPINC1	ADM		F3	ITGB3	CFB	CD59
C4B	ITGA2B	C4BPA		F5	KNG1	CFD	CD81
BDKRB1	SERPINE1	FPR1		F7	L3MBTL4	CFH	CFB
BDKRB2	SERPINA10	C8A		PROC	LMAN1	CFHR1	CFD
FGA	PROS1	C4A		F8	MMRN1	CFHR2	CFH
CR1	PROZ	FCGR3A		F9	PABPC4	CFHR3	CFHR1
FGB	PLAU	C1QBP		SERPING1	PF4	CFHR4	CFHR2
SERPINB2	PLG	SPP1		F13B	PLAT	CFHR5	CFHR3
CR2	PLAT	FGA		MASP2	PLG	CFI	CFHR4
FGG	TFPI	ELANE		CD46	PROC	CFP	CFHR5
F2R	KNG1	ADIPOQ		CFB	PROS1	CLU	CFI
VWF	THBD	CR1		C1QC	SERPINE1	COLEC10	CFP
SERPINF2	FGA	FGB		C1QB	TFPI	COLEC11	CLU
F2		CR2		CFD	THBD	CR1	COLEC10
PLAUR		FGG		C1QA	TMPRSS6	CR1L	COLEC11
F3		CD93		C1R	VWF	CR2	CPB2
F5		PRNP		CPB2	WAS	FCN1	CPN1
F7		PLAUR		C5AR1		FCN2	CPN2
PROC		PRKCA		CFI		FCN3	CR1
F8		SELE		SERPINC1		IGHA1	CR2
F9		DCN		C1S		IGHA2	CRP
PROCR		SELP		CFH		IGHD	ELANE
SERPING1		SELL		PLAU		IGHE	F2
F13B		SERPING1		PLAT		IGHG1	FCN1
F2RL2		SFTPA1		PLG		IGHG2	FCN2
MASP2		MASP2		C2		IGHG3	FCN3
CD46		PTX3		C3		IGHG4	GZMM
F2RL3		SFTPA2		LMAN1		IL1B	IGHG1
CFB		CD46		C6		KRT1	IGHG2
C1QC		CFB		THBD		MASP1	IGHG4
ITGB2		APCS		C7		MASP2	IGHV1-2
C1QB		FCN2		C9		MBL2	IGHV1-46
CFD		CFD		CD55		MIR520B	IGHV1-69
C1QA		CRP				MIR520E	IGHV2-5
C1R		SELPLG				PHB1	IGHV2-70
CPB2		C5AR1				PHB2	IGHV3-11
SERPINC1		CFI				SERPING1	IGHV3-13
CFI		C1S				SUSD4	IGHV3-23
C5AR1		CFH				TREM2	IGHV3-30
CFH		F13A1				VSIG4	IGHV3-33
C1S		LAMA5					IGHV3-48
F13A1		C5AR2					IGHV3-53
PLAU		ITGB3					IGHV3-7
PLAT		TXN					IGHV4-34
PLG		WAS					IGHV4-39
ITGAM		ARRB2					IGHV4-59
VTN		THBS1					IGKV1-12
C2		PLG					IGKV1-16
C3		CFP					IGKV1-17
C5		C2					IGKV1-33
THBD		GNAI2					IGKV1-39
C6		ICAM1					IGKV1-5
C7		VTN					IGKV1D-12
C9		C3					IGKV1D-16
ITGAX		GNAI3					IGKV1D-33
VSIG4		ICAM2					IGKV1D-39
A2M		CPN1					IGKV2-28
CD59		C5					IGKV2-30
MBL2		GNA15					IGKV2D-28
CD55		C6					IGKV2D-30
		C7					IGKV2D-40
		C9					IGKV3-11
		RPS19					IGKV3-15
		CD19					IGKV3-20
		IBSP					IGKV3D-20
		VSIG4					IGKV4-1
		CD59					IGKV5-2
		MBL2					IGLC2
		CD55					IGLC3
		PRKACA					IGLV1-40
							IGLV1-44
							IGLV1-47
							IGLV1-51
							IGLV2-11
							IGLV2-14
							IGLV2-23
							IGLV2-8
							IGLV3-1
							IGLV3-19
							IGLV3-21
							IGLV3-25
							IGLV3-27
							IGLV6-57
							IGLV7-43
							MASP1
							MASP2
							MBL2
							PROS1
							SERPING1
							VTN

## Sheet: Curated_genes
Table S1: Curated Complement and Coagulation Gene List
Complement and Coagulation related genes
A2M
ADIPOQ
ADM
ADORA2A
ALB
APCS
APOA1
APP
ARRB2
BDKRB1
BDKRB2
C1QA
C1QB
C1QBP
C1QC
C1R
C1RL
C1S
C2
C3
C3AR1
C4A
C4B
C4B_2
C4BPA
C4BPB
C5
C5AR1
C5AR2
C6
C7
C8A
C8B
C8G
C9
CALR
CD19
CD36
CD40
CD40LG
CD46
CD55
CD59
CD5L
CD81
CD93
CFB
CFD
CFH
CFHR1
CFHR2
CFHR3
CFHR4
CFHR5
CFI
CFP
CLEC4M
CLTC
CLU
COLEC10
COLEC11
CPB2
CPN1
CPN2
CR1
CR1L
CR2
CRP
CSNK1A1
DCN
ELANE
ENTPD1
F10
F11
F12
F13A1
F13B
F2
F2R
F2RL2
F2RL3
F3
F5
F7
F8
F9
FCER2
FCGR3A
FCN1
FCN2
FCN3
FGA
FGB
FGG
FKBP2
FPR1
GGCX
GNA12
GNA15
GNAI2
GNAI3
GNAQ
GP1BA
GP1BB
GP5
GP9
GZMM
HNF4A
IBSP
ICAM1
ICAM2
IGHA2
IGHD
IGHE
IGHG1
IGHG2
IGHG3
IGHG4
IGHV1-2
IGHV1-46
IGHV1-69
IGHV2-5
IGHV2-70
IGHV3-11
IGHV3-13
IGHV3-23
IGHV3-30
IGHV3-33
IGHV3-48
IGHV3-53
IGHV3-7
IGHV4-34
IGHV4-39
IGHV4-59
IGKV1-12
IGKV1-16
IGKV1-17
IGKV1-33
IGKV1-39
IGKV1-5
IGKV1D-12
IGKV1D-16
IGKV1D-33
IGKV1D-39
IGKV2-28
IGKV2-30
IGKV2D-28
IGKV2D-30
IGKV2D-40
IGKV3-11
IGKV3-15
IGKV3-20
IGKV3D-20
IGKV4-1
IGKV5-2
IGLV1-40
IGLV1-44
IGLV1-47
IGLV1-51
IGLV2-11
IGLV2-14
IGLV2-23
IGLV2-8
IGLV3-1
IGLV3-21
IGLV3-25
IGLV3-27
IGLV6-57
IGLV7-43
IL1B
ITGA2
ITGA2B
ITGAM
ITGAX
ITGB2
ITGB3
KLKB1
KNG1
KRT1
L3MBTL4
LAMA5
LAMB1
LAMC1
LMAN1
LRP2
MASP1
MASP2
MBL2
MMRN1
PABPC4
PF4
PHB2
PLAT
PLAU
PLAUR
PLG
PRKACA
PRKCA
PRNP
PROC
PROCR
PROS1
PROZ
PTX3
RPS19
SELE
SELL
SELP
SELPLG
SERPINA1
SERPINA10
SERPINA5
SERPINB2
SERPINC1
SERPIND1
SERPINE1
SERPINF2
SERPING1
SFTPA1
SFTPA2
SPP1
SUSD4
TFPI
THBD
THBS1
TLR2
TMPRSS6
TREM2
TXN
VSIG4
VTN
VWF
WAS
