# Supplementary material for: Immune-coagulation dynamics in severe COVID-19 revealed by autoantibody profiling and multi-omics integration
Source: Sci Rep. 2025 Sep 1;15:32149. doi: 10.1038/s41598-025-17054-6 (PMC12402181; doi:10.1038/s41598-025-17054-6)
Supplement: Supplementary file 3 — Supplementary material 3 (XLSX 15.7 kb) [file 41598_2025_17054_MOESM3_ESM.xlsx]

## Sheet: Siginificant_Coagulation_Genes_
Table S2: Fold Change Values for Significantly Altered Genes Across Comparisons (NA: Not Applicable)
Gene_Symbol	Mild_vs_HC	Severe_vs_HC	Severe_vs_Mild
A2M	NA	NA	NA
ADIPOQ	NA	NA	NA
ADM	1.498	1.97791	NA
ADORA2A	NA	NA	NA
ALB	NA	NA	NA
APCS	NA	NA	NA
APOA1	NA	NA	NA
APP	NA	NA	NA
ARRB2	NA	NA	NA
BDKRB1	NA	NA	NA
BDKRB2	NA	NA	NA
C1QA	1.58942	1.3487	NA
C1QB	2.41507	2.30564	NA
C1QBP	NA	NA	NA
C1QC	3.24129	3.27821	NA
C1R	NA	NA	NA
C1RL	NA	1.05291	NA
C1S	NA	NA	NA
C2	2.27245	1.92859	NA
C3	NA	NA	NA
C3AR1	1.47009	1.23232	NA
C4A	NA	NA	NA
C4B	NA	NA	NA
C4B_2	NA	NA	NA
C4BPA	NA	NA	NA
C4BPB	NA	NA	NA
C5	NA	NA	NA
C5AR1	NA	1.08226	NA
C5AR2	NA	NA	NA
C6	NA	NA	NA
C7	NA	NA	NA
C8A	NA	NA	NA
C8B	NA	NA	NA
C8G	NA	NA	NA
C9	NA	NA	NA
CALR	NA	NA	NA
CD19	NA	NA	NA
CD36	NA	NA	NA
CD40	NA	NA	NA
CD40LG	NA	-1.1559	NA
CD46	NA	NA	NA
CD55	NA	1.01119	NA
CD59	NA	NA	NA
CD5L	1.54815	NA	NA
CD81	NA	NA	NA
CD93	NA	NA	NA
CFB	2.89682	2.56049	NA
CFD	NA	NA	NA
CFH	NA	-1.09391	NA
CFHR1	NA	NA	NA
CFHR2	NA	NA	NA
CFHR3	NA	NA	NA
CFHR4	NA	NA	NA
CFHR5	NA	NA	NA
CFI	NA	NA	NA
CFP	NA	NA	NA
CLEC4M	NA	NA	NA
CLTC	NA	NA	NA
CLU	1.4624	2.31479	NA
COLEC10	NA	NA	NA
COLEC11	NA	NA	NA
CPB2	NA	NA	NA
CPN1	NA	NA	NA
CPN2	NA	NA	NA
CR1	NA	1.80453	NA
CR1L	NA	NA	1.36776
CR2	NA	-1.02243	NA
CRP	NA	NA	NA
CSNK1A1	NA	NA	NA
DCN	NA	-2.72409	-2.16921
ELANE	1.23456	2.99167	1.75126
ENTPD1	NA	NA	NA
F10	NA	NA	NA
F11	NA	NA	NA
F12	NA	1.07471	NA
F13A1	NA	1.33946	NA
F13B	NA	NA	NA
F2	NA	NA	NA
F2R	NA	NA	NA
F2RL2	NA	NA	NA
F2RL3	NA	1.44938	1.07706
F3	NA	NA	NA
F5	NA	1.74731	NA
F7	NA	NA	NA
F8	NA	NA	NA
F9	NA	NA	NA
FCER2	NA	NA	NA
FCGR3A	NA	NA	NA
FCN1	NA	NA	NA
FCN2	NA	NA	NA
FCN3	NA	NA	NA
FGA	NA	NA	NA
FGB	NA	NA	NA
FGG	NA	NA	NA
FKBP2	NA	NA	NA
FPR1	NA	1.09213	NA
GGCX	NA	NA	NA
GNA12	NA	NA	NA
GNA15	NA	NA	NA
GNAI2	NA	NA	NA
GNAI3	NA	NA	NA
GNAQ	NA	NA	NA
GP1BA	NA	1.79638	1.10118
GP1BB	NA	NA	NA
GP5	NA	NA	NA
GP9	NA	1.64257	NA
GZMM	NA	-1.20451	NA
HNF4A	NA	NA	NA
IBSP	NA	NA	NA
ICAM1	NA	NA	NA
ICAM2	NA	NA	NA
IGHA2	NA	NA	NA
IGHD	NA	NA	NA
IGHE	NA	NA	NA
IGHG1	NA	NA	NA
IGHG2	NA	NA	NA
IGHG3	NA	NA	NA
IGHG4	NA	NA	NA
IGHV1-2	NA	NA	NA
IGHV1-46	NA	NA	NA
IGHV1-69	NA	NA	NA
IGHV2-5	NA	NA	NA
IGHV2-70	NA	NA	NA
IGHV3-11	NA	NA	NA
IGHV3-13	NA	NA	NA
IGHV3-23	NA	NA	NA
IGHV3-30	NA	NA	NA
IGHV3-33	NA	NA	NA
IGHV3-48	NA	NA	NA
IGHV3-53	NA	NA	NA
IGHV3-7	NA	NA	NA
IGHV4-34	NA	NA	NA
IGHV4-39	NA	NA	NA
IGHV4-59	NA	NA	NA
IGKV1-12	NA	NA	NA
IGKV1-16	NA	NA	NA
IGKV1-17	NA	NA	NA
IGKV1-33	NA	NA	NA
IGKV1-39	NA	NA	NA
IGKV1-5	NA	NA	NA
IGKV1D-12	NA	NA	NA
IGKV1D-16	NA	NA	NA
IGKV1D-33	NA	NA	NA
IGKV1D-39	NA	NA	NA
IGKV2-28	NA	NA	NA
IGKV2-30	NA	NA	NA
IGKV2D-28	NA	NA	NA
IGKV2D-30	NA	NA	NA
IGKV2D-40	NA	NA	NA
IGKV3-11	NA	NA	NA
IGKV3-15	NA	NA	NA
IGKV3-20	NA	NA	NA
IGKV3D-20	NA	NA	NA
IGKV4-1	NA	NA	NA
IGKV5-2	NA	NA	NA
IGLV1-40	NA	NA	NA
IGLV1-44	NA	NA	NA
IGLV1-47	NA	NA	NA
IGLV1-51	NA	NA	NA
IGLV2-11	NA	NA	NA
IGLV2-14	NA	NA	NA
IGLV2-23	NA	NA	NA
IGLV2-8	NA	NA	NA
IGLV3-1	NA	NA	NA
IGLV3-21	NA	NA	NA
IGLV3-25	NA	NA	NA
IGLV3-27	NA	NA	NA
IGLV6-57	NA	NA	NA
IGLV7-43	NA	NA	NA
IL1B	NA	NA	NA
ITGA2	NA	NA	NA
ITGA2B	1.42442	2.68589	1.28361
ITGAM	NA	1.48756	NA
ITGAX	NA	1.03466	NA
ITGB2	NA	NA	NA
ITGB3	NA	2.04254	1.46022
KLKB1	NA	NA	NA
KNG1	NA	NA	NA
KRT1	NA	NA	NA
L3MBTL4	NA	NA	NA
LAMA5	NA	NA	NA
LAMB1	NA	NA	NA
LAMC1	1.35637	1.61542	NA
LMAN1	NA	NA	NA
LRP2	NA	NA	NA
MASP1	NA	NA	NA
MASP2	NA	NA	NA
MBL2	NA	NA	NA
MMRN1	NA	2.26252	1.68221
PABPC4	NA	NA	NA
PF4	NA	1.43598	NA
PHB2	NA	NA	NA
PLAT	NA	NA	NA
PLAU	1.13694	2.26205	1.13288
PLAUR	NA	1.05071	NA
PLG	NA	NA	NA
PRKACA	NA	NA	NA
PRKCA	NA	NA	NA
PRNP	NA	NA	NA
PROC	NA	NA	NA
PROCR	NA	-1.29685	NA
PROS1	NA	1.71405	1.37859
PROZ	NA	NA	NA
PTX3	NA	1.68845	1.02513
RPS19	NA	NA	NA
SELE	NA	NA	NA
SELL	NA	1.25235	NA
SELP	NA	2.20878	1.30708
SELPLG	NA	NA	NA
SERPINA1	NA	1.00384	NA
SERPINA10	NA	NA	NA
SERPINA5	NA	NA	NA
SERPINB2	NA	1.43392	NA
SERPINC1	NA	NA	NA
SERPIND1	NA	NA	NA
SERPINE1	NA	1.83698	1.14376
SERPINF2	NA	NA	NA
SERPING1	2.57947	3.23993	NA
SFTPA1	NA	NA	NA
SFTPA2	NA	NA	NA
SPP1	NA	NA	NA
SUSD4	NA	NA	NA
TFPI	NA	2.33115	1.54721
THBD	NA	NA	NA
THBS1	NA	NA	1.00527
TLR2	NA	1.38974	NA
TMPRSS6	NA	NA	NA
TREM2	1.17823	NA	NA
TXN	NA	1.13982	NA
VSIG4	NA	1.45796	NA
VTN	NA	NA	NA
VWF	NA	1.52241	1.2352
WAS	NA	NA	NA
