# Supplementary material for: Immune-coagulation dynamics in severe COVID-19 revealed by autoantibody profiling and multi-omics integration
Source: Sci Rep. 2025 Sep 1;15:32149. doi: 10.1038/s41598-025-17054-6 (PMC12402181; doi:10.1038/s41598-025-17054-6)
Supplement: Supplementary file 4 — Supplementary material 4 (XLSX 24.5 kb) [file 41598_2025_17054_MOESM4_ESM.xlsx]

## Sheet: Mild
Table S3: Correlation Between Clinical Laboratory Parameters and Complement-Coagulation Gene Expression in COVID-19 Mild Group (Adj. p < 0.05)
Gene	Clinical	R	pval	padj
F5	CRP	0.601812	0.00114402	0.0892332
PLAU	CRP	0.618567	0.000756195	0.0892332
CLU	CRP	0.526586	0.00571591	0.197718
CR1	CRP	0.521115	0.00633713	0.197718
SERPINB2	CRP	0.535134	0.00484834	0.197718
C1RL	CRP	0.494444	0.0102393	0.266222
F13A1	CRP	0.474269	0.0143714	0.269861
ITGAM	CRP	0.468456	0.0157894	0.269861
PROS1	CRP	0.475295	0.0141325	0.269861
SERPING1	Platelet	-0.462722	0.0172988	0.269861
C1QB	CRP	0.409301	0.0378621	0.282571
C3AR1	CRP	0.417507	0.0338215	0.282571
C5AR1	CRP	0.408959	0.0380384	0.282571
CD55	CRP	0.44623	0.0223118	0.282571
FPR1	CRP	0.429817	0.0284147	0.282571
ITGAX	CRP	0.409301	0.0378621	0.282571
ITGB3	CRP	0.430843	0.0279975	0.282571
PLAUR	CRP	0.41614	0.0344699	0.282571
TXN	CRP	0.426398	0.0298413	0.282571
VWF	CRP	0.415114	0.0349626	0.282571
GZMM	Platelet	-0.448016	0.0217175	0.282571
ADM	CRP	0.400752	0.0424702	0.301152
TLR2	CRP	0.397333	0.0444331	0.301372
LAMC1	CRP	0.391178	0.0481462	0.312951
ITGA2B	CRP	0.385365	0.051873	0.323687
DCN	Platelet	-0.380879	0.0549003	0.329402
VSIG4	CRP	0.368952	0.0636213	0.36759
C1QA	CRP	0.35801	0.0725297	0.372407
SELL	CRP	0.3563	0.0740039	0.372407
C3AR1	Platelet	-0.361491	0.0695978	0.372407
VSIG4	Platelet	0.358413	0.0721854	0.372407
THBS1	CRP	0.343307	0.0859674	0.419091
CFH	CRP	0.336468	0.0928236	0.438803
MMRN1	CRP	0.315268	0.116693	0.523854
SERPINA1	CRP	0.314584	0.117531	0.523854
F12	CRP	0.303642	0.131556	0.533566
PTX3	CRP	0.302274	0.133391	0.533566
C2	Platelet	-0.309166	0.124332	0.533566
TXN	Platelet	-0.303352	0.131944	0.533566
CD5L	CRP	0.288103	0.153504	0.544243
SELP	CRP	0.294751	0.143816	0.544243
ITGAX	Fibrin-D-Dimer	-0.295144	0.143258	0.544243
ADM	Platelet	-0.29275	0.146685	0.544243
SELL	Platelet	-0.28933	0.151682	0.544243
C1QC	CRP	0.275603	0.17296	0.599595
CR2	CRP	0.260215	0.199198	0.661167
ELANE	Platelet	0.260602	0.198507	0.661167
SERPINA1	Platelet	-0.249316	0.219352	0.712893
GP9	CRP	0.23286	0.252297	0.713161
C5AR1	Fibrin-D-Dimer	-0.224692	0.269789	0.713161
ELANE	Fibrin-D-Dimer	-0.242818	0.231997	0.713161
PLAUR	Fibrin-D-Dimer	-0.221956	0.275818	0.713161
SELL	Fibrin-D-Dimer	-0.220588	0.278864	0.713161
SERPINB2	Fibrin-D-Dimer	0.221272	0.277338	0.713161
C5AR1	Platelet	-0.224008	0.271288	0.713161
F5	Platelet	-0.227428	0.263846	0.713161
FPR1	Platelet	-0.228796	0.260906	0.713161
ITGB3	Platelet	0.222298	0.27506	0.713161
PLAU	Platelet	-0.24316	0.231319	0.713161
PLAUR	Platelet	-0.221956	0.275818	0.713161
PROS1	Platelet	0.225718	0.26755	0.713161
TREM2	CRP	0.215962	0.289325	0.716423
CLU	Fibrin-D-Dimer	0.216826	0.287352	0.716423
C2	Fibrin-D-Dimer	-0.213748	0.294416	0.717639
GP1BA	CRP	0.207215	0.309769	0.743445
LAMC1	Fibrin-D-Dimer	0.204172	0.317084	0.744651
SERPINE1	Fibrin-D-Dimer	-0.20212	0.322077	0.744651
CR1	Platelet	-0.201094	0.324592	0.744651
TLR2	Fibrin-D-Dimer	-0.19528	0.339065	0.75563
SERPINB2	Platelet	-0.195964	0.337342	0.75563
PF4	CRP	0.180544	0.37745	0.757224
F13A1	Fibrin-D-Dimer	0.187415	0.359252	0.757224
SELP	Fibrin-D-Dimer	-0.185021	0.365533	0.757224
TREM2	Fibrin-D-Dimer	0.191333	0.349109	0.757224
VSIG4	Fibrin-D-Dimer	0.182285	0.37279	0.757224
CD55	Platelet	-0.188441	0.35658	0.757224
F13A1	Platelet	0.183653	0.369151	0.757224
TLR2	Platelet	-0.178865	0.381977	0.757224
TREM2	Platelet	-0.178315	0.383466	0.757224
ELANE	CRP	0.176098	0.389501	0.75903
CLU	Platelet	-0.174419	0.394112	0.75903
ADM	Fibrin-D-Dimer	-0.167921	0.412235	0.765409
C1RL	Fibrin-D-Dimer	-0.171341	0.40264	0.765409
TFPI	Fibrin-D-Dimer	-0.164501	0.421956	0.765409
CR2	Platelet	-0.164501	0.421956	0.765409
TFPI	Platelet	-0.165185	0.420002	0.765409
PF4	Fibrin-D-Dimer	-0.157661	0.44177	0.781388
CD40LG	Platelet	-0.156293	0.445792	0.781388
SERPINE1	Platelet	-0.158687	0.438767	0.781388
F12	Fibrin-D-Dimer	-0.154583	0.450846	0.781467
ITGAM	Fibrin-D-Dimer	-0.151163	0.461046	0.781773
C1RL	Platelet	-0.152531	0.456952	0.781773
F2RL3	CRP	0.144298	0.481877	0.782036
PROCR	CRP	-0.136434	0.506318	0.782036
SERPINE1	CRP	0.143614	0.483978	0.782036
CR1	Fibrin-D-Dimer	-0.139535	0.496608	0.782036
CR1L	Fibrin-D-Dimer	-0.142271	0.488119	0.782036
ITGA2B	Fibrin-D-Dimer	0.137483	0.503022	0.782036
CFB	Platelet	0.142343	0.487895	0.782036
ITGA2B	Platelet	0.139877	0.495543	0.782036
PROCR	Platelet	-0.137825	0.50195	0.782036
PTX3	Platelet	-0.134747	0.511638	0.782505
CD55	Fibrin-D-Dimer	-0.130301	0.525791	0.791977
ITGB3	Fibrin-D-Dimer	0.129617	0.527984	0.791977
PTX3	Fibrin-D-Dimer	-0.125855	0.540128	0.802476
C2	CRP	0.117969	0.566	0.825196
C1QC	Platelet	-0.118673	0.563668	0.825196
MMRN1	Platelet	0.114911	0.576179	0.832259
FPR1	Fibrin-D-Dimer	-0.112517	0.584205	0.83611
GZMM	CRP	0.101556	0.621556	0.843307
CD5L	Fibrin-D-Dimer	-0.0984017	0.63248	0.843307
CR2	Fibrin-D-Dimer	0.103283	0.615605	0.843307
SERPING1	Fibrin-D-Dimer	-0.103283	0.615605	0.843307
C1QB	Platelet	0.0998632	0.627409	0.843307
F12	Platelet	-0.101573	0.621496	0.843307
ITGAM	Platelet	-0.0984952	0.632155	0.843307
THBS1	Platelet	0.0984952	0.632155	0.843307
CR1L	CRP	0.0930074	0.651338	0.852964
TFPI	CRP	0.0882202	0.66825	0.852964
C1QA	Fibrin-D-Dimer	0.0916553	0.656098	0.852964
CFB	Fibrin-D-Dimer	-0.0870162	0.672529	0.852964
SERPINA1	Fibrin-D-Dimer	-0.0882353	0.668197	0.852964
LAMC1	Platelet	-0.0872093	0.671842	0.852964
F2RL3	Platelet	-0.0827633	0.687723	0.865199
MMRN1	Fibrin-D-Dimer	0.0796854	0.698793	0.865947
PROS1	Fibrin-D-Dimer	0.0779754	0.704969	0.865947
VWF	Platelet	0.0786594	0.702497	0.865947
VWF	Fibrin-D-Dimer	0.0731874	0.722359	0.880375
C3AR1	Fibrin-D-Dimer	0.0677155	0.742399	0.884078
F2RL3	Fibrin-D-Dimer	-0.0704514	0.732358	0.884078
CFH	Platelet	-0.0690835	0.737373	0.884078
DCN	Fibrin-D-Dimer	0.06157	0.7651	0.904209
THBS1	Fibrin-D-Dimer	0.0591655	0.774035	0.907891
CD40LG	CRP	-0.0574457	0.780444	0.908576
SERPING1	CRP	0.0526586	0.798353	0.917812
PROCR	Fibrin-D-Dimer	0.0506156	0.806028	0.917812
CR1L	Platelet	0.0506156	0.806028	0.917812
DCN	CRP	-0.0461696	0.822788	0.923417
ITGAX	Platelet	-0.0468536	0.820204	0.923417
CFB	CRP	-0.0387053	0.851094	0.948362
PLAU	Fibrin-D-Dimer	0.0328317	0.873496	0.966422
GZMM	Fibrin-D-Dimer	0.0259918	0.899704	0.981495
SELP	Platelet	0.0259918	0.899704	0.981495
GP9	Fibrin-D-Dimer	0.0232558	0.910217	0.984929
GP9	Platelet	0.0218878	0.915479	0.984929
F5	Fibrin-D-Dimer	-0.0184679	0.92865	0.992256
C1QB	Fibrin-D-Dimer	0.00957592	0.96297	0.993737
C1QC	Fibrin-D-Dimer	0.0109439	0.957684	0.993737
CFH	Fibrin-D-Dimer	0.0126539	0.951079	0.993737
TXN	Fibrin-D-Dimer	0.00820793	0.968257	0.993737
CD5L	Platelet	0.0141065	0.945471	0.993737
PF4	Platelet	-0.00923393	0.964291	0.993737
GP1BA	Fibrin-D-Dimer	0.00649795	0.974868	0.993983
CD40LG	Fibrin-D-Dimer	0.00376197	0.985448	0.996031
C1QA	Platelet	0.00136799	0.994708	0.996031
GP1BA	Platelet	-0.00102599	0.996031	0.996031

## Sheet: Severe
Table S3: Correlation Between Clinical Laboratory Parameters and Complement-Coagulation Gene Expression in COVID-19 Severe Group (Adj. p < 0.05)
Gene	Clinical	R	pval	padj
ITGB3	CRP	0.872727	0.000454615	0.02364
MMRN1	CRP	0.881818	0.000330169	0.02364
SERPINE1	CRP	0.872727	0.000454615	0.02364
F2RL3	CRP	0.863636	0.000611694	0.0238561
GP9	CRP	0.845455	0.00104518	0.0326097
SELP	CRP	0.818182	0.00208314	0.0541618
F13A1	CRP	0.809091	0.00255858	0.0570198
GP1BA	CRP	0.790909	0.00374608	0.0730486
ITGA2B	CRP	0.772727	0.00529949	0.0918578
THBS1	CRP	0.745455	0.00845473	0.131894
CLU	CRP	0.718182	0.0127996	0.153595
PF4	CRP	0.718182	0.0127996	0.153595
TFPI	CRP	0.727273	0.011205	0.153595
LAMC1	Fibrin-D-Dimer	-0.709091	0.0145521	0.162151
ITGAX	CRP	0.7	0.016471	0.171298
C5AR1	CRP	0.672727	0.023313	0.191412
PLAUR	CRP	0.672727	0.023313	0.191412
PROS1	CRP	0.672727	0.023313	0.191412
PROCR	Fibrin-D-Dimer	-0.681818	0.0208429	0.191412
PLAU	CRP	0.663636	0.0259841	0.202676
C3AR1	CRP	0.590909	0.0555756	0.412847
SERPING1	CRP	0.581818	0.0604199	0.428432
CFB	CRP	0.553008	0.0776455	0.504696
VSIG4	Fibrin-D-Dimer	-0.554545	0.0766523	0.504696
CFH	CRP	0.536364	0.0889534	0.555069
C1RL	CRP	0.518182	0.102492	0.571024
F12	CRP	0.518182	0.102492	0.571024
CR2	Fibrin-D-Dimer	-0.527273	0.0955652	0.571024
ITGAM	CRP	0.509091	0.109737	0.590311
CR1	CRP	0.5	0.117307	0.590318
VWF	CRP	0.5	0.117307	0.590318
PTX3	CRP	0.490909	0.125204	0.610371
ADM	CRP	0.454545	0.160145	0.622838
C2	CRP	0.454545	0.160145	0.622838
CD40LG	CRP	0.463636	0.150901	0.622838
CD55	CRP	0.454545	0.160145	0.622838
GZMM	CRP	0.436364	0.179665	0.622838
LAMC1	CRP	0.445455	0.169733	0.622838
SELL	CRP	0.472727	0.141999	0.622838
SERPINA1	CRP	0.472727	0.141999	0.622838
SERPINB2	CRP	0.436364	0.179665	0.622838
TXN	CRP	0.436364	0.179665	0.622838
C1QA	Fibrin-D-Dimer	-0.463636	0.150901	0.622838
C1QB	Fibrin-D-Dimer	-0.445455	0.169733	0.622838
C1QC	Fibrin-D-Dimer	-0.436364	0.179665	0.622838
CR1L	Fibrin-D-Dimer	0.427273	0.189944	0.644157
C1QB	CRP	0.418182	0.20057	0.665722
CFH	Fibrin-D-Dimer	-0.409091	0.211545	0.687521
TLR2	CRP	0.4	0.222868	0.70362
TREM2	CRP	0.390909	0.23454	0.70362
CFB	Fibrin-D-Dimer	-0.39092	0.234526	0.70362
SERPING1	Fibrin-D-Dimer	-0.390909	0.23454	0.70362
CD5L	CRP	-0.35991	0.276948	0.740201
FPR1	CRP	0.363636	0.271638	0.740201
C2	Fibrin-D-Dimer	-0.363636	0.271638	0.740201
CD5L	Fibrin-D-Dimer	-0.355354	0.283518	0.740201
ITGAX	Fibrin-D-Dimer	-0.363636	0.271638	0.740201
SELL	Fibrin-D-Dimer	-0.363636	0.271638	0.740201
TFPI	Fibrin-D-Dimer	-0.372727	0.258926	0.740201
ADM	Platelet	-0.354545	0.284693	0.740201
C1QA	CRP	0.327273	0.325895	0.758378
C1QC	CRP	0.336364	0.311824	0.758378
DCN	CRP	0.324177	0.330762	0.758378
C1RL	Fibrin-D-Dimer	-0.318182	0.340298	0.758378
F12	Fibrin-D-Dimer	-0.318182	0.340298	0.758378
SERPINA1	Fibrin-D-Dimer	-0.345455	0.298089	0.758378
TLR2	Fibrin-D-Dimer	-0.327273	0.325895	0.758378
DCN	Platelet	0.333712	0.315894	0.758378
PTX3	Platelet	-0.336364	0.311824	0.758378
TREM2	Platelet	-0.327273	0.325895	0.758378
F5	CRP	0.3	0.370083	0.801847
FPR1	Platelet	-0.3	0.370083	0.801847
DCN	Fibrin-D-Dimer	-0.276504	0.410458	0.803384
ELANE	Fibrin-D-Dimer	0.272727	0.417141	0.803384
F13A1	Fibrin-D-Dimer	-0.290909	0.385457	0.803384
GZMM	Fibrin-D-Dimer	-0.281818	0.401145	0.803384
ITGAM	Fibrin-D-Dimer	-0.272727	0.417141	0.803384
PLAUR	Fibrin-D-Dimer	-0.290909	0.385457	0.803384
SERPINE1	Fibrin-D-Dimer	-0.281818	0.401145	0.803384
SERPINE1	Platelet	-0.272727	0.417141	0.803384
SERPING1	Platelet	-0.281818	0.401145	0.803384
C3AR1	Platelet	-0.263636	0.433441	0.81466
TLR2	Platelet	-0.263636	0.433441	0.81466
PROCR	CRP	0.254545	0.450037	0.816345
CD40LG	Fibrin-D-Dimer	-0.254545	0.450037	0.816345
ITGB3	Fibrin-D-Dimer	-0.254545	0.450037	0.816345
TXN	Fibrin-D-Dimer	-0.245455	0.466922	0.827726
THBS1	Platelet	-0.245455	0.466922	0.827726
C5AR1	Fibrin-D-Dimer	-0.218182	0.519248	0.843778
F5	Fibrin-D-Dimer	-0.218182	0.519248	0.843778
FPR1	Fibrin-D-Dimer	-0.227273	0.501536	0.843778
MMRN1	Fibrin-D-Dimer	-0.218182	0.519248	0.843778
PF4	Fibrin-D-Dimer	-0.227273	0.501536	0.843778
C1RL	Platelet	-0.218182	0.519248	0.843778
PF4	Platelet	-0.236364	0.484091	0.843778
VWF	Platelet	-0.218182	0.519248	0.843778
ELANE	CRP	0.209091	0.537221	0.863984
ADM	Fibrin-D-Dimer	-0.2	0.555445	0.866495
ITGAX	Platelet	-0.2	0.555445	0.866495
PLAU	Platelet	-0.2	0.555445	0.866495
C2	Platelet	-0.190909	0.573913	0.869228
F2RL3	Platelet	-0.190909	0.573913	0.869228
SELL	Platelet	-0.190909	0.573913	0.869228
CR1L	CRP	0.172727	0.611542	0.878454
CR2	CRP	0.172727	0.611542	0.878454
CLU	Fibrin-D-Dimer	-0.172727	0.611542	0.878454
GP9	Fibrin-D-Dimer	-0.163636	0.630685	0.878454
PROS1	Fibrin-D-Dimer	-0.163636	0.630685	0.878454
C1QA	Platelet	-0.163636	0.630685	0.878454
ELANE	Platelet	0.172727	0.611542	0.878454
PLAUR	Platelet	-0.172727	0.611542	0.878454
SELP	Platelet	-0.163636	0.630685	0.878454
GP1BA	Fibrin-D-Dimer	-0.136364	0.689309	0.899492
ITGA2B	Fibrin-D-Dimer	-0.127273	0.709215	0.899492
C5AR1	Platelet	-0.136364	0.689309	0.899492
CFB	Platelet	-0.133485	0.695594	0.899492
CFH	Platelet	-0.136364	0.689309	0.899492
F5	Platelet	-0.136364	0.689309	0.899492
GP1BA	Platelet	-0.127273	0.709215	0.899492
GP9	Platelet	-0.127273	0.709215	0.899492
ITGB3	Platelet	-0.145455	0.669579	0.899492
PROCR	Platelet	-0.136364	0.689309	0.899492
TXN	Platelet	-0.136364	0.689309	0.899492
C3AR1	Fibrin-D-Dimer	-0.118182	0.729285	0.910147
SELP	Fibrin-D-Dimer	-0.118182	0.729285	0.910147
PLAU	Fibrin-D-Dimer	-0.0909091	0.790373	0.91332
THBS1	Fibrin-D-Dimer	-0.1	0.769875	0.91332
C1QB	Platelet	-0.1	0.769875	0.91332
CLU	Platelet	-0.0909091	0.790373	0.91332
F12	Platelet	0.1	0.769875	0.91332
F13A1	Platelet	-0.109091	0.749509	0.91332
ITGAM	Platelet	-0.1	0.769875	0.91332
MMRN1	Platelet	-0.0909091	0.790373	0.91332
SERPINA1	Platelet	-0.0909091	0.790373	0.91332
SERPINB2	Platelet	-0.0909091	0.790373	0.91332
CR1	Fibrin-D-Dimer	-0.0818182	0.81099	0.916772
SERPINB2	Fibrin-D-Dimer	-0.0818182	0.81099	0.916772
CD55	Platelet	-0.0818182	0.81099	0.916772
VWF	Fibrin-D-Dimer	0.0727273	0.831716	0.92677
CR1	Platelet	-0.0727273	0.831716	0.92677
F2RL3	Fibrin-D-Dimer	-0.0636364	0.852539	0.936592
PTX3	Fibrin-D-Dimer	-0.0636364	0.852539	0.936592
C1QC	Platelet	-0.0545455	0.873447	0.946234
LAMC1	Platelet	0.0545455	0.873447	0.946234
VSIG4	CRP	0.0363636	0.915468	0.948722
CD55	Fibrin-D-Dimer	-0.0272727	0.936558	0.948722
TREM2	Fibrin-D-Dimer	0.0363636	0.915468	0.948722
CD40LG	Platelet	-0.0363636	0.915468	0.948722
CD5L	Platelet	0.0318907	0.92584	0.948722
CR1L	Platelet	-0.0272727	0.936558	0.948722
GZMM	Platelet	-0.0454545	0.894427	0.948722
PROS1	Platelet	-0.0272727	0.936558	0.948722
TFPI	Platelet	-0.0363636	0.915468	0.948722
VSIG4	Platelet	0.0272727	0.936558	0.948722
CR2	Platelet	0.0181818	0.957685	0.963864
ITGA2B	Platelet	0	1	1
