# Supplementary material for: Immune-coagulation dynamics in severe COVID-19 revealed by autoantibody profiling and multi-omics integration
Source: Sci Rep. 2025 Sep 1;15:32149. doi: 10.1038/s41598-025-17054-6 (PMC12402181; doi:10.1038/s41598-025-17054-6)
Supplement: Supplementary file 5 — Supplementary material 5 (XLSX 85.3 kb) [file 41598_2025_17054_MOESM5_ESM.xlsx]

## Sheet: HC
Table S4: Correlation Between Subthreshold Reactivity to Candidate Antigens (MFI) and Complement-Coagulation Gene Expression in Healthy Control (FDR < 0.25)
Gene	Candidate Antigen	R	pval	padj
CLU	Apo-H	-0.584986	0.00534413	0.741053
GP9	Apo-H	-0.594735	0.00446027	0.741053
PF4	Apo-H	-0.635684	0.00195474	0.741053
ITGA2B	Apo-H	-0.554436	0.00909961	0.833694
SELP	Apo-H	-0.548587	0.0100204	0.833694
ADM	ADAMTS13	-0.370929	0.0978452	0.998789
C1QB	ADAMTS13	-0.0234682	0.919572	0.998789
C1QC	ADAMTS13	0.120601	0.602556	0.998789
C1RL	ADAMTS13	-0.277056	0.224037	0.998789
C2	ADAMTS13	-0.125816	0.586838	0.998789
C3AR1	ADAMTS13	-0.274448	0.228607	0.998789
C5AR1	ADAMTS13	-0.266625	0.24268	0.998789
CD40LG	ADAMTS13	0.00456327	0.984338	0.998789
CD55	ADAMTS13	-0.0632339	0.785389	0.998789
CD5L	ADAMTS13	0.174562	0.449169	0.998789
CFB	ADAMTS13	0.0755442	0.744837	0.998789
CFH	ADAMTS13	-0.0860502	0.710731	0.998789
CLU	ADAMTS13	-0.342897	0.128084	0.998789
CR1	ADAMTS13	-0.256195	0.262296	0.998789
CR1L	ADAMTS13	-0.125816	0.586838	0.998789
CR2	ADAMTS13	-0.0449808	0.846486	0.998789
DCN	ADAMTS13	-0.16089	0.48599	0.998789
ELANE	ADAMTS13	0.0814869	0.725484	0.998789
F12	ADAMTS13	0.163626	0.478503	0.998789
F13A1	ADAMTS13	-0.368321	0.100413	0.998789
F2RL3	ADAMTS13	0.0117341	0.959739	0.998789
F5	ADAMTS13	-0.287486	0.20636	0.998789
FPR1	ADAMTS13	-0.187746	0.415094	0.998789
GP1BA	ADAMTS13	-0.382011	0.0874675	0.998789
GP9	ADAMTS13	-0.35072	0.119049	0.998789
GZMM	ADAMTS13	0.0867021	0.708631	0.998789
ITGA2B	ADAMTS13	-0.352024	0.117589	0.998789
ITGAM	ADAMTS13	-0.19948	0.385987	0.998789
ITGAX	ADAMTS13	-0.132987	0.565516	0.998789
ITGB3	ADAMTS13	-0.224904	0.327005	0.998789
LAMC1	ADAMTS13	0.167537	0.467903	0.998789
MMRN1	ADAMTS13	-0.195569	0.395559	0.998789
PF4	ADAMTS13	-0.401568	0.0711754	0.998789
PLAU	ADAMTS13	-0.180575	0.433451	0.998789
PLAUR	ADAMTS13	-0.139506	0.546435	0.998789
PROCR	ADAMTS13	0.146025	0.527653	0.998789
PROS1	ADAMTS13	-0.256195	0.262296	0.998789
PTX3	ADAMTS13	-0.153195	0.507348	0.998789
SELL	ADAMTS13	-0.062582	0.787553	0.998789
SELP	ADAMTS13	-0.424384	0.0551807	0.998789
SERPINA1	ADAMTS13	-0.198828	0.387573	0.998789
SERPINB2	ADAMTS13	-0.212518	0.355033	0.998789
SERPINE1	ADAMTS13	-0.0853983	0.712833	0.998789
SERPING1	ADAMTS13	-0.134942	0.559761	0.998789
TFPI	ADAMTS13	-0.0554111	0.811447	0.998789
THBS1	ADAMTS13	-0.114734	0.620444	0.998789
TLR2	ADAMTS13	-0.245113	0.284209	0.998789
TREM2	ADAMTS13	-0.201457	0.3812	0.998789
TXN	ADAMTS13	-0.13755	0.552129	0.998789
VSIG4	ADAMTS13	0.0228163	0.921799	0.998789
VWF	ADAMTS13	-0.209258	0.362633	0.998789
ADM	Factor V	-0.195645	0.395371	0.998789
C1QA	Factor V	-0.0662984	0.77524	0.998789
C1QB	Factor V	-0.202145	0.37954	0.998789
C1QC	Factor V	0.00714982	0.975462	0.998789
C1RL	Factor V	-0.187845	0.414842	0.998789
C2	Factor V	-0.185895	0.41979	0.998789
C3AR1	Factor V	-0.239194	0.296364	0.998789
C5AR1	Factor V	-0.139097	0.547624	0.998789
CD40LG	Factor V	0.0883978	0.703179	0.998789
CD55	Factor V	0.0539487	0.816341	0.998789
CD5L	Factor V	0.3362	0.136199	0.998789
CFB	Factor V	0.0464318	0.841594	0.998789
CFH	Factor V	0.139097	0.547624	0.998789
CLU	Factor V	-0.0942477	0.68448	0.998789
CR1	Factor V	-0.190445	0.408295	0.998789
CR1L	Factor V	0.131947	0.568587	0.998789
CR2	Factor V	0.00714982	0.975462	0.998789
DCN	Factor V	-0.15031	0.515472	0.998789
ELANE	Factor V	0.191745	0.405042	0.998789
F12	Factor V	0.251544	0.271358	0.998789
F13A1	Factor V	-0.285993	0.208832	0.998789
F2RL3	Factor V	0.0181996	0.937589	0.998789
F5	Factor V	-0.105297	0.649647	0.998789
FPR1	Factor V	-0.0428989	0.853516	0.998789
GP1BA	Factor V	-0.254144	0.266269	0.998789
GP9	Factor V	-0.118947	0.607576	0.998789
GZMM	Factor V	0.0727982	0.753831	0.998789
ITGA2B	Factor V	-0.150796	0.514099	0.998789
ITGAM	Factor V	-0.126747	0.584051	0.998789
ITGAX	Factor V	-0.146246	0.527019	0.998789
ITGB3	Factor V	-0.124147	0.591849	0.998789
LAMC1	Factor V	0.163146	0.479812	0.998789
MMRN1	Factor V	0.00974976	0.966543	0.998789
PF4	Factor V	-0.163146	0.479812	0.998789
PLAU	Factor V	-0.0922977	0.690694	0.998789
PLAUR	Factor V	-0.183296	0.426436	0.998789
PROCR	Factor V	0.082548	0.722045	0.998789
PROS1	Factor V	-0.00714982	0.975462	0.998789
PTX3	Factor V	-0.0734482	0.751699	0.998789
SELL	Factor V	0.0974976	0.674167	0.998789
SELP	Factor V	-0.253494	0.267535	0.998789
SERPINA1	Factor V	0.0357491	0.877736	0.998789
SERPINB2	Factor V	0.0175496	0.939814	0.998789
SERPINE1	Factor V	-0.194345	0.39858	0.998789
SERPING1	Factor V	-0.173546	0.451855	0.998789
TFPI	Factor V	0.0909978	0.694847	0.998789
THBS1	Factor V	-0.083198	0.719941	0.998789
TLR2	Factor V	-0.217745	0.34304	0.998789
TREM2	Factor V	0.130185	0.573807	0.998789
TXN	Factor V	0.0727982	0.753831	0.998789
VSIG4	Factor V	0.210595	0.359505	0.998789
VWF	Factor V	-0.193695	0.40019	0.998789
ADM	Protein S	-0.208577	0.364233	0.998789
C1QA	Protein S	-0.0402859	0.862354	0.998789
C1QB	Protein S	0.094217	0.684578	0.998789
C1QC	Protein S	-0.00909682	0.968783	0.998789
C1RL	Protein S	-0.146849	0.5253	0.998789
C2	Protein S	0.264457	0.246677	0.998789
C3AR1	Protein S	-0.0181936	0.93761	0.998789
C5AR1	Protein S	-0.105263	0.649754	0.998789
CD40LG	Protein S	-0.173489	0.452005	0.998789
CD55	Protein S	-0.112411	0.627584	0.998789
CD5L	Protein S	0.111535	0.630286	0.998789
CFB	Protein S	-0.0931772	0.687889	0.998789
CFH	Protein S	-0.305393	0.178232	0.998789
CLU	Protein S	-0.166342	0.47113	0.998789
CR1	Protein S	-0.127355	0.582232	0.998789
CR1L	Protein S	-0.393762	0.0773782	0.998789
CR2	Protein S	-0.0396361	0.864554	0.998789
DCN	Protein S	-0.0381357	0.869638	0.998789
ELANE	Protein S	0.333983	0.138964	0.998789
F12	Protein S	-0.0415855	0.857956	0.998789
F13A1	Protein S	-0.0649773	0.779611	0.998789
F2RL3	Protein S	0.100715	0.664013	0.998789
F5	Protein S	-0.148798	0.519755	0.998789
FPR1	Protein S	-0.160494	0.487077	0.998789
GP1BA	Protein S	0.0279402	0.904308	0.998789
GP9	Protein S	-0.00909682	0.968783	0.998789
GZMM	Protein S	-0.17219	0.455452	0.998789
ITGA2B	Protein S	-0.0409357	0.860155	0.998789
ITGAM	Protein S	-0.122807	0.595885	0.998789
ITGAX	Protein S	-0.194282	0.398737	0.998789
ITGB3	Protein S	-0.0617284	0.790388	0.998789
LAMC1	Protein S	0.356725	0.112431	0.998789
MMRN1	Protein S	-0.182586	0.42826	0.998789
PF4	Protein S	-0.385965	0.0839696	0.998789
PLAU	Protein S	-0.0311891	0.893239	0.998789
PLAUR	Protein S	-0.0506823	0.827294	0.998789
PROCR	Protein S	-0.20143	0.381265	0.998789
PROS1	Protein S	-0.155945	0.499662	0.998789
PTX3	Protein S	-0.0415855	0.857956	0.998789
SELL	Protein S	-0.0298895	0.897665	0.998789
SELP	Protein S	-0.121507	0.599811	0.998789
SERPINA1	Protein S	-0.0526316	0.820753	0.998789
SERPINB2	Protein S	-0.213125	0.353626	0.998789
SERPINE1	Protein S	0.0864198	0.70954	0.998789
SERPING1	Protein S	0.221572	0.33441	0.998789
TFPI	Protein S	0.0565302	0.807707	0.998789
THBS1	Protein S	-0.304094	0.18018	0.998789
TLR2	Protein S	-0.11566	0.617607	0.998789
TREM2	Protein S	-0.045024	0.846341	0.998789
TXN	Protein S	-0.071475	0.758176	0.998789
VSIG4	Protein S	-0.0474334	0.83822	0.998789
VWF	Protein S	0.185185	0.4216	0.998789
ADM	SERPINC1	-0.246994	0.280412	0.998789
C1QA	SERPINC1	0.0162496	0.944266	0.998789
C1QB	SERPINC1	-0.105297	0.649647	0.998789
C1QC	SERPINC1	0.0610985	0.792482	0.998789
C1RL	SERPINC1	-0.193045	0.401804	0.998789
C2	SERPINC1	-0.183296	0.426436	0.998789
C3AR1	SERPINC1	-0.100098	0.665957	0.998789
C5AR1	SERPINC1	-0.201495	0.381107	0.998789
CD40LG	SERPINC1	0.039649	0.86451	0.998789
CD55	SERPINC1	-0.0760481	0.74319	0.998789
CD5L	SERPINC1	0.158431	0.492766	0.998789
CFB	SERPINC1	-0.116939	0.613694	0.998789
CFH	SERPINC1	-0.139747	0.545736	0.998789
CLU	SERPINC1	-0.41404	0.0620504	0.998789
CR1	SERPINC1	-0.233344	0.308687	0.998789
CR1L	SERPINC1	-0.081248	0.726259	0.998789
CR2	SERPINC1	-0.106597	0.645593	0.998789
DCN	SERPINC1	-0.166287	0.471279	0.998789
ELANE	SERPINC1	-0.0779981	0.736827	0.998789
F12	SERPINC1	0.0168996	0.94204	0.998789
F13A1	SERPINC1	-0.319792	0.157607	0.998789
F2RL3	SERPINC1	-0.0220995	0.924249	0.998789
F5	SERPINC1	-0.169646	0.462238	0.998789
FPR1	SERPINC1	-0.205395	0.371761	0.998789
GP1BA	SERPINC1	-0.442639	0.0444942	0.998789
GP9	SERPINC1	-0.432239	0.0503648	0.998789
GZMM	SERPINC1	-0.0279493	0.904277	0.998789
ITGA2B	SERPINC1	-0.356841	0.112306	0.998789
ITGAM	SERPINC1	-0.163796	0.478039	0.998789
ITGAX	SERPINC1	-0.040949	0.86011	0.998789
ITGB3	SERPINC1	-0.228794	0.318483	0.998789
LAMC1	SERPINC1	0.0870979	0.707358	0.998789
MMRN1	SERPINC1	-0.245044	0.284348	0.998789
PF4	SERPINC1	-0.386741	0.0832959	0.998789
PLAU	SERPINC1	-0.154046	0.504964	0.998789
PLAUR	SERPINC1	-0.137797	0.551409	0.998789
PROS1	SERPINC1	-0.382191	0.0873061	0.998789
PTX3	SERPINC1	-0.0896978	0.699009	0.998789
SELL	SERPINC1	-0.144946	0.530738	0.998789
SELP	SERPINC1	-0.42639	0.053919	0.998789
SERPINA1	SERPINC1	-0.263894	0.247723	0.998789
SERPINB2	SERPINC1	-0.138447	0.549515	0.998789
SERPINE1	SERPINC1	-0.185895	0.41979	0.998789
SERPING1	SERPINC1	-0.169646	0.462238	0.998789
TFPI	SERPINC1	-0.250244	0.273926	0.998789
THBS1	SERPINC1	-0.0961976	0.678286	0.998789
TLR2	SERPINC1	-0.126747	0.584051	0.998789
TREM2	SERPINC1	-0.19199	0.404433	0.998789
TXN	SERPINC1	-0.111147	0.631481	0.998789
VSIG4	SERPINC1	-0.0513487	0.825057	0.998789
VWF	SERPINC1	-0.193695	0.40019	0.998789
ADM	Apo-H	-0.337342	0.134791	0.998789
C1QA	Apo-H	-0.0344492	0.882151	0.998789
C1QB	Apo-H	-0.0701983	0.762375	0.998789
C1QC	Apo-H	-0.0656484	0.77739	0.998789
C1RL	Apo-H	-0.0116997	0.959857	0.998789
C2	Apo-H	-0.0363991	0.875529	0.998789
C3AR1	Apo-H	0.0311992	0.893205	0.998789
C5AR1	Apo-H	0.00454989	0.984384	0.998789
CD40LG	Apo-H	0.274293	0.22888	0.998789
CD55	Apo-H	0.109197	0.637514	0.998789
CD5L	Apo-H	0.376366	0.0926466	0.998789
CFB	Apo-H	0.230095	0.315663	0.998789
CFH	Apo-H	-0.0714982	0.758099	0.998789
CR1	Apo-H	0.0636984	0.783849	0.998789
CR1L	Apo-H	0.00519987	0.982153	0.998789
CR2	Apo-H	0.224245	0.328463	0.998789
DCN	Apo-H	0.0831434	0.720118	0.998789
ELANE	Apo-H	0.100098	0.665957	0.998789
F12	Apo-H	-0.0877478	0.705268	0.998789
F13A1	Apo-H	-0.230094	0.315665	0.998789
F2RL3	Apo-H	-0.307442	0.17519	0.998789
F5	Apo-H	-0.081248	0.726259	0.998789
FPR1	Apo-H	0.0305493	0.895418	0.998789
GP1BA	Apo-H	-0.41859	0.058953	0.998789
GZMM	Apo-H	0.191745	0.405042	0.998789
ITGAM	Apo-H	-0.00974976	0.966543	0.998789
ITGAX	Apo-H	-0.0727982	0.753831	0.998789
ITGB3	Apo-H	-0.246344	0.28172	0.998789
LAMC1	Apo-H	-0.081898	0.724151	0.998789
MMRN1	Apo-H	-0.369841	0.0989103	0.998789
PLAU	Apo-H	-0.233344	0.308687	0.998789
PLAUR	Apo-H	0.145596	0.528877	0.998789
PROCR	Apo-H	0.112447	0.627472	0.998789
PROS1	Apo-H	-0.473188	0.0302713	0.998789
PTX3	Apo-H	-0.101398	0.661865	0.998789
SELL	Apo-H	0.0773481	0.738946	0.998789
SERPINA1	Apo-H	-0.0376991	0.871119	0.998789
SERPINB2	Apo-H	-0.0929477	0.688621	0.998789
SERPINE1	Apo-H	0.0454989	0.844739	0.998789
SERPING1	Apo-H	-0.0864479	0.70945	0.998789
TFPI	Apo-H	0.185895	0.41979	0.998789
THBS1	Apo-H	-0.315892	0.163021	0.998789
TLR2	Apo-H	-0.250894	0.27264	0.998789
TREM2	Apo-H	-0.279108	0.220483	0.998789
TXN	Apo-H	0.0682483	0.7688	0.998789
VSIG4	Apo-H	-0.204745	0.373309	0.998789
VWF	Apo-H	-0.331492	0.142118	0.998789
ADM	PROC1	0.182943	0.427341	0.998789
C1QA	PROC1	-0.0384116	0.868703	0.998789
C1QB	PROC1	-0.0625002	0.787824	0.998789
C1QC	PROC1	0.0976566	0.673664	0.998789
C1RL	PROC1	0.177084	0.442541	0.998789
C2	PROC1	-0.228516	0.319087	0.998789
C3AR1	PROC1	0.00455731	0.984358	0.998789
C5AR1	PROC1	0.173829	0.451107	0.998789
CD40LG	PROC1	0.382814	0.0867485	0.998789
CD55	PROC1	0.0253907	0.913006	0.998789
CD5L	PROC1	0.0566214	0.807402	0.998789
CFB	PROC1	-0.125398	0.588091	0.998789
CFH	PROC1	0.0572919	0.805164	0.998789
CR1	PROC1	0.113933	0.622902	0.998789
CR1L	PROC1	0.274089	0.22924	0.998789
CR2	PROC1	0.134115	0.562193	0.998789
DCN	PROC1	0.265839	0.244124	0.998789
ELANE	PROC1	0.325522	0.149881	0.998789
F12	PROC1	-0.00911461	0.968722	0.998789
F13A1	PROC1	0.104818	0.651144	0.998789
F2RL3	PROC1	0.328126	0.146459	0.998789
F5	PROC1	0.0188803	0.93526	0.998789
FPR1	PROC1	0.107422	0.643026	0.998789
GP1BA	PROC1	-0.0123698	0.957559	0.998789
GP9	PROC1	-0.0279949	0.904122	0.998789
GZMM	PROC1	-0.177735	0.440838	0.998789
ITGAM	PROC1	0.116537	0.614924	0.998789
ITGAX	PROC1	0.182943	0.427341	0.998789
ITGB3	PROC1	0.239584	0.295553	0.998789
LAMC1	PROC1	0.30534	0.178312	0.998789
MMRN1	PROC1	0.167969	0.466739	0.998789
PF4	PROC1	-0.0338543	0.884173	0.998789
PLAU	PROC1	0.334637	0.138145	0.998789
PLAUR	PROC1	0.179037	0.437443	0.998789
PROCR	PROC1	0.00520835	0.982124	0.998789
PROS1	PROC1	0.0683596	0.768433	0.998789
PTX3	PROC1	-0.124349	0.591241	0.998789
SELL	PROC1	0.175131	0.44767	0.998789
SELP	PROC1	0.0279949	0.904122	0.998789
SERPINA1	PROC1	0.202475	0.378747	0.998789
SERPINB2	PROC1	-0.00976566	0.966489	0.998789
SERPINE1	PROC1	-0.0123698	0.957559	0.998789
SERPING1	PROC1	-0.029297	0.899683	0.998789
TFPI	PROC1	0.348308	0.121784	0.998789
THBS1	PROC1	-0.0416668	0.857681	0.998789
TLR2	PROC1	0.11849	0.608967	0.998789
TREM2	PROC1	-0.102737	0.657659	0.998789
TXN	PROC1	-0.126303	0.585381	0.998789
VSIG4	PROC1	0.0462241	0.842294	0.998789
VWF	PROC1	-0.0279949	0.904122	0.998789
ADM	Prothrombin	-0.250407	0.273603	0.998789
C1QA	Prothrombin	0.0253659	0.913091	0.998789
C1QB	Prothrombin	-0.0286179	0.901998	0.998789
C1QC	Prothrombin	0.0572358	0.805351	0.998789
C1RL	Prothrombin	-0.124878	0.589651	0.998789
C2	Prothrombin	-0.216586	0.345679	0.998789
C3AR1	Prothrombin	-0.0630895	0.785868	0.998789
C5AR1	Prothrombin	-0.0637399	0.783711	0.998789
CD40LG	Prothrombin	0.0624391	0.788027	0.998789
CD55	Prothrombin	0.0923578	0.690502	0.998789
CD5L	Prothrombin	0.0424245	0.855119	0.998789
CFB	Prothrombin	-0.186536	0.41816	0.998789
CFH	Prothrombin	-0.0871546	0.707175	0.998789
CLU	Prothrombin	-0.284878	0.210689	0.998789
CR1	Prothrombin	-0.0741464	0.749411	0.998789
CR1L	Prothrombin	-0.302439	0.182681	0.998789
CR2	Prothrombin	0.0767481	0.740904	0.998789
DCN	Prothrombin	-0.0261012	0.910582	0.998789
F12	Prothrombin	0.140488	0.543586	0.998789
F13A1	Prothrombin	-0.156098	0.499238	0.998789
F2RL3	Prothrombin	0.0656911	0.777248	0.998789
F5	Prothrombin	-0.193171	0.401492	0.998789
FPR1	Prothrombin	-0.0663416	0.775097	0.998789
GP1BA	Prothrombin	-0.305041	0.178759	0.998789
GP9	Prothrombin	-0.222439	0.332474	0.998789
GZMM	Prothrombin	-0.0253659	0.913091	0.998789
ITGA2B	Prothrombin	-0.219838	0.338305	0.998789
ITGAM	Prothrombin	-0.0786993	0.734543	0.998789
ITGAX	Prothrombin	0.0136586	0.953142	0.998789
ITGB3	Prothrombin	-0.0917074	0.692579	0.998789
LAMC1	Prothrombin	0.171708	0.456734	0.998789
MMRN1	Prothrombin	-0.194472	0.398267	0.998789
PF4	Prothrombin	-0.25496	0.264684	0.998789
PLAU	Prothrombin	-0.084553	0.715561	0.998789
PLAUR	Prothrombin	0.101464	0.661658	0.998789
PROS1	Prothrombin	-0.336261	0.136124	0.998789
PTX3	Prothrombin	-0.0656911	0.777248	0.998789
SELL	Prothrombin	-0.00585367	0.979909	0.998789
SELP	Prothrombin	-0.284878	0.210689	0.998789
SERPINA1	Prothrombin	-0.0598375	0.796677	0.998789
SERPINB2	Prothrombin	-0.151545	0.511988	0.998789
SERPINE1	Prothrombin	0.0819513	0.723978	0.998789
SERPING1	Prothrombin	-0.070244	0.762224	0.998789
TFPI	Prothrombin	-0.120976	0.60142	0.998789
THBS1	Prothrombin	-0.00975611	0.966522	0.998789
TLR2	Prothrombin	-0.073496	0.751542	0.998789
TREM2	Prothrombin	-0.185864	0.419869	0.998789
TXN	Prothrombin	-0.125529	0.587699	0.998789
VSIG4	Prothrombin	0.0611383	0.792349	0.998789
VWF	Prothrombin	-0.0468293	0.840254	0.998789
ADM	PF4	-0.422352	0.0564818	0.998789
C1QA	PF4	-0.00844705	0.971012	0.998789
C1QB	PF4	-0.0584795	0.801202	0.998789
C1QC	PF4	0.0955166	0.680447	0.998789
C1RL	PF4	-0.217024	0.344679	0.998789
C2	PF4	-0.205328	0.37192	0.998789
C3AR1	PF4	-0.148798	0.519755	0.998789
C5AR1	PF4	-0.219623	0.338789	0.998789
CD40LG	PF4	0.118259	0.609671	0.998789
CD55	PF4	-0.0584795	0.801202	0.998789
CD5L	PF4	0.134585	0.560811	0.998789
CFB	PF4	0.0171914	0.941041	0.998789
CFH	PF4	-0.160494	0.487077	0.998789
CLU	PF4	-0.478233	0.0283156	0.998789
CR1	PF4	-0.187784	0.414997	0.998789
CR1L	PF4	-0.1436	0.534604	0.998789
CR2	PF4	0.0253411	0.913176	0.998789
DCN	PF4	0.0638855	0.783228	0.998789
ELANE	PF4	0.0877193	0.705359	0.998789
F12	PF4	0.042885	0.853563	0.998789
F13A1	PF4	-0.34178	0.129413	0.998789
F2RL3	PF4	-0.0649773	0.779611	0.998789
F5	PF4	-0.308642	0.173425	0.998789
FPR1	PF4	-0.218973	0.340256	0.998789
GP1BA	PF4	-0.489929	0.0241644	0.998789
GP9	PF4	-0.454841	0.0382978	0.998789
GZMM	PF4	0.103964	0.653816	0.998789
ITGA2B	PF4	-0.450292	0.0405235	0.998789
ITGAM	PF4	-0.154646	0.503287	0.998789
ITGAX	PF4	-0.0890189	0.701186	0.998789
ITGB3	PF4	-0.242365	0.289812	0.998789
LAMC1	PF4	0.1436	0.534604	0.998789
MMRN1	PF4	-0.265107	0.245474	0.998789
PF4	PF4	-0.503574	0.0199493	0.998789
PLAU	PF4	-0.0318389	0.891028	0.998789
PLAUR	PF4	-0.042885	0.853563	0.998789
PROCR	PF4	0.0181936	0.93761	0.998789
PROS1	PF4	-0.450942	0.0401995	0.998789
PTX3	PF4	-0.122157	0.597847	0.998789
SELL	PF4	-0.0890189	0.701186	0.998789
SELP	PF4	-0.517219	0.0163446	0.998789
SERPINA1	PF4	-0.191683	0.405198	0.998789
SERPINB2	PF4	-0.218973	0.340256	0.998789
SERPINE1	PF4	-0.120208	0.603747	0.998789
SERPING1	PF4	-0.162443	0.481732	0.998789
TFPI	PF4	0.0155945	0.946509	0.998789
THBS1	PF4	-0.179337	0.436662	0.998789
TLR2	PF4	-0.261209	0.252745	0.998789
TREM2	PF4	-0.288548	0.204614	0.998789
TXN	PF4	-0.133203	0.564877	0.998789
VSIG4	PF4	0.014295	0.950961	0.998789
VWF	PF4	-0.189734	0.410081	0.998789
C1QA	ADAMTS13	-0.000651895	0.997762	1
PROCR	SERPINC1	-0.00194995	0.993307	1
CLU	PROC1	0.000651044	0.997765	1
ITGA2B	PROC1	0.000651044	0.997765	1
ELANE	Prothrombin	-0.00130081	0.995535	1
PROCR	Prothrombin	0	1	1

## Sheet: Convalescent
Table S4: Correlation Between Subthreshold Reactivity to Candidate Antigens (MFI) and Complement-Coagulation Gene Expression in Convalescent group (FDR < 0.25)
Gene	Candidate Antigen	R	pval	padj
CD5L	Apo-H	0.866357	0.00118401	0.271327
CD5L	Prothrombin	0.862933	0.00130446	0.271327
CD5L	ADAMTS13	0.801295	0.005325	0.7384
ADM	ADAMTS13	0.413376	0.235062	0.990717
C1QB	ADAMTS13	-0.0972649	0.789235	0.990717
C1QC	ADAMTS13	-0.310032	0.38332	0.990717
C1RL	ADAMTS13	0.285716	0.423568	0.990717
C3AR1	ADAMTS13	0.231004	0.520792	0.990717
C5AR1	ADAMTS13	0.358664	0.308799	0.990717
CD40LG	ADAMTS13	0.115502	0.750683	0.990717
CD55	ADAMTS13	0.498483	0.142518	0.990717
CFB	ADAMTS13	0.154095	0.670808	0.990717
CFH	ADAMTS13	0.12766	0.72525	0.990717
CLU	ADAMTS13	0.395139	0.258419	0.990717
CR1	ADAMTS13	0.510641	0.131502	0.990717
CR1L	ADAMTS13	0.413376	0.235062	0.990717
CR2	ADAMTS13	0.25532	0.476493	0.990717
DCN	ADAMTS13	0.0800034	0.826108	0.990717
ELANE	ADAMTS13	-0.0729487	0.841271	0.990717
F13A1	ADAMTS13	0.486324	0.15408	0.990717
F2RL3	ADAMTS13	0.376901	0.283003	0.990717
F5	ADAMTS13	0.121581	0.737938	0.990717
FPR1	ADAMTS13	0.370822	0.291468	0.990717
GP1BA	ADAMTS13	0.297874	0.403204	0.990717
GP9	ADAMTS13	0.431613	0.212945	0.990717
GZMM	ADAMTS13	-0.133739	0.712622	0.990717
ITGA2B	ADAMTS13	0.425534	0.220179	0.990717
ITGAM	ADAMTS13	0.231004	0.520792	0.990717
ITGAX	ADAMTS13	0.38906	0.266478	0.990717
ITGB3	ADAMTS13	0.480245	0.160067	0.990717
LAMC1	ADAMTS13	-0.158055	0.662762	0.990717
MMRN1	ADAMTS13	0.425534	0.220179	0.990717
PF4	ADAMTS13	0.340427	0.335782	0.990717
PLAU	ADAMTS13	0.206688	0.566695	0.990717
PLAUR	ADAMTS13	0.267478	0.454986	0.990717
PROCR	ADAMTS13	-0.231004	0.520792	0.990717
PROS1	ADAMTS13	0.528878	0.115991	0.990717
PTX3	ADAMTS13	0.0486324	0.893868	0.990717
SELL	ADAMTS13	0.170214	0.638259	0.990717
SELP	ADAMTS13	0.32219	0.363927	0.990717
SERPINA1	ADAMTS13	0.200609	0.578406	0.990717
SERPINB2	ADAMTS13	0.462008	0.178857	0.990717
SERPINE1	ADAMTS13	0.158055	0.662762	0.990717
SERPING1	ADAMTS13	0.243162	0.498434	0.990717
TFPI	ADAMTS13	0.25532	0.476493	0.990717
THBS1	ADAMTS13	0.607906	0.0622549	0.990717
TLR2	ADAMTS13	0.261399	0.465685	0.990717
TREM2	ADAMTS13	-0.298299	0.4025	0.990717
VWF	ADAMTS13	-0.133739	0.712622	0.990717
ADM	Factor V	-0.333333	0.346594	0.990717
C1QA	Factor V	-0.0666667	0.854813	0.990717
C1QB	Factor V	0.248485	0.488776	0.990717
C1QC	Factor V	0.0909091	0.802772	0.990717
C1RL	Factor V	0.321212	0.365468	0.990717
C3AR1	Factor V	-0.272727	0.445838	0.990717
C5AR1	Factor V	-0.115152	0.75142	0.990717
CD40LG	Factor V	-0.381818	0.276255	0.990717
CD55	Factor V	-0.163636	0.651477	0.990717
CD5L	Factor V	-0.375534	0.284896	0.990717
CFB	Factor V	-0.22532	0.531382	0.990717
CFH	Factor V	-0.224242	0.533401	0.990717
CLU	Factor V	-0.127273	0.726057	0.990717
CR1	Factor V	-0.0545455	0.881036	0.990717
CR1L	Factor V	0.2	0.579584	0.990717
CR2	Factor V	0.187879	0.603218	0.990717
DCN	Factor V	-0.251553	0.483247	0.990717
ELANE	Factor V	0.212121	0.556306	0.990717
F12	Factor V	0.0666667	0.854813	0.990717
F13A1	Factor V	0.0909091	0.802772	0.990717
F2RL3	Factor V	0.163636	0.651477	0.990717
F5	Factor V	-0.10303	0.776998	0.990717
FPR1	Factor V	-0.224242	0.533401	0.990717
GP1BA	Factor V	0.224242	0.533401	0.990717
GP9	Factor V	-0.2	0.579584	0.990717
GZMM	Factor V	-0.466667	0.173939	0.990717
ITGA2B	Factor V	-0.2	0.579584	0.990717
ITGAM	Factor V	-0.0666667	0.854813	0.990717
ITGAX	Factor V	0.187879	0.603218	0.990717
ITGB3	Factor V	0.151515	0.676065	0.990717
LAMC1	Factor V	-0.248485	0.488776	0.990717
MMRN1	Factor V	0.430303	0.214492	0.990717
PF4	Factor V	-0.212121	0.556306	0.990717
PLAU	Factor V	0.393939	0.259998	0.990717
PLAUR	Factor V	-0.127273	0.726057	0.990717
PROCR	Factor V	-0.175758	0.627188	0.990717
PROS1	Factor V	0.0666667	0.854813	0.990717
SELL	Factor V	-0.0545455	0.881036	0.990717
SELP	Factor V	0.284848	0.425038	0.990717
SERPINA1	Factor V	0.163636	0.651477	0.990717
SERPINB2	Factor V	-0.0666667	0.854813	0.990717
SERPINE1	Factor V	0.115152	0.75142	0.990717
TFPI	Factor V	-0.0424242	0.907364	0.990717
THBS1	Factor V	-0.0666667	0.854813	0.990717
TLR2	Factor V	0.2	0.579584	0.990717
TXN	Factor V	-0.2	0.579584	0.990717
VWF	Factor V	0.224242	0.533401	0.990717
ADM	B11_ProteinS	0.127273	0.726057	0.990717
C1QA	B11_ProteinS	0.139394	0.700932	0.990717
C1QB	B11_ProteinS	0.163636	0.651477	0.990717
C1QC	B11_ProteinS	0.187879	0.603218	0.990717
C1RL	B11_ProteinS	0.454545	0.186905	0.990717
C2	B11_ProteinS	0.6	0.066688	0.990717
C3AR1	B11_ProteinS	0.515152	0.127553	0.990717
C5AR1	B11_ProteinS	0.248485	0.488776	0.990717
CD40LG	B11_ProteinS	0.612121	0.0599721	0.990717
CD5L	B11_ProteinS	-0.0546231	0.880868	0.990717
CFB	B11_ProteinS	-0.416501	0.231183	0.990717
CFH	B11_ProteinS	0.624242	0.0537178	0.990717
CLU	B11_ProteinS	0.0909091	0.802772	0.990717
CR1	B11_ProteinS	0.333333	0.346594	0.990717
CR1L	B11_ProteinS	-0.636364	0.0479117	0.990717
CR2	B11_ProteinS	0.660606	0.0375884	0.990717
DCN	B11_ProteinS	-0.631949	0.0499751	0.990717
ELANE	B11_ProteinS	0.163636	0.651477	0.990717
F12	B11_ProteinS	0.272727	0.445838	0.990717
F13A1	B11_ProteinS	0.0787879	0.828717	0.990717
F2RL3	B11_ProteinS	0.260606	0.467089	0.990717
F5	B11_ProteinS	0.454545	0.186905	0.990717
FPR1	B11_ProteinS	0.187879	0.603218	0.990717
GP1BA	B11_ProteinS	0.284848	0.425038	0.990717
GP9	B11_ProteinS	0.0424242	0.907364	0.990717
GZMM	B11_ProteinS	0.539394	0.107593	0.990717
ITGAM	B11_ProteinS	0.29697	0.404702	0.990717
ITGAX	B11_ProteinS	0.272727	0.445838	0.990717
ITGB3	B11_ProteinS	0.139394	0.700932	0.990717
LAMC1	B11_ProteinS	0.381818	0.276255	0.990717
MMRN1	B11_ProteinS	0.139394	0.700932	0.990717
PF4	B11_ProteinS	-0.0545455	0.881036	0.990717
PLAU	B11_ProteinS	0.163636	0.651477	0.990717
PLAUR	B11_ProteinS	0.29697	0.404702	0.990717
PROCR	B11_ProteinS	0.612121	0.0599721	0.990717
PROS1	B11_ProteinS	0.163636	0.651477	0.990717
PTX3	B11_ProteinS	0.212121	0.556306	0.990717
SELL	B11_ProteinS	0.624242	0.0537178	0.990717
SELP	B11_ProteinS	0.272727	0.445838	0.990717
SERPINB2	B11_ProteinS	-0.0545455	0.881036	0.990717
SERPINE1	B11_ProteinS	0.369697	0.29305	0.990717
SERPING1	B11_ProteinS	0.539394	0.107593	0.990717
TFPI	B11_ProteinS	0.369697	0.29305	0.990717
THBS1	B11_ProteinS	0.0424242	0.907364	0.990717
TLR2	B11_ProteinS	0.29697	0.404702	0.990717
TREM2	B11_ProteinS	0.187487	0.603986	0.990717
TXN	B11_ProteinS	0.406061	0.244282	0.990717
VSIG4	B11_ProteinS	0.357576	0.310376	0.990717
VWF	B11_ProteinS	0.357576	0.310376	0.990717
ADM	B15_SERPINC1	0.2	0.579584	0.990717
C1QA	B15_SERPINC1	-0.139394	0.700932	0.990717
C1QB	B15_SERPINC1	-0.212121	0.556306	0.990717
C1QC	B15_SERPINC1	-0.454545	0.186905	0.990717
C1RL	B15_SERPINC1	0.272727	0.445838	0.990717
C2	B15_SERPINC1	-0.0545455	0.881036	0.990717
C3AR1	B15_SERPINC1	0.10303	0.776998	0.990717
C5AR1	B15_SERPINC1	0.151515	0.676065	0.990717
CD55	B15_SERPINC1	0.284848	0.425038	0.990717
CD5L	B15_SERPINC1	0.751068	0.0122834	0.990717
CFB	B15_SERPINC1	-0.0887625	0.807355	0.990717
CFH	B15_SERPINC1	0.0787879	0.828717	0.990717
CLU	B15_SERPINC1	0.2	0.579584	0.990717
CR1	B15_SERPINC1	0.345455	0.328227	0.990717
CR1L	B15_SERPINC1	0.224242	0.533401	0.990717
CR2	B15_SERPINC1	0.272727	0.445838	0.990717
DCN	B15_SERPINC1	-0.0920315	0.800378	0.990717
ELANE	B15_SERPINC1	0.212121	0.556306	0.990717
F12	B15_SERPINC1	-0.248485	0.488776	0.990717
F13A1	B15_SERPINC1	0.224242	0.533401	0.990717
F2RL3	B15_SERPINC1	0.10303	0.776998	0.990717
F5	B15_SERPINC1	0.163636	0.651477	0.990717
FPR1	B15_SERPINC1	0.127273	0.726057	0.990717
GP9	B15_SERPINC1	0.187879	0.603218	0.990717
GZMM	B15_SERPINC1	-0.272727	0.445838	0.990717
ITGA2B	B15_SERPINC1	0.2	0.579584	0.990717
ITGAM	B15_SERPINC1	0.139394	0.700932	0.990717
ITGAX	B15_SERPINC1	0.224242	0.533401	0.990717
ITGB3	B15_SERPINC1	0.187879	0.603218	0.990717
LAMC1	B15_SERPINC1	-0.115152	0.75142	0.990717
MMRN1	B15_SERPINC1	0.248485	0.488776	0.990717
PF4	B15_SERPINC1	0.0909091	0.802772	0.990717
PLAU	B15_SERPINC1	0.309091	0.384841	0.990717
PLAUR	B15_SERPINC1	0.0787879	0.828717	0.990717
PROCR	B15_SERPINC1	-0.224242	0.533401	0.990717
PROS1	B15_SERPINC1	0.272727	0.445838	0.990717
PTX3	B15_SERPINC1	-0.127273	0.726057	0.990717
SELL	B15_SERPINC1	0.187879	0.603218	0.990717
SELP	B15_SERPINC1	0.163636	0.651477	0.990717
SERPINA1	B15_SERPINC1	0.163636	0.651477	0.990717
SERPINB2	B15_SERPINC1	0.10303	0.776998	0.990717
TFPI	B15_SERPINC1	0.0424242	0.907364	0.990717
THBS1	B15_SERPINC1	0.309091	0.384841	0.990717
TREM2	B15_SERPINC1	-0.277999	0.436737	0.990717
VSIG4	B15_SERPINC1	-0.212121	0.556306	0.990717
VWF	B15_SERPINC1	-0.127273	0.726057	0.990717
ADM	Apo-H	0.32219	0.363927	0.990717
C1QA	Apo-H	-0.206688	0.566695	0.990717
C1QB	Apo-H	-0.310032	0.38332	0.990717
C1QC	Apo-H	-0.455929	0.185397	0.990717
C1RL	Apo-H	0.0911858	0.802181	0.990717
C3AR1	Apo-H	0.25532	0.476493	0.990717
C5AR1	Apo-H	0.200609	0.578406	0.990717
CD40LG	Apo-H	0.0790277	0.828202	0.990717
CD55	Apo-H	0.340427	0.335782	0.990717
CFB	Apo-H	0.236279	0.511041	0.990717
CFH	Apo-H	0.133739	0.712622	0.990717
CLU	Apo-H	0.32219	0.363927	0.990717
CR1	Apo-H	0.376901	0.283003	0.990717
CR1L	Apo-H	0.340427	0.335782	0.990717
CR2	Apo-H	0.115502	0.750683	0.990717
DCN	Apo-H	0.227702	0.526934	0.990717
ELANE	Apo-H	-0.0972649	0.789235	0.990717
F12	Apo-H	-0.121581	0.737938	0.990717
F13A1	Apo-H	0.346506	0.326657	0.990717
F2RL3	Apo-H	0.279637	0.433926	0.990717
FPR1	Apo-H	0.188451	0.602095	0.990717
GP1BA	Apo-H	0.182372	0.614068	0.990717
GP9	Apo-H	0.364743	0.300067	0.990717
GZMM	Apo-H	-0.188451	0.602095	0.990717
ITGA2B	Apo-H	0.291795	0.413327	0.990717
ITGAM	Apo-H	0.182372	0.614068	0.990717
ITGAX	Apo-H	0.303953	0.393201	0.990717
ITGB3	Apo-H	0.407297	0.24271	0.990717
LAMC1	Apo-H	-0.224925	0.532122	0.990717
MMRN1	Apo-H	0.291795	0.413327	0.990717
PF4	Apo-H	0.237083	0.509561	0.990717
PLAU	Apo-H	0.0668696	0.854375	0.990717
PLAUR	Apo-H	0.0911858	0.802181	0.990717
PROCR	Apo-H	-0.224925	0.532122	0.990717
PROS1	Apo-H	0.480245	0.160067	0.990717
PTX3	Apo-H	0.0425534	0.907083	0.990717
SELL	Apo-H	0.0547115	0.880676	0.990717
SELP	Apo-H	0.164134	0.650473	0.990717
SERPINA1	Apo-H	0.0851068	0.815172	0.990717
SERPINB2	Apo-H	0.328269	0.354418	0.990717
SERPINE1	Apo-H	0.0851068	0.815172	0.990717
SERPING1	Apo-H	0.139818	0.700057	0.990717
TFPI	Apo-H	0.139818	0.700057	0.990717
THBS1	Apo-H	0.522799	0.121027	0.990717
TLR2	Apo-H	0.115502	0.750683	0.990717
TREM2	Apo-H	-0.194543	0.590181	0.990717
TXN	Apo-H	-0.188451	0.602095	0.990717
VSIG4	Apo-H	-0.0790277	0.828202	0.990717
VWF	Apo-H	-0.316111	0.373561	0.990717
ADM	PROC1	-0.0428153	0.906513	0.990717
C1QA	PROC1	0.0672811	0.853487	0.990717
C1QB	PROC1	0.0611647	0.866702	0.990717
C1QC	PROC1	0.0428153	0.906513	0.990717
C1RL	PROC1	-0.403687	0.247317	0.990717
C2	PROC1	-0.574948	0.0820832	0.990717
C3AR1	PROC1	-0.513783	0.128743	0.990717
C5AR1	PROC1	-0.10398	0.774987	0.990717
CD40LG	PROC1	-0.574948	0.0820832	0.990717
CD55	PROC1	0.146795	0.685716	0.990717
CFB	PROC1	0.472021	0.168386	0.990717
CFH	PROC1	-0.562715	0.0903658	0.990717
CLU	PROC1	0.0978634	0.787962	0.990717
CR1	PROC1	-0.29359	0.410324	0.990717
CR1L	PROC1	0.642229	0.0452591	0.990717
CR2	PROC1	-0.666695	0.0352547	0.990717
DCN	PROC1	0.712078	0.0208731	0.990717
ELANE	PROC1	-0.183494	0.611851	0.990717
F12	PROC1	-0.0428153	0.906513	0.990717
F13A1	PROC1	0.0611647	0.866702	0.990717
F2RL3	PROC1	-0.0733976	0.840305	0.990717
F5	PROC1	-0.458735	0.182361	0.990717
FPR1	PROC1	-0.0428153	0.906513	0.990717
GP1BA	PROC1	-0.0856305	0.814051	0.990717
GP9	PROC1	0.152912	0.673218	0.990717
GZMM	PROC1	-0.385337	0.27148	0.990717
ITGA2B	PROC1	0.171261	0.636163	0.990717
ITGAM	PROC1	-0.244659	0.49571	0.990717
ITGAX	PROC1	-0.116213	0.74919	0.990717
LAMC1	PROC1	-0.422036	0.224404	0.990717
MMRN1	PROC1	-0.0489317	0.893218	0.990717
PF4	PROC1	0.269124	0.452108	0.990717
PLAU	PROC1	-0.122329	0.736373	0.990717
PLAUR	PROC1	-0.140679	0.698284	0.990717
PROCR	PROC1	-0.538249	0.108488	0.990717
PTX3	PROC1	-0.0550482	0.879946	0.990717
SELL	PROC1	-0.599414	0.0670248	0.990717
SELP	PROC1	-0.128446	0.723615	0.990717
SERPINA1	PROC1	0.0611647	0.866702	0.990717
SERPINB2	PROC1	0.214076	0.552586	0.990717
SERPINE1	PROC1	-0.171261	0.636163	0.990717
SERPING1	PROC1	-0.391454	0.263288	0.990717
TFPI	PROC1	-0.220193	0.541011	0.990717
THBS1	PROC1	0.116213	0.74919	0.990717
TLR2	PROC1	-0.122329	0.736373	0.990717
TXN	PROC1	-0.29359	0.410324	0.990717
VSIG4	PROC1	-0.128446	0.723615	0.990717
VWF	PROC1	-0.232426	0.518156	0.990717
ADM	Prothrombin	0.261399	0.465685	0.990717
C1QA	Prothrombin	-0.395139	0.258419	0.990717
C1QB	Prothrombin	-0.559273	0.0927888	0.990717
C1QC	Prothrombin	-0.601826	0.065646	0.990717
C1RL	Prothrombin	0.0486324	0.893868	0.990717
C3AR1	Prothrombin	0.243162	0.498434	0.990717
C5AR1	Prothrombin	0.0911858	0.802181	0.990717
CD40LG	Prothrombin	0.109423	0.763483	0.990717
CD55	Prothrombin	0.176293	0.626123	0.990717
CFB	Prothrombin	-0.0479407	0.89537	0.990717
CFH	Prothrombin	0.133739	0.712622	0.990717
CLU	Prothrombin	0.164134	0.650473	0.990717
CR1	Prothrombin	0.32219	0.363927	0.990717
CR1L	Prothrombin	0.109423	0.763483	0.990717
CR2	Prothrombin	0.145897	0.687557	0.990717
DCN	Prothrombin	-0.0430788	0.90594	0.990717
ELANE	Prothrombin	-0.0486324	0.893868	0.990717
F12	Prothrombin	-0.32219	0.363927	0.990717
F13A1	Prothrombin	0.12766	0.72525	0.990717
F5	Prothrombin	0.0851068	0.815172	0.990717
FPR1	Prothrombin	0.0851068	0.815172	0.990717
GP1BA	Prothrombin	-0.0972649	0.789235	0.990717
GP9	Prothrombin	0.182372	0.614068	0.990717
GZMM	Prothrombin	-0.170214	0.638259	0.990717
ITGA2B	Prothrombin	0.151976	0.675124	0.990717
ITGAM	Prothrombin	0.158055	0.662762	0.990717
ITGAX	Prothrombin	0.133739	0.712622	0.990717
ITGB3	Prothrombin	0.188451	0.602095	0.990717
LAMC1	Prothrombin	-0.0911858	0.802181	0.990717
MMRN1	Prothrombin	0.115502	0.750683	0.990717
PLAU	Prothrombin	0.0851068	0.815172	0.990717
PROCR	Prothrombin	-0.158055	0.662762	0.990717
PROS1	Prothrombin	0.237083	0.509561	0.990717
PTX3	Prothrombin	-0.109423	0.763483	0.990717
SELL	Prothrombin	0.139818	0.700057	0.990717
SERPINB2	Prothrombin	0.0486324	0.893868	0.990717
SERPINE1	Prothrombin	-0.0790277	0.828202	0.990717
TFPI	Prothrombin	-0.0547115	0.880676	0.990717
THBS1	Prothrombin	0.291795	0.413327	0.990717
TLR2	Prothrombin	-0.109423	0.763483	0.990717
TREM2	Prothrombin	-0.252906	0.480817	0.990717
TXN	Prothrombin	-0.12766	0.72525	0.990717
VSIG4	Prothrombin	-0.243162	0.498434	0.990717
VWF	Prothrombin	-0.32219	0.363927	0.990717
ADM	PF4	-0.29697	0.404702	0.990717
C1QA	PF4	-0.515152	0.127553	0.990717
C1QB	PF4	-0.515152	0.127553	0.990717
C1QC	PF4	-0.660606	0.0375884	0.990717
C1RL	PF4	-0.321212	0.365468	0.990717
C2	PF4	-0.466667	0.173939	0.990717
C3AR1	PF4	-0.284848	0.425038	0.990717
C5AR1	PF4	-0.345455	0.328227	0.990717
CD40LG	PF4	-0.478788	0.161523	0.990717
CD55	PF4	-0.175758	0.627188	0.990717
CD5L	PF4	0.532575	0.112993	0.990717
CFH	PF4	-0.345455	0.328227	0.990717
CLU	PF4	-0.151515	0.676065	0.990717
CR1	PF4	-0.212121	0.556306	0.990717
CR1L	PF4	0.612121	0.0599721	0.990717
CR2	PF4	-0.321212	0.365468	0.990717
DCN	PF4	0.165657	0.647408	0.990717
ELANE	PF4	-0.10303	0.776998	0.990717
F12	PF4	-0.527273	0.117308	0.990717
F13A1	PF4	-0.163636	0.651477	0.990717
F2RL3	PF4	-0.2	0.579584	0.990717
F5	PF4	-0.478788	0.161523	0.990717
FPR1	PF4	-0.357576	0.310376	0.990717
GP1BA	PF4	-0.236364	0.510885	0.990717
GP9	PF4	-0.127273	0.726057	0.990717
GZMM	PF4	-0.709091	0.0216659	0.990717
ITGA2B	PF4	-0.187879	0.603218	0.990717
ITGAM	PF4	-0.369697	0.29305	0.990717
ITGAX	PF4	-0.10303	0.776998	0.990717
ITGB3	PF4	-0.0545455	0.881036	0.990717
LAMC1	PF4	-0.624242	0.0537178	0.990717
MMRN1	PF4	-0.0424242	0.907364	0.990717
PF4	PF4	-0.175758	0.627188	0.990717
PLAU	PF4	-0.127273	0.726057	0.990717
PLAUR	PF4	-0.430303	0.214492	0.990717
PROCR	PF4	-0.684848	0.0288828	0.990717
PTX3	PF4	-0.454545	0.186905	0.990717
SELL	PF4	-0.442424	0.200423	0.990717
SELP	PF4	-0.284848	0.425038	0.990717
SERPINA1	PF4	-0.309091	0.384841	0.990717
SERPINB2	PF4	-0.151515	0.676065	0.990717
SERPINE1	PF4	-0.393939	0.259998	0.990717
SERPING1	PF4	-0.418182	0.229113	0.990717
TFPI	PF4	-0.345455	0.328227	0.990717
TLR2	PF4	-0.321212	0.365468	0.990717
TREM2	PF4	-0.252138	0.482195	0.990717
TXN	PF4	-0.587879	0.0738777	0.990717
VSIG4	PF4	-0.563636	0.089724	0.990717
VWF	PF4	-0.636364	0.0479117	0.990717
C1QA	ADAMTS13	-0.00607906	0.986703	0.996323
C2	ADAMTS13	0.0121581	0.973408	0.996323
F12	ADAMTS13	0.0121581	0.973408	0.996323
TXN	ADAMTS13	0.00607906	0.986703	0.996323
VSIG4	ADAMTS13	0.0243162	0.94684	0.996323
C2	Factor V	-0.00606061	0.986743	0.996323
PTX3	Factor V	0.0181818	0.96024	0.996323
SERPING1	Factor V	0.00606061	0.986743	0.996323
TREM2	Factor V	-0.0193952	0.957589	0.996323
VSIG4	Factor V	-0.0181818	0.96024	0.996323
CD55	B11_ProteinS	-0.030303	0.933773	0.996323
ITGA2B	B11_ProteinS	-0.00606061	0.986743	0.996323
SERPINA1	B11_ProteinS	0.0181818	0.96024	0.996323
CD40LG	B15_SERPINC1	0.00606061	0.986743	0.996323
GP1BA	B15_SERPINC1	0.030303	0.933773	0.996323
SERPINE1	B15_SERPINC1	-0.030303	0.933773	0.996323
SERPING1	B15_SERPINC1	0.00606061	0.986743	0.996323
TLR2	B15_SERPINC1	-0.00606061	0.986743	0.996323
TXN	B15_SERPINC1	0.00606061	0.986743	0.996323
F5	Apo-H	-0.00607906	0.986703	0.996323
ITGB3	PROC1	-0.0122329	0.973244	0.996323
PROS1	PROC1	0.0122329	0.973244	0.996323
F2RL3	Prothrombin	0.0243162	0.94684	0.996323
PF4	Prothrombin	-0.0243162	0.94684	0.996323
PLAUR	Prothrombin	0.00607906	0.986703	0.996323
SELP	Prothrombin	-0.00607906	0.986703	0.996323
SERPINA1	Prothrombin	-0.00607906	0.986703	0.996323
SERPING1	Prothrombin	0.00607906	0.986703	0.996323
CFB	PF4	0.0204837	0.955211	0.996323
PROS1	PF4	-0.00606061	0.986743	0.996323
THBS1	PF4	0.030303	0.933773	0.996323
CD5L	PROC1	0.00344541	0.992463	0.999672
C2	Apo-H	0	1	1
TREM2	PROC1	0	1	1
C2	Prothrombin	0	1	1

## Sheet: Mild
Table S4: Correlation Between Subthreshold Reactivity to Candidate Antigens (MFI) and Complement-Coagulation Gene Expression in COVID-19 Mild Group (FDR < 0.25)
Gene	Candidate Antigen	R	pval	padj
SERPINA1	ADAMTS13	0.538265	0.00455984	0.926614
PROCR	Apo-H	0.53576	0.00478946	0.926614
TFPI	Apo-H	0.518267	0.00668232	0.926614
ADM	ADAMTS13	0.247218	0.223382	0.990508
C1QA	ADAMTS13	0.21195	0.298593	0.990508
C1QB	ADAMTS13	0.109228	0.59531	0.990508
C1QC	ADAMTS13	0.366034	0.0659099	0.990508
C1RL	ADAMTS13	0.299949	0.136553	0.990508
C2	ADAMTS13	0.205445	0.314013	0.990508
C3AR1	ADAMTS13	0.356446	0.0738771	0.990508
C5AR1	ADAMTS13	0.239685	0.238263	0.990508
CD40LG	ADAMTS13	-0.0917652	0.655711	0.990508
CD55	ADAMTS13	0.3044	0.130547	0.990508
CD5L	ADAMTS13	0.339997	0.0892364	0.990508
CFB	ADAMTS13	0.234265	0.249365	0.990508
CFH	ADAMTS13	0.224277	0.270699	0.990508
CLU	ADAMTS13	0.238658	0.240341	0.990508
CR1	ADAMTS13	0.179422	0.380472	0.990508
CR1L	ADAMTS13	0.398562	0.0437192	0.990508
CR2	ADAMTS13	0.0866291	0.673907	0.990508
DCN	ADAMTS13	-0.115069	0.575653	0.990508
ELANE	ADAMTS13	0.0489643	0.812243	0.990508
F12	ADAMTS13	0.21195	0.298593	0.990508
F13A1	ADAMTS13	0.178052	0.384179	0.990508
F2RL3	ADAMTS13	-0.0938197	0.648485	0.990508
F5	ADAMTS13	0.368088	0.0642923	0.990508
FPR1	ADAMTS13	0.291389	0.148659	0.990508
GP1BA	ADAMTS13	-0.0267078	0.896955	0.990508
GP9	ADAMTS13	-0.0297895	0.885139	0.990508
GZMM	ADAMTS13	0.187639	0.358665	0.990508
ITGA2B	ADAMTS13	0.026023	0.899584	0.990508
ITGAM	ADAMTS13	0.281459	0.163641	0.990508
ITGAX	ADAMTS13	0.404726	0.040276	0.990508
LAMC1	ADAMTS13	-0.230098	0.258128	0.990508
MMRN1	ADAMTS13	0.31296	0.119539	0.990508
PF4	ADAMTS13	0.145523	0.478125	0.990508
PLAU	ADAMTS13	0.162986	0.426301	0.990508
PLAUR	ADAMTS13	0.298579	0.13844	0.990508
PROCR	ADAMTS13	0.405753	0.0397237	0.990508
PROS1	ADAMTS13	0.0602637	0.769951	0.990508
PTX3	ADAMTS13	0.3044	0.130547	0.990508
SELL	ADAMTS13	0.251327	0.215534	0.990508
SELP	ADAMTS13	0.223592	0.272203	0.990508
SERPINB2	ADAMTS13	0.413286	0.0358545	0.990508
SERPINE1	ADAMTS13	-0.0578669	0.778873	0.990508
SERPING1	ADAMTS13	0.25886	0.201632	0.990508
TFPI	ADAMTS13	0.413971	0.0355183	0.990508
THBS1	ADAMTS13	0.0215717	0.916696	0.990508
TLR2	ADAMTS13	0.412601	0.0361933	0.990508
TREM2	ADAMTS13	-0.0567656	0.782982	0.990508
TXN	ADAMTS13	0.235234	0.247356	0.990508
VSIG4	ADAMTS13	0.072248	0.725787	0.990508
VWF	ADAMTS13	-0.148262	0.469789	0.990508
C1QA	Factor V	-0.0365875	0.85916	0.990508
C1QB	Factor V	-0.106685	0.603957	0.990508
C1QC	Factor V	0.0372713	0.856554	0.990508
C1RL	Factor V	-0.0341939	0.868292	0.990508
C2	Factor V	-0.24688	0.224037	0.990508
C5AR1	Factor V	-0.038981	0.850045	0.990508
CD40LG	Factor V	-0.160369	0.433865	0.990508
CD55	Factor V	-0.0441101	0.830578	0.990508
CD5L	Factor V	-0.0942569	0.646951	0.990508
CFB	Factor V	0.377805	0.0570532	0.990508
CFH	Factor V	-0.198325	0.331439	0.990508
CLU	Factor V	-0.0205163	0.920758	0.990508
CR1	Factor V	-0.124124	0.54576	0.990508
CR1L	Factor V	-0.137801	0.502024	0.990508
CR2	Factor V	0.162079	0.428915	0.990508
DCN	Factor V	-0.218536	0.283474	0.990508
ELANE	Factor V	-0.0851428	0.679207	0.990508
F12	Factor V	-0.0526586	0.798353	0.990508
F13A1	Factor V	0.145666	0.477689	0.990508
FPR1	Factor V	-0.0451359	0.826696	0.990508
GP1BA	Factor V	-0.0294067	0.886605	0.990508
GP9	Factor V	-0.0772782	0.707493	0.990508
GZMM	Factor V	-0.0427423	0.83576	0.990508
ITGA2B	Factor V	0.0379552	0.853949	0.990508
ITGAM	Factor V	-0.0598393	0.771529	0.990508
ITGB3	Factor V	0.0649684	0.752522	0.990508
LAMC1	Factor V	-0.0533425	0.795789	0.990508
MMRN1	Factor V	0.143272	0.48503	0.990508
PLAU	Factor V	-0.0827492	0.687773	0.990508
PLAUR	Factor V	0.0318003	0.877441	0.990508
PROCR	Factor V	0.0871944	0.671895	0.990508
PROS1	Factor V	0.0817234	0.691456	0.990508
PTX3	Factor V	-0.19217	0.346966	0.990508
SELL	Factor V	-0.0889041	0.665825	0.990508
SELP	Factor V	0.0338519	0.869598	0.990508
SERPINA1	Factor V	0.0287229	0.889226	0.990508
SERPINE1	Factor V	-0.06702	0.744958	0.990508
TFPI	Factor V	0.0362455	0.860463	0.990508
THBS1	Factor V	-0.055736	0.786828	0.990508
TLR2	Factor V	0.0889041	0.665825	0.990508
TREM2	Factor V	-0.090084	0.661647	0.990508
TXN	Factor V	-0.0875363	0.67068	0.990508
VSIG4	Factor V	0.0926654	0.652541	0.990508
VWF	Factor V	0.175073	0.392313	0.990508
ADM	Protein S	0.0914542	0.656807	0.990508
C1QA	Protein S	0.258949	0.201472	0.990508
C1QB	Protein S	0.194212	0.341767	0.990508
C1QC	Protein S	0.428156	0.0291006	0.990508
C1RL	Protein S	-0.061997	0.763517	0.990508
C2	Protein S	0.314095	0.118133	0.990508
C3AR1	Protein S	0.349033	0.0805268	0.990508
C5AR1	Protein S	0.0726153	0.724446	0.990508
CD40LG	Protein S	-0.131187	0.522955	0.990508
CD55	Protein S	0.108238	0.59867	0.990508
CD5L	Protein S	0.433842	0.0268061	0.990508
CFB	Protein S	-0.255447	0.207853	0.990508
CFH	Protein S	0.0917967	0.6556	0.990508
CLU	Protein S	0.352801	0.0770925	0.990508
CR1	Protein S	0.0280871	0.891664	0.990508
CR1L	Protein S	0.0962495	0.639978	0.990508
CR2	Protein S	-0.186334	0.36208	0.990508
DCN	Protein S	0.27852	0.168272	0.990508
ELANE	Protein S	0.0496661	0.8096	0.990508
F12	Protein S	0.220586	0.278869	0.990508
F13A1	Protein S	-0.0702176	0.733214	0.990508
F2RL3	Protein S	-0.0328824	0.873303	0.990508
F5	Protein S	0.177428	0.385874	0.990508
FPR1	Protein S	0.132557	0.518585	0.990508
GP1BA	Protein S	-0.147286	0.472753	0.990508
GP9	Protein S	-0.054804	0.790314	0.990508
GZMM	Protein S	0.157562	0.442061	0.990508
ITGA2B	Protein S	0.0534339	0.795446	0.990508
ITGAM	Protein S	0.0356226	0.862839	0.990508
ITGB3	Protein S	-0.217161	0.28659	0.990508
LAMC1	Protein S	-0.153794	0.453189	0.990508
MMRN1	Protein S	-0.13838	0.500213	0.990508
PF4	Protein S	-0.0291146	0.887724	0.990508
PLAU	Protein S	-0.0585718	0.776246	0.990508
PLAUR	Protein S	0.0983047	0.632817	0.990508
PROCR	Protein S	0.140435	0.493806	0.990508
PROS1	Protein S	-0.196609	0.335723	0.990508
PTX3	Protein S	0.283268	0.160835	0.990508
SELL	Protein S	0.0835761	0.68481	0.990508
SELP	Protein S	0.0623396	0.762247	0.990508
SERPINA1	Protein S	0.291831	0.148015	0.990508
SERPINB2	Protein S	0.370612	0.0623472	0.990508
SERPINE1	Protein S	-0.152081	0.458295	0.990508
SERPING1	Protein S	0.205858	0.31302	0.990508
TFPI	Protein S	-0.0352801	0.864146	0.990508
THBS1	Protein S	0.0496661	0.8096	0.990508
TLR2	Protein S	0.177428	0.385874	0.990508
TXN	Protein S	0.342868	0.0863957	0.990508
VSIG4	Protein S	-0.143861	0.483221	0.990508
VWF	Protein S	-0.163727	0.424173	0.990508
ADM	B15_SERPINC1	-0.12423	0.545413	0.990508
C1QA	B15_SERPINC1	0.0742642	0.718436	0.990508
C1QB	B15_SERPINC1	0.0455168	0.825255	0.990508
C1QC	B15_SERPINC1	0.134839	0.511346	0.990508
C1RL	B15_SERPINC1	-0.0636551	0.757376	0.990508
C2	B15_SERPINC1	-0.0485969	0.813628	0.990508
C3AR1	B15_SERPINC1	-0.0787133	0.702302	0.990508
C5AR1	B15_SERPINC1	0.097536	0.635492	0.990508
CD40LG	B15_SERPINC1	-0.198837	0.330167	0.990508
CD55	B15_SERPINC1	-0.0201917	0.922009	0.990508
CD5L	B15_SERPINC1	0.150802	0.462128	0.990508
CFB	B15_SERPINC1	0.072506	0.724845	0.990508
CFH	B15_SERPINC1	0.0934292	0.649856	0.990508
CLU	B15_SERPINC1	-0.056126	0.785371	0.990508
CR1	B15_SERPINC1	-0.0468857	0.820083	0.990508
CR1L	B15_SERPINC1	-0.0879535	0.669197	0.990508
CR2	B15_SERPINC1	-0.122519	0.551005	0.990508
DCN	B15_SERPINC1	-0.171145	0.403185	0.990508
ELANE	B15_SERPINC1	0.17796	0.384427	0.990508
F2RL3	B15_SERPINC1	-0.0896647	0.66313	0.990508
F5	B15_SERPINC1	-0.0616017	0.764983	0.990508
FPR1	B15_SERPINC1	0.0376455	0.855129	0.990508
GP1BA	B15_SERPINC1	-0.2269	0.264987	0.990508
GP9	B15_SERPINC1	-0.18857	0.356244	0.990508
GZMM	B15_SERPINC1	-0.20705	0.310163	0.990508
ITGA2B	B15_SERPINC1	-0.0527037	0.798184	0.990508
ITGAM	B15_SERPINC1	0.0184805	0.928601	0.990508
ITGAX	B15_SERPINC1	0.150582	0.46279	0.990508
ITGB3	B15_SERPINC1	-0.167351	0.413845	0.990508
LAMC1	B15_SERPINC1	-0.222108	0.275481	0.990508
MMRN1	B15_SERPINC1	0.0239562	0.907524	0.990508
PF4	B15_SERPINC1	-0.0376455	0.855129	0.990508
PLAU	B15_SERPINC1	-0.147502	0.472096	0.990508
PLAUR	B15_SERPINC1	0.0390144	0.849918	0.990508
PROCR	B15_SERPINC1	0.0941137	0.647453	0.990508
PROS1	B15_SERPINC1	-0.124915	0.543184	0.990508
PTX3	B15_SERPINC1	0.0424367	0.836919	0.990508
SELL	B15_SERPINC1	-0.0232717	0.910156	0.990508
SERPINA1	B15_SERPINC1	0.167693	0.412877	0.990508
SERPINB2	B15_SERPINC1	0.0924025	0.653466	0.990508
SERPINE1	B15_SERPINC1	-0.195072	0.339591	0.990508
SERPING1	B15_SERPINC1	-0.14716	0.473136	0.990508
TFPI	B15_SERPINC1	0.0674196	0.743487	0.990508
TLR2	B15_SERPINC1	0.0468857	0.820083	0.990508
TREM2	B15_SERPINC1	-0.0999315	0.627172	0.990508
TXN	B15_SERPINC1	-0.0301164	0.883886	0.990508
VSIG4	B15_SERPINC1	0.0564682	0.784092	0.990508
VWF	B15_SERPINC1	0.022245	0.914105	0.990508
ADM	Apo-H	0.13857	0.499617	0.990508
C1QA	Apo-H	0.225005	0.269104	0.990508
C1QB	Apo-H	0.112846	0.5831	0.990508
C1QC	Apo-H	0.292919	0.146441	0.990508
C1RL	Apo-H	0.182131	0.373199	0.990508
C2	Apo-H	0.165667	0.418626	0.990508
C3AR1	Apo-H	0.223976	0.271358	0.990508
C5AR1	Apo-H	0.216088	0.289037	0.990508
CD40LG	Apo-H	0.165667	0.418626	0.990508
CD55	Apo-H	0.216774	0.287472	0.990508
CD5L	Apo-H	0.229815	0.258731	0.990508
CFB	Apo-H	0.165264	0.419776	0.990508
CFH	Apo-H	0.270967	0.180596	0.990508
CLU	Apo-H	0.205798	0.313163	0.990508
CR1	Apo-H	0.0627683	0.760658	0.990508
CR1L	Apo-H	0.0744302	0.717832	0.990508
CR2	Apo-H	0.222948	0.273624	0.990508
DCN	Apo-H	0.0763297	0.710931	0.990508
ELANE	Apo-H	0.182474	0.372285	0.990508
F12	Apo-H	0.175957	0.389888	0.990508
F13A1	Apo-H	0.0960389	0.640713	0.990508
F2RL3	Apo-H	0.175271	0.391768	0.990508
F5	Apo-H	0.245928	0.225885	0.990508
FPR1	Apo-H	0.164295	0.422544	0.990508
GP1BA	Apo-H	0.137198	0.503915	0.990508
GP9	Apo-H	0.147145	0.473179	0.990508
GZMM	Apo-H	0.347798	0.0816773	0.990508
ITGA2B	Apo-H	0.0974109	0.635928	0.990508
ITGAM	Apo-H	0.195165	0.339357	0.990508
ITGAX	Apo-H	0.334078	0.0953135	0.990508
LAMC1	Apo-H	-0.135483	0.509311	0.990508
MMRN1	Apo-H	0.285716	0.157093	0.990508
PF4	Apo-H	0.295663	0.142522	0.990508
PLAU	Apo-H	0.166696	0.415701	0.990508
PLAUR	Apo-H	0.20717	0.309877	0.990508
PROS1	Apo-H	0.0353286	0.863961	0.990508
PTX3	Apo-H	0.275083	0.173805	0.990508
SELL	Apo-H	0.233923	0.250077	0.990508
SELP	Apo-H	0.243184	0.231271	0.990508
SERPINA1	Apo-H	0.412281	0.0363524	0.990508
SERPINB2	Apo-H	0.32516	0.105049	0.990508
SERPINE1	Apo-H	0.0583093	0.777224	0.990508
SERPING1	Apo-H	0.152976	0.455622	0.990508
THBS1	Apo-H	0.192764	0.345448	0.990508
TLR2	Apo-H	0.261706	0.196543	0.990508
TREM2	Apo-H	0.15822	0.44013	0.990508
TXN	Apo-H	0.217117	0.286691	0.990508
VSIG4	Apo-H	0.110102	0.592351	0.990508
ADM	B53_PROC1	0.156541	0.445061	0.990508
C1QA	B53_PROC1	0.103331	0.615442	0.990508
C1QB	B53_PROC1	0.100928	0.623725	0.990508
C1QC	B53_PROC1	0.10642	0.604859	0.990508
C1RL	B53_PROC1	0.274977	0.173978	0.990508
C2	B53_PROC1	-0.0233438	0.909879	0.990508
C3AR1	B53_PROC1	0.0240304	0.907239	0.990508
C5AR1	B53_PROC1	0.200826	0.325252	0.990508
CD40LG	B53_PROC1	-0.19499	0.339799	0.990508
CD55	B53_PROC1	0.0542401	0.792425	0.990508
CD5L	B53_PROC1	0.106372	0.605024	0.990508
CFB	B53_PROC1	-0.0593193	0.773463	0.990508
CFH	B53_PROC1	0.283216	0.160916	0.990508
CLU	B53_PROC1	0.0233438	0.909879	0.990508
CR1	B53_PROC1	0.0768973	0.708873	0.990508
CR1L	B53_PROC1	-0.018881	0.927057	0.990508
CR2	B53_PROC1	-0.197393	0.333763	0.990508
DCN	B53_PROC1	-0.0901295	0.661486	0.990508
ELANE	B53_PROC1	0.156198	0.446072	0.990508
F12	B53_PROC1	0.130451	0.525311	0.990508
F13A1	B53_PROC1	-0.047031	0.819535	0.990508
F2RL3	B53_PROC1	-0.156884	0.444051	0.990508
F5	B53_PROC1	0.222453	0.274717	0.990508
FPR1	B53_PROC1	0.109853	0.593191	0.990508
GP1BA	B53_PROC1	-0.116033	0.572437	0.990508
GZMM	B53_PROC1	-0.187781	0.358297	0.990508
ITGAM	B53_PROC1	0.224169	0.270934	0.990508
ITGAX	B53_PROC1	0.313082	0.119388	0.990508
ITGB3	B53_PROC1	-0.0250603	0.903281	0.990508
LAMC1	B53_PROC1	-0.119122	0.562182	0.990508
MMRN1	B53_PROC1	0.123242	0.54864	0.990508
PLAU	B53_PROC1	0.117062	0.569009	0.990508
PLAUR	B53_PROC1	0.3045	0.130415	0.990508
PROCR	B53_PROC1	-0.133884	0.514371	0.990508
PROS1	B53_PROC1	0.21593	0.289397	0.990508
PTX3	B53_PROC1	0.0803302	0.696468	0.990508
SELL	B53_PROC1	0.140063	0.494964	0.990508
SELP	B53_PROC1	0.0772406	0.707629	0.990508
SERPINA1	B53_PROC1	0.0913156	0.657296	0.990508
SERPINB2	B53_PROC1	0.148302	0.469669	0.990508
SERPINE1	B53_PROC1	-0.0978381	0.63444	0.990508
SERPING1	B53_PROC1	0.1126	0.583927	0.990508
TFPI	B53_PROC1	0.181945	0.373697	0.990508
THBS1	B53_PROC1	0.0532102	0.796284	0.990508
TLR2	B53_PROC1	0.239961	0.237707	0.990508
TREM2	B53_PROC1	-0.413344	0.0358261	0.990508
TXN	B53_PROC1	-0.022314	0.91384	0.990508
VSIG4	B53_PROC1	0.0971515	0.636831	0.990508
VWF	B53_PROC1	0.38174	0.0543087	0.990508
ADM	Prothrombin	0.160633	0.4331	0.990508
C1QA	Prothrombin	0.268751	0.184327	0.990508
C1QB	Prothrombin	0.213147	0.295808	0.990508
C1QC	Prothrombin	0.353186	0.0767476	0.990508
C1RL	Prothrombin	0.19324	0.344235	0.990508
C2	Prothrombin	0.177451	0.385811	0.990508
C3AR1	Prothrombin	0.218639	0.283242	0.990508
C5AR1	Prothrombin	0.286942	0.155242	0.990508
CD40LG	Prothrombin	-0.119445	0.561116	0.990508
CD55	Prothrombin	0.280078	0.165806	0.990508
CD5L	Prothrombin	0.132079	0.520108	0.990508
CFB	Prothrombin	0.166409	0.416516	0.990508
CFH	Prothrombin	0.0573198	0.780913	0.990508
CLU	Prothrombin	0.172989	0.39806	0.990508
CR1	Prothrombin	0.216236	0.288697	0.990508
CR1L	Prothrombin	0.0240263	0.907255	0.990508
CR2	Prothrombin	0.0950754	0.644083	0.990508
DCN	Prothrombin	-0.0681433	0.740826	0.990508
ELANE	Prothrombin	0.105716	0.607267	0.990508
F12	Prothrombin	0.153768	0.453265	0.990508
F13A1	Prothrombin	0.212461	0.297403	0.990508
F2RL3	Prothrombin	0.0188778	0.92707	0.990508
F5	Prothrombin	0.156514	0.44514	0.990508
FPR1	Prothrombin	0.334308	0.0950716	0.990508
GP1BA	Prothrombin	-0.0374123	0.856017	0.990508
GP9	Prothrombin	-0.0202507	0.921781	0.990508
GZMM	Prothrombin	-0.0943889	0.646488	0.990508
ITGA2B	Prothrombin	0.1572	0.443121	0.990508
ITGAM	Prothrombin	0.221728	0.276324	0.990508
ITGAX	Prothrombin	0.421833	0.0318351	0.990508
ITGB3	Prothrombin	0.0830623	0.686651	0.990508
LAMC1	Prothrombin	-0.122534	0.550955	0.990508
MMRN1	Prothrombin	0.234428	0.249027	0.990508
PF4	Prothrombin	0.175049	0.392379	0.990508
PLAU	Prothrombin	0.108461	0.59791	0.990508
PLAUR	Prothrombin	0.225504	0.268017	0.990508
PROCR	Prothrombin	0.244038	0.229586	0.990508
PROS1	Prothrombin	0.0483958	0.814386	0.990508
PTX3	Prothrombin	0.12528	0.541996	0.990508
SELL	Prothrombin	0.160633	0.4331	0.990508
SELP	Prothrombin	0.201821	0.322811	0.990508
SERPINA1	Prothrombin	0.440024	0.0244799	0.990508
SERPINB2	Prothrombin	0.255022	0.208637	0.990508
SERPINE1	Prothrombin	-0.0514849	0.80276	0.990508
TFPI	Prothrombin	0.284883	0.15836	0.990508
THBS1	Prothrombin	0.101254	0.622599	0.990508
TLR2	Prothrombin	0.287972	0.153699	0.990508
TREM2	Prothrombin	0.190992	0.349984	0.990508
TXN	Prothrombin	0.112923	0.582839	0.990508
VSIG4	Prothrombin	0.184659	0.366487	0.990508
VWF	Prothrombin	-0.0837487	0.684192	0.990508
C1QA	PF4	0.19463	0.340708	0.990508
C1QB	PF4	0.121088	0.555702	0.990508
C1QC	PF4	0.180948	0.376366	0.990508
C1RL	PF4	0.178895	0.381894	0.990508
C2	PF4	0.0218916	0.915465	0.990508
C3AR1	PF4	0.138533	0.499736	0.990508
C5AR1	PF4	0.137848	0.501876	0.990508
CD40LG	PF4	0.14982	0.465082	0.990508
CD55	PF4	0.159398	0.436691	0.990508
CD5L	PF4	-0.0266694	0.897103	0.990508
CFB	PF4	0.115299	0.574883	0.990508
CFH	PF4	0.177869	0.384675	0.990508
CR1	PF4	0.151873	0.458919	0.990508
CR1L	PF4	0.0270224	0.895748	0.990508
CR2	PF4	0.199419	0.328724	0.990508
DCN	PF4	-0.154294	0.451704	0.990508
ELANE	PF4	0.0803831	0.696278	0.990508
F12	PF4	0.0383102	0.852597	0.990508
F13A1	PF4	0.284932	0.158284	0.990508
F2RL3	PF4	-0.0389944	0.849994	0.990508
F5	PF4	0.198734	0.330421	0.990508
FPR1	PF4	0.17137	0.402558	0.990508
GP1BA	PF4	-0.0359159	0.86172	0.990508
GP9	PF4	-0.0461775	0.822758	0.990508
GZMM	PF4	-0.0396785	0.847393	0.990508
ITGAM	PF4	0.0964597	0.639244	0.990508
ITGAX	PF4	0.25449	0.209621	0.990508
LAMC1	PF4	-0.182316	0.372706	0.990508
MMRN1	PF4	0.303061	0.132333	0.990508
PF4	PF4	0.107748	0.600337	0.990508
PLAU	PF4	0.0670429	0.744873	0.990508
PLAUR	PF4	0.100222	0.626165	0.990508
PROCR	PF4	0.387207	0.0506683	0.990508
PROS1	PF4	0.0810672	0.693815	0.990508
PTX3	PF4	0.129297	0.529012	0.990508
SELL	PF4	0.101933	0.620256	0.990508
SELP	PF4	0.0249701	0.903628	0.990508
SERPINA1	PF4	0.238755	0.240145	0.990508
SERPINB2	PF4	0.255174	0.208357	0.990508
SERPINE1	PF4	-0.043099	0.834408	0.990508
SERPING1	PF4	-0.073542	0.721067	0.990508
TFPI	PF4	0.374209	0.0596542	0.990508
THBS1	PF4	0.0861981	0.675443	0.990508
TLR2	PF4	0.183	0.370884	0.990508
TXN	PF4	-0.0667009	0.746133	0.990508
VSIG4	PF4	0.0824354	0.688899	0.990508
VWF	PF4	-0.0769626	0.708636	0.990508
SERPINB2	Factor V	-0.0174389	0.932616	0.992246
SELP	B15_SERPINC1	-0.0160849	0.937837	0.992724
TREM2	PF4	0.0164468	0.936441	0.992724
ADM	Factor V	-0.0140195	0.945807	0.998103
C3AR1	Factor V	0.00991623	0.961655	0.998103
TREM2	Protein S	-0.0116658	0.954895	0.998103
F13A1	B15_SERPINC1	-0.00855579	0.966912	0.998103
VWF	Apo-H	0.00960389	0.962862	0.998103
GP9	B53_PROC1	-0.0127018	0.950894	0.998103
ITGA2B	B53_PROC1	-0.00858229	0.96681	0.998103
PF4	B53_PROC1	-0.0113286	0.956198	0.998103
SERPING1	Prothrombin	0.00926728	0.964162	0.998103
ITGB3	PF4	0.0129981	0.94975	0.998103
F12	B15_SERPINC1	-0.00787133	0.969558	0.998357
ITGB3	ADAMTS13	-0.00273926	0.989404	0.999514
F2RL3	Factor V	-0.00341939	0.986773	0.999514
F5	Factor V	-0.0044452	0.982806	0.999514
ITGAX	Factor V	0.00136776	0.994709	0.999514
PF4	Factor V	0.00478714	0.981483	0.999514
SERPING1	Factor V	0.00205163	0.992064	0.999514
ITGAX	Protein S	0.0068505	0.973505	0.999514
ADM	PF4	-0.00171028	0.993384	0.999514
CLU	PF4	0.00547289	0.978831	0.999514
ITGA2B	PF4	0.00205233	0.992061	0.999514
THBS1	B15_SERPINC1	-0.000684463	0.997352	0.999756
ITGB3	Apo-H	0	1	1

## Sheet: Severe
Table S4: Correlation Between Subthreshold Reactivity to Candidate Antigens (MFI) and Complement-Coagulation Gene Expression in COVID-19 Severe Group (FDR < 0.25)
Gene	Candidate Antigen	R	pval	padj
CD40LG	ADAMTS13	-0.785396	0.00417558	0.236273
CFB	ADAMTS13	-0.756683	0.00702461	0.236273
ADM	Factor V	-0.727273	0.011205	0.236273
C3AR1	Factor V	-0.7	0.016471	0.236273
CD55	Factor V	-0.809091	0.00255858	0.236273
CLU	Factor V	-0.709091	0.0145521	0.236273
CR1	Factor V	-0.754545	0.00728204	0.236273
F2RL3	Factor V	-0.736364	0.00975954	0.236273
FPR1	Factor V	-0.727273	0.011205	0.236273
GP1BA	Factor V	-0.718182	0.0127996	0.236273
ITGAM	Factor V	-0.7	0.016471	0.236273
PLAU	Factor V	-0.736364	0.00975954	0.236273
PTX3	Factor V	-0.754545	0.00728204	0.236273
SELP	Factor V	-0.736364	0.00975954	0.236273
SERPINB2	Factor V	-0.754545	0.00728204	0.236273
ADM	SERPINC1	-0.709091	0.0145521	0.236273
CD40LG	SERPINC1	-0.845455	0.00104518	0.236273
CFB	SERPINC1	-0.715097	0.0133761	0.236273
CFH	SERPINC1	-0.718182	0.0127996	0.236273
F2RL3	SERPINC1	-0.7	0.016471	0.236273
FPR1	SERPINC1	-0.736364	0.00975954	0.236273
PTX3	SERPINC1	-0.754545	0.00728204	0.236273
F5	PROC1	-0.705137	0.0153658	0.236273
FPR1	PROC1	-0.778876	0.00472932	0.236273
GZMM	PROC1	-0.72818	0.0110541	0.236273
SERPING1	PROC1	-0.72818	0.0110541	0.236273
TXN	PROC1	-0.705137	0.0153658	0.236273
CD40LG	Prothrombin	-0.701596	0.0161216	0.236273
CD40LG	PF4	-0.715264	0.0133445	0.236273
F5	Factor V	-0.681818	0.0208429	0.236542
TLR2	Factor V	-0.672727	0.023313	0.236542
TXN	Factor V	-0.690909	0.018565	0.236542
CD55	SERPINC1	-0.681818	0.0208429	0.236542
GP9	SERPINC1	-0.672727	0.023313	0.236542
SERPINE1	SERPINC1	-0.672727	0.023313	0.236542
CD40LG	Apo-H	-0.689505	0.0189046	0.236542
ADM	PROC1	-0.682093	0.0207713	0.236542
C2	PROC1	-0.686702	0.0195959	0.236542
PTX3	PROC1	-0.672875	0.0232712	0.236542
TLR2	PROC1	-0.686702	0.0195959	0.236542
CFH	Prothrombin	-0.674261	0.0228823	0.236542
SERPINA1	PROC1	-0.668267	0.024598	0.243638
CFB	Apo-H	-0.665689	0.0253629	0.245372
C5AR1	Factor V	-0.645455	0.0319628	0.245624
GZMM	Factor V	-0.654545	0.0288646	0.245624
SELL	Factor V	-0.645455	0.0319628	0.245624
SERPINA1	Factor V	-0.663636	0.0259841	0.245624
SERPING1	Factor V	-0.645455	0.0319628	0.245624
C1QB	SERPINC1	-0.645455	0.0319628	0.245624
C1QC	SERPINC1	-0.645455	0.0319628	0.245624
GZMM	SERPINC1	-0.654545	0.0288646	0.245624
SELP	SERPINC1	-0.645455	0.0319628	0.245624
SELL	PROC1	-0.65444	0.0288991	0.245624
PTX3	Prothrombin	-0.642371	0.0330647	0.245624
CFH	PF4	-0.660594	0.0269244	0.245624
PTX3	PF4	-0.642371	0.0330647	0.245624
CFH	ADAMTS13	-0.630144	0.0376958	0.252494
GP9	ADAMTS13	-0.630144	0.0376958	0.252494
C1RL	Factor V	-0.636364	0.035287	0.252494
MMRN1	Factor V	-0.627273	0.0388453	0.252494
PLAUR	Factor V	-0.627273	0.0388453	0.252494
C5AR1	SERPINC1	-0.627273	0.0388453	0.252494
ITGAX	SERPINC1	-0.627273	0.0388453	0.252494
CFH	Apo-H	-0.630144	0.0376958	0.252494
ITGB3	Factor V	-0.618182	0.0426456	0.260891
C2	SERPINC1	-0.618182	0.0426456	0.260891
PLAUR	SERPINC1	-0.618182	0.0426456	0.260891
C3AR1	PROC1	-0.622179	0.0409442	0.260891
C1QB	ADAMTS13	-0.593613	0.0541873	0.263366
C1QC	ADAMTS13	-0.579915	0.0614693	0.263366
ELANE	ADAMTS13	-0.566216	0.0693876	0.263366
F13A1	ADAMTS13	-0.570782	0.066676	0.263366
F2RL3	ADAMTS13	-0.602746	0.0496745	0.263366
ITGB3	ADAMTS13	-0.570782	0.066676	0.263366
MMRN1	ADAMTS13	-0.589047	0.0565454	0.263366
SERPINE1	ADAMTS13	-0.575348	0.0640369	0.263366
GP9	Factor V	-0.590909	0.0555756	0.263366
ITGA2B	Factor V	-0.572727	0.0655431	0.263366
ITGAX	Factor V	-0.590909	0.0555756	0.263366
SERPINE1	Factor V	-0.581818	0.0604199	0.263366
THBS1	Factor V	-0.563636	0.0709517	0.263366
C1QA	SERPINC1	-0.563636	0.0709517	0.263366
CR1	SERPINC1	-0.6	0.0510033	0.263366
CR2	SERPINC1	-0.563636	0.0709517	0.263366
F13A1	SERPINC1	-0.563636	0.0709517	0.263366
GP1BA	SERPINC1	-0.581818	0.0604199	0.263366
ITGB3	SERPINC1	-0.609091	0.0466957	0.263366
MMRN1	SERPINC1	-0.6	0.0510033	0.263366
PLAU	SERPINC1	-0.563636	0.0709517	0.263366
SELL	SERPINC1	-0.572727	0.0655431	0.263366
SERPING1	SERPINC1	-0.6	0.0510033	0.263366
THBS1	SERPINC1	-0.590909	0.0555756	0.263366
TLR2	SERPINC1	-0.6	0.0510033	0.263366
C1QB	Apo-H	-0.589047	0.0565454	0.263366
C1QC	Apo-H	-0.566216	0.0693876	0.263366
ELANE	Apo-H	-0.56165	0.0721724	0.263366
F2RL3	Apo-H	-0.59818	0.0518973	0.263366
GP9	Apo-H	-0.579915	0.0614693	0.263366
PTX3	Apo-H	-0.593613	0.0541873	0.263366
SERPINE1	Apo-H	-0.593613	0.0541873	0.263366
C1QC	PROC1	-0.576092	0.063614	0.263366
CD40LG	PROC1	-0.612962	0.0449401	0.263366
CD55	PROC1	-0.594527	0.0537238	0.263366
ITGAM	PROC1	-0.589918	0.0560903	0.263366
PLAUR	PROC1	-0.576092	0.063614	0.263366
PROCR	PROC1	-0.562266	0.0717924	0.263366
ADM	Prothrombin	-0.583145	0.0596956	0.263366
CFB	Prothrombin	-0.592495	0.0547586	0.263366
F2RL3	Prothrombin	-0.583145	0.0596956	0.263366
SERPINE1	Prothrombin	-0.578589	0.0622073	0.263366
ADM	PF4	-0.569478	0.0674434	0.263366
CFB	PF4	-0.611608	0.045549	0.263366
F2RL3	PF4	-0.587701	0.0572538	0.263366
SERPINE1	PF4	-0.569478	0.0674434	0.263366
FPR1	Prothrombin	-0.560366	0.0729686	0.263956
C1RL	PROC1	-0.557657	0.074668	0.267374
ELANE	PF4	-0.55581	0.0758416	0.267374
GP9	PF4	-0.55581	0.0758416	0.267374
C3AR1	SERPINC1	-0.554545	0.0766523	0.267961
C1QA	PROC1	-0.54844	0.0806481	0.268397
CFH	PROC1	-0.54844	0.0806481	0.268397
ITGAX	PROC1	-0.54844	0.0806481	0.268397
TREM2	PROC1	-0.553048	0.0776196	0.268397
GP9	Prothrombin	-0.551254	0.0787893	0.268397
C1QB	PF4	-0.551254	0.0787893	0.268397
F12	Factor V	-0.545455	0.082651	0.272879
C1QC	PF4	-0.542143	0.0849115	0.275962
FPR1	PF4	-0.542143	0.0849115	0.275962
GZMM	ADAMTS13	-0.534252	0.0904613	0.276705
SELP	ADAMTS13	-0.538818	0.0872213	0.276705
C2	Factor V	-0.536364	0.0889534	0.276705
F13A1	Apo-H	-0.538818	0.0872213	0.276705
ITGB3	Apo-H	-0.534252	0.0904613	0.276705
MMRN1	Apo-H	-0.534252	0.0904613	0.276705
C1QB	PROC1	-0.534613	0.0902022	0.276705
C1QB	Prothrombin	-0.537587	0.0880875	0.276705
C1QC	Prothrombin	-0.533031	0.091341	0.277357
CR1	PROC1	-0.530005	0.0935455	0.279964
CR2	PROC1	-0.530005	0.0935455	0.279964
C1RL	SERPINC1	-0.527273	0.0955652	0.281951
SERPINA1	SERPINC1	-0.527273	0.0955652	0.281951
C5AR1	ADAMTS13	-0.52512	0.097177	0.284688
ITGAX	ADAMTS13	-0.515987	0.104211	0.289013
PTX3	ADAMTS13	-0.520553	0.100654	0.289013
CD40LG	Factor V	-0.518182	0.102492	0.289013
PF4	Factor V	-0.518182	0.102492	0.289013
ITGAM	SERPINC1	-0.518182	0.102492	0.289013
ADM	Apo-H	-0.515987	0.104211	0.289013
SELP	Apo-H	-0.515987	0.104211	0.289013
THBS1	Apo-H	-0.520553	0.100654	0.289013
CD55	Prothrombin	-0.514808	0.105143	0.289666
CFH	Factor V	-0.509091	0.109737	0.294521
TFPI	Factor V	-0.509091	0.109737	0.294521
CLU	SERPINC1	-0.509091	0.109737	0.294521
CD55	PF4	-0.510252	0.108794	0.294521
SERPINB2	PROC1	-0.506961	0.111482	0.297284
CR2	ADAMTS13	-0.497722	0.119255	0.297726
PLAUR	ADAMTS13	-0.502288	0.115371	0.297726
C1QA	Apo-H	-0.502288	0.115371	0.297726
ITGAX	Apo-H	-0.497722	0.119255	0.297726
CLU	PROC1	-0.502352	0.115317	0.297726
SELP	PROC1	-0.502352	0.115317	0.297726
ELANE	Prothrombin	-0.496584	0.120235	0.297726
SELP	Prothrombin	-0.50114	0.116339	0.297726
THBS1	Prothrombin	-0.496584	0.120235	0.297726
ITGB3	PF4	-0.496584	0.120235	0.297726
SELP	PF4	-0.505696	0.112526	0.297726
THBS1	PF4	-0.496584	0.120235	0.297726
GP1BA	PROC1	-0.493135	0.12324	0.303361
TFPI	SERPINC1	-0.490909	0.125204	0.306383
CD55	ADAMTS13	-0.48859	0.127272	0.308455
ITGB3	Prothrombin	-0.487473	0.128276	0.308455
MMRN1	PF4	-0.487473	0.128276	0.308455
GP1BA	ADAMTS13	-0.484023	0.131407	0.309072
THBS1	ADAMTS13	-0.484023	0.131407	0.309072
F12	PROC1	-0.483917	0.131504	0.309072
PLAU	PROC1	-0.483917	0.131504	0.309072
F12	SERPINC1	-0.481818	0.133434	0.311845
ITGA2B	Protein S	-0.473805	0.140965	0.320446
FPR1	Apo-H	-0.474891	0.13993	0.320446
C5AR1	PROC1	-0.4747	0.140112	0.320446
MMRN1	Prothrombin	-0.473805	0.140965	0.320446
F13A1	PF4	-0.473805	0.140965	0.320446
SERPINB2	SERPINC1	-0.472727	0.141999	0.32104
PLAU	Protein S	-0.46925	0.145364	0.323377
C5AR1	Apo-H	-0.470325	0.144319	0.323377
C1QA	PF4	-0.46925	0.145364	0.323377
C2	ADAMTS13	-0.465758	0.148793	0.324672
TFPI	ADAMTS13	-0.465758	0.148793	0.324672
CD55	Apo-H	-0.465758	0.148793	0.324672
C1QA	Prothrombin	-0.464694	0.149849	0.324672
F13A1	Prothrombin	-0.464694	0.149849	0.324672
F12	ADAMTS13	-0.461192	0.153353	0.326081
PF4	PROC1	-0.460874	0.153675	0.326081
ITGAX	Prothrombin	-0.460138	0.154418	0.326081
GZMM	PF4	-0.460138	0.154418	0.326081
ITGAX	PF4	-0.460138	0.154418	0.326081
ITGA2B	ADAMTS13	-0.456626	0.158	0.32864
C2	Apo-H	-0.456626	0.158	0.32864
PLAUR	Apo-H	-0.456626	0.158	0.32864
PROS1	Factor V	-0.454545	0.160145	0.331445
C1QA	ADAMTS13	-0.45206	0.162733	0.334056
C2	PF4	-0.451026	0.163816	0.334056
C5AR1	PF4	-0.451026	0.163816	0.334056
F2RL3	Protein S	-0.44647	0.168644	0.338918
GZMM	Prothrombin	-0.44647	0.168644	0.338918
SERPING1	Prothrombin	-0.44647	0.168644	0.338918
PF4	SERPINC1	-0.445455	0.169733	0.339465
ITGA2B	Apo-H	-0.442927	0.172459	0.340569
C2	Prothrombin	-0.441915	0.173559	0.340569
C5AR1	Prothrombin	-0.441915	0.173559	0.340569
SERPING1	PF4	-0.441915	0.173559	0.340569
CR1	ADAMTS13	-0.433794	0.182535	0.342593
FPR1	ADAMTS13	-0.433794	0.182535	0.342593
VSIG4	ADAMTS13	-0.438361	0.177453	0.342593
ITGA2B	SERPINC1	-0.436364	0.179665	0.342593
TXN	SERPINC1	-0.436364	0.179665	0.342593
VSIG4	SERPINC1	-0.436364	0.179665	0.342593
GZMM	Apo-H	-0.438361	0.177453	0.342593
SERPING1	Apo-H	-0.438361	0.177453	0.342593
ITGB3	PROC1	-0.433221	0.183179	0.342593
PLAU	PF4	-0.432803	0.183649	0.342593
PLAUR	PF4	-0.432803	0.183649	0.342593
GP1BA	Apo-H	-0.429228	0.187703	0.347043
PLAU	Apo-H	-0.429228	0.187703	0.347043
PROS1	Protein S	-0.428247	0.188825	0.347572
ADM	ADAMTS13	-0.424662	0.19296	0.353618
PLAUR	Prothrombin	-0.423691	0.194089	0.354126
C1QC	Factor V	-0.418182	0.20057	0.3612
F13A1	Factor V	-0.418182	0.20057	0.3612
PLAU	Prothrombin	-0.419135	0.199439	0.3612
PLAU	ADAMTS13	-0.415529	0.203736	0.362676
THBS1	PROC1	-0.414786	0.204629	0.362676
TLR2	Prothrombin	-0.41458	0.204877	0.362676
GP1BA	PF4	-0.41458	0.204877	0.362676
CLU	ADAMTS13	-0.406397	0.214864	0.368289
SERPING1	ADAMTS13	-0.406397	0.214864	0.368289
CD5L	Protein S	0.408676	0.212054	0.368289
SERPINE1	Protein S	-0.405468	0.216016	0.368289
TFPI	PROC1	-0.405569	0.215891	0.368289
CR1	Prothrombin	-0.410024	0.210403	0.368289
GP1BA	Prothrombin	-0.405468	0.216016	0.368289
CR1	PF4	-0.410024	0.210403	0.368289
CR2	PF4	-0.405468	0.216016	0.368289
CD5L	Apo-H	0.400459	0.222289	0.369888
F2RL3	PROC1	-0.40096	0.221656	0.369888
MMRN1	PROC1	-0.40096	0.221656	0.369888
VSIG4	PROC1	-0.40096	0.221656	0.369888
CR2	Prothrombin	-0.400912	0.221716	0.369888
C3AR1	PF4	-0.400912	0.221716	0.369888
MMRN1	Protein S	-0.396356	0.227505	0.377059
CR2	Apo-H	-0.392698	0.232216	0.382229
C3AR1	Prothrombin	-0.391801	0.23338	0.382229
ITGA2B	PF4	-0.391801	0.23338	0.382229
C1QB	Factor V	-0.390909	0.23454	0.382622
C3AR1	Apo-H	-0.388132	0.238175	0.385529
CR1	Apo-H	-0.388132	0.238175	0.385529
TLR2	PF4	-0.387245	0.239343	0.385918
TREM2	Factor V	-0.381818	0.24656	0.387052
VWF	Factor V	-0.381818	0.24656	0.387052
ITGB3	Protein S	-0.382689	0.245393	0.387052
VSIG4	Protein S	0.382689	0.245393	0.387052
ELANE	SERPINC1	-0.381818	0.24656	0.387052
VSIG4	Apo-H	-0.383566	0.244222	0.387052
CFB	PROC1	-0.381861	0.246502	0.387052
CD5L	PF4	0.374429	0.256584	0.401275
F5	SERPINC1	-0.372727	0.258926	0.40316
CD5L	Prothrombin	0.372146	0.259728	0.40316
LAMC1	ADAMTS13	-0.369867	0.262888	0.405043
CLU	Apo-H	-0.369867	0.262888	0.405043
ITGA2B	Prothrombin	-0.369021	0.264066	0.405356
PROS1	Apo-H	-0.365301	0.269285	0.411847
SELL	Prothrombin	-0.364466	0.270464	0.412135
LAMC1	SERPINC1	-0.363636	0.271638	0.412413
F13A1	Protein S	-0.35991	0.276948	0.416844
VWF	Protein S	-0.35991	0.276948	0.416844
SERPINE1	PROC1	-0.359481	0.277562	0.416844
SELL	ADAMTS13	-0.356168	0.282337	0.419473
SERPINA1	ADAMTS13	-0.356168	0.282337	0.419473
TFPI	Apo-H	-0.356168	0.282337	0.419473
PROS1	SERPINC1	-0.354545	0.284693	0.421467
VSIG4	Prothrombin	-0.350798	0.290174	0.428057
C3AR1	ADAMTS13	-0.347036	0.295735	0.431876
SELP	Protein S	-0.346242	0.296915	0.431876
SELL	PF4	-0.346242	0.296915	0.431876
VSIG4	PF4	-0.346242	0.296915	0.431876
C1QA	Factor V	-0.345455	0.298089	0.432074
PROS1	ADAMTS13	-0.342469	0.302562	0.432622
TLR2	Apo-H	-0.342469	0.302562	0.432622
LAMC1	PROC1	-0.341046	0.304707	0.432622
TFPI	Prothrombin	-0.341687	0.303741	0.432622
CLU	PF4	-0.341687	0.303741	0.432622
TFPI	PF4	-0.341687	0.303741	0.432622
CR1L	Factor V	-0.336364	0.311824	0.436764
PROCR	SERPINC1	-0.336364	0.311824	0.436764
PF4	Apo-H	-0.337903	0.309475	0.436764
CLU	Prothrombin	-0.337131	0.310652	0.436764
PF4	ADAMTS13	-0.333337	0.316472	0.440472
GP1BA	Protein S	-0.332575	0.317648	0.440472
C1RL	Prothrombin	-0.332575	0.317648	0.440472
GP9	PROC1	-0.331829	0.318801	0.440602
CD5L	ADAMTS13	0.32952	0.322385	0.44408
ITGAM	ADAMTS13	-0.328771	0.323554	0.444219
GP9	Protein S	-0.328019	0.324727	0.444364
C3AR1	Protein S	-0.323463	0.33189	0.451197
THBS1	Protein S	-0.323463	0.33189	0.451197
ITGA2B	PROC1	-0.322611	0.333238	0.451554
TLR2	ADAMTS13	-0.319638	0.337968	0.454999
SELL	Apo-H	-0.319638	0.337968	0.454999
CLU	Protein S	-0.314352	0.346464	0.461952
C1RL	PF4	-0.314352	0.346464	0.461952
PROS1	PF4	-0.314352	0.346464	0.461952
C1RL	ADAMTS13	-0.310506	0.352715	0.464391
CR1L	Protein S	-0.309796	0.353875	0.464391
ITGAM	Prothrombin	-0.309796	0.353875	0.464391
PF4	Prothrombin	-0.309796	0.353875	0.464391
PF4	PF4	-0.309796	0.353875	0.464391
DCN	ADAMTS13	-0.306504	0.359279	0.468313
C1RL	Apo-H	-0.305939	0.360211	0.468313
PROS1	Prothrombin	-0.30524	0.361366	0.468313
SERPINA1	Prothrombin	-0.30524	0.361366	0.468313
PROCR	Factor V	-0.3	0.370083	0.47812
SERPINA1	PF4	-0.296128	0.376592	0.485022
F12	PF4	-0.291573	0.384324	0.491935
ITGAM	PF4	-0.291573	0.384324	0.491935
SERPINB2	Prothrombin	-0.287017	0.392136	0.500394
C5AR1	Protein S	-0.282461	0.400026	0.504275
PF4	Protein S	-0.282461	0.400026	0.504275
F12	Apo-H	-0.283108	0.3989	0.504275
SERPINA1	Apo-H	-0.283108	0.3989	0.504275
LAMC1	Apo-H	-0.278542	0.406875	0.51122
F12	Prothrombin	-0.277905	0.407993	0.51122
LAMC1	Prothrombin	-0.273349	0.416037	0.519734
CR2	Protein S	0.264238	0.432354	0.533706
ITGAM	Apo-H	-0.264843	0.43126	0.533706
VWF	Apo-H	-0.264843	0.43126	0.533706
SERPINB2	PF4	-0.264238	0.432354	0.533706
ELANE	Protein S	-0.259682	0.440624	0.542306
CR2	Factor V	-0.254545	0.450037	0.547413
LAMC1	Factor V	-0.254545	0.450037	0.547413
PTX3	Protein S	-0.255126	0.448968	0.547413
VWF	SERPINC1	-0.254545	0.450037	0.547413
LAMC1	PF4	-0.25057	0.457385	0.55473
CD5L	PROC1	-0.249439	0.459486	0.555657
F13A1	PROC1	-0.244263	0.469157	0.565708
TREM2	Protein S	-0.241458	0.474435	0.570419
SERPINB2	ADAMTS13	-0.237445	0.482034	0.577457
ITGAX	Protein S	-0.236903	0.483065	0.577457
VWF	PROC1	-0.235046	0.486604	0.58002
CD5L	SERPINC1	0.232347	0.491765	0.581177
VWF	Prothrombin	-0.232347	0.491765	0.581177
VWF	PF4	-0.232347	0.491765	0.581177
CFB	Factor V	-0.228831	0.498526	0.586541
PLAUR	Protein S	-0.227791	0.500534	0.586541
PROCR	Apo-H	-0.228313	0.499526	0.586541
TXN	ADAMTS13	-0.223747	0.508374	0.593551
PROCR	Prothrombin	-0.223235	0.50937	0.593551
PROS1	PROC1	-0.221219	0.513301	0.596461
ADM	Protein S	-0.214124	0.52724	0.610952
SERPINB2	Apo-H	-0.210048	0.535317	0.618589
PROCR	PF4	-0.205012	0.545367	0.628457
ELANE	Factor V	-0.2	0.555445	0.638302
PROCR	ADAMTS13	-0.196349	0.562833	0.644279
TXN	Prothrombin	-0.1959	0.563744	0.644279
CD5L	Factor V	0.191344	0.573023	0.651305
CR1L	Apo-H	0.191783	0.572128	0.651305
CR1L	ADAMTS13	0.187217	0.581482	0.658322
SERPING1	Protein S	-0.186789	0.582361	0.658322
TXN	PF4	-0.182233	0.591757	0.66713
CR1	Protein S	-0.177677	0.60121	0.675955
DCN	Factor V	-0.171623	0.613856	0.688313
CR1L	SERPINC1	0.163636	0.630685	0.705282
DCN	SERPINC1	-0.162089	0.633965	0.70705
VWF	ADAMTS13	-0.159819	0.638785	0.707601
TFPI	Protein S	-0.159454	0.639562	0.707601
TXN	Apo-H	-0.159819	0.638785	0.707601
F5	Prothrombin	-0.154898	0.64928	0.716447
CR1L	Prothrombin	0.150342	0.659047	0.725301
C1RL	Protein S	-0.145786	0.668862	0.731088
TREM2	SERPINC1	-0.145455	0.669579	0.731088
CR1L	PF4	0.145786	0.668862	0.731088
F5	PF4	-0.132119	0.698582	0.76076
CD40LG	Protein S	0.123007	0.718612	0.780529
DCN	Protein S	0.119455	0.726465	0.787004
CD55	Protein S	-0.118451	0.728688	0.787361
F5	ADAMTS13	-0.114156	0.738221	0.795596
C1QB	Protein S	-0.0956722	0.779617	0.83373
SERPINB2	Protein S	-0.0956722	0.779617	0.83373
F5	Apo-H	-0.0958914	0.779123	0.83373
ELANE	PROC1	-0.0921747	0.787512	0.840012
TREM2	Apo-H	-0.0821926	0.810139	0.861938
C1QA	Protein S	-0.0774489	0.820939	0.8712
C2	Protein S	-0.0728931	0.831337	0.879991
F5	Protein S	0.0683373	0.84176	0.886512
LAMC1	Protein S	0.0683373	0.84176	0.886512
TREM2	PF4	-0.0637815	0.852206	0.895247
DCN	PROC1	-0.0628379	0.854372	0.895262
DCN	Apo-H	-0.0431022	0.899866	0.938444
DCN	PF4	-0.0430037	0.900094	0.938444
ITGAM	Protein S	-0.0410024	0.904725	0.938567
TREM2	Prothrombin	-0.0410024	0.904725	0.938567
CFH	Protein S	-0.0318907	0.92584	0.955705
TXN	Protein S	0.0318907	0.92584	0.955705
DCN	Prothrombin	-0.0286691	0.933316	0.961039
GZMM	Protein S	0.0273349	0.936414	0.961847
TREM2	ADAMTS13	-0.0228313	0.946876	0.967815
CR1L	PROC1	0.0230437	0.946383	0.967815
PROCR	Protein S	0.0182233	0.957589	0.976365
F12	Protein S	-0.0136675	0.968186	0.979965
SELL	Protein S	-0.0136675	0.968186	0.979965
TLR2	Protein S	-0.0136675	0.968186	0.979965
VSIG4	Factor V	0.00909091	0.978837	0.983565
CFB	Protein S	-0.00955637	0.977753	0.983565
FPR1	Protein S	0.00911164	0.978788	0.983565
C1QC	Protein S	-0.00455582	0.989393	0.991777
SERPINA1	Protein S	0	1	1
