# Supplementary material for: Immune-coagulation dynamics in severe COVID-19 revealed by autoantibody profiling and multi-omics integration
Source: Sci Rep. 2025 Sep 1;15:32149. doi: 10.1038/s41598-025-17054-6 (PMC12402181; doi:10.1038/s41598-025-17054-6)
Supplement: Supplementary file 6 — Supplementary material 6 (XLSX 12.7 kb) [file 41598_2025_17054_MOESM6_ESM.xlsx]

## Sheet: MILD
Table S5: Correlation Between Clinical Laboratory Parameters and Subthreshold Reactivity to Candidate Antigens (MFI) in COVID-19 Mild Group (FDR < 0.25)
Candidate Antigen	Clinical	R	pval	padj
ADAMTS13	CRP	0.0207192	0.919977	0.956348
Factor V	CRP	-0.0170999	0.933923	0.956348
Protein S	CRP	0.127955	0.533333	0.956348
SERPINC1	CRP	-0.171487	0.402231	0.956348
Apo-H	CRP	-0.168783	0.409804	0.956348
PROC1	CRP	0.0903011	0.660879	0.956348
Prothrombin	CRP	0.0429114	0.835119	0.956348
PF4	CRP	-0.0112898	0.956348	0.956348
ADAMTS13	Fibrin-D-Dimer	0.0116458	0.954972	0.956348
Factor V	Fibrin-D-Dimer	0.134428	0.512647	0.956348
Protein S	Fibrin-D-Dimer	0.117355	0.568037	0.956348
SERPINC1	Fibrin-D-Dimer	-0.187094	0.36009	0.956348
Apo-H	Fibrin-D-Dimer	0.0356838	0.862605	0.956348
PROC1	Fibrin-D-Dimer	-0.208793	0.306017	0.956348
Prothrombin	Fibrin-D-Dimer	-0.0659232	0.748999	0.956348
PF4	Fibrin-D-Dimer	0.0383234	0.852548	0.956348
ADAMTS13	Platelet	-0.111492	0.587657	0.956348
Factor V	Platelet	0.135796	0.508325	0.956348
Protein S	Platelet	-0.176975	0.387109	0.956348
SERPINC1	Platelet	0.264293	0.191995	0.956348
Apo-H	Platelet	-0.0512955	0.803472	0.956348
PROC1	Platelet	0.0733178	0.721884	0.956348
Prothrombin	Platelet	0.0870392	0.672448	0.956348
PF4	Platelet	0.0460222	0.823345	0.956348

## Sheet: SEVERE
Table S5: Correlation Between Clinical Laboratory Parameters and Subthreshold Reactivity to Candidate Antigens (MFI) in COVID-19 Severe Group (FDR < 0.25)
Candidate Antigen	Clinical	R	pval	padj
ADAMTS13	CRP	-0.643842	0.0325356	0.393258
Protein S	CRP	-0.587701	0.0572538	0.393258
SERPINC1	CRP	-0.572727	0.0655431	0.393258
Apo-H	CRP	-0.616445	0.0433999	0.393258
Prothrombin	CRP	-0.519364	0.101573	0.406293
PF4	CRP	-0.542143	0.0849115	0.406293
Factor V	CRP	-0.481818	0.133434	0.457487
Factor V	Fibrin-D-Dimer	-0.309091	0.355028	0.737878
Protein S	Fibrin-D-Dimer	-0.323463	0.33189	0.737878
SERPINC1	Platelet	0.327273	0.325895	0.737878
PROC1	Platelet	0.368699	0.264516	0.737878
Prothrombin	Platelet	0.300684	0.368939	0.737878
PF4	Platelet	0.25057	0.457385	0.844403
PROC1	CRP	-0.156697	0.645437	0.892964
ADAMTS13	Fibrin-D-Dimer	0.136988	0.687949	0.892964
SERPINC1	Fibrin-D-Dimer	0.109091	0.749509	0.892964
Apo-H	Fibrin-D-Dimer	0.105024	0.758603	0.892964
PROC1	Fibrin-D-Dimer	0.0460874	0.892964	0.892964
Prothrombin	Fibrin-D-Dimer	0.0956722	0.779617	0.892964
PF4	Fibrin-D-Dimer	0.0546698	0.87316	0.892964
ADAMTS13	Platelet	-0.0639276	0.851871	0.892964
Factor V	Platelet	0.1	0.769875	0.892964
Protein S	Platelet	0.0683373	0.84176	0.892964
Apo-H	Platelet	0.200915	0.553599	0.892964
