# Supplementary material for: Immune-coagulation dynamics in severe COVID-19 revealed by autoantibody profiling and multi-omics integration
Source: Sci Rep. 2025 Sep 1;15:32149. doi: 10.1038/s41598-025-17054-6 (PMC12402181; doi:10.1038/s41598-025-17054-6)
Supplement: Supplementary file 7 — Supplementary material 7 (XLSX 137.3 kb) [file 41598_2025_17054_MOESM7_ESM.xlsx]

## Sheet: HC
Table S6: Correlation Between Plasma Olink Proteomic Markers (NPX) and Subthreshold Reactivity to Candidate Antigens (MFI) in Healthy Controls (FDR < 0.25)
Olink	Candidate Antigen	R	pval	padj
CAIX	Apo-H	0.677933	0.000732324	0.538991
CAIX	PF4	0.63028	0.00219391	0.807359
IL8	ADAMTS13	0.191005	0.406892	0.996171
TNFRSF9	ADAMTS13	-0.043677	0.850887	0.996171
TIE2	ADAMTS13	0.241853	0.290864	0.996171
MCP-3	ADAMTS13	-0.20991	0.361105	0.996171
CD40-L	ADAMTS13	0.240549	0.293553	0.996171
IL-1 alpha	ADAMTS13	0.0723604	0.755268	0.996171
CD244	ADAMTS13	-0.0860502	0.710731	0.996171
EGF	ADAMTS13	0.062582	0.787553	0.996171
ANGPT1	ADAMTS13	0.0619301	0.789718	0.996171
IL7	ADAMTS13	0.181227	0.431764	0.996171
PGF	ADAMTS13	0.160366	0.487428	0.996171
IL6	ADAMTS13	-0.16167	0.483848	0.996171
ADGRG1	ADAMTS13	0.178619	0.438531	0.996171
MCP-1	ADAMTS13	0.0176012	0.939638	0.996171
CRTAM	ADAMTS13	0.26141	0.252366	0.996171
CXCL11	ADAMTS13	0.242505	0.289526	0.996171
MCP-4	ADAMTS13	0.0573668	0.804913	0.996171
FGF2	ADAMTS13	0.114734	0.620444	0.996171
CXCL9	ADAMTS13	0.109518	0.636519	0.996171
CD8A	ADAMTS13	-0.0860502	0.710731	0.996171
CAIX	ADAMTS13	0.456979	0.0372852	0.996171
MUC-16	ADAMTS13	0.18905	0.411802	0.996171
ADA	ADAMTS13	0.0488922	0.83331	0.996171
CD4	ADAMTS13	-0.0176012	0.939638	0.996171
IL2	ADAMTS13	0.139506	0.546435	0.996171
Gal-9	ADAMTS13	0.0110822	0.961974	0.996171
VEGFR-2	ADAMTS13	-0.031291	0.892892	0.996171
CD40	ADAMTS13	0.157759	0.494626	0.996171
IL18	ADAMTS13	0.215777	0.347526	0.996171
GZMH	ADAMTS13	0.232727	0.310005	0.996171
KIR3DL1	ADAMTS13	0.00651895	0.977627	0.996171
LAP TGF-beta-1	ADAMTS13	0.0241201	0.917345	0.996171
CXCL1	ADAMTS13	0.155803	0.500059	0.996171
TNFSF14	ADAMTS13	0.233379	0.308614	0.996171
IL33	ADAMTS13	0.126468	0.584886	0.996171
TWEAK	ADAMTS13	-0.174708	0.448785	0.996171
PDGF subunit B	ADAMTS13	0.0417213	0.857497	0.996171
PDCD1	ADAMTS13	0.116037	0.616451	0.996171
FASLG	ADAMTS13	0.241201	0.292207	0.996171
CD28	ADAMTS13	-0.130379	0.57323	0.996171
CCL19	ADAMTS13	0.12712	0.582936	0.996171
MCP-2	ADAMTS13	-0.00847464	0.970917	0.996171
CCL4	ADAMTS13	0.222948	0.33134	0.996171
IL15	ADAMTS13	0.351372	0.118317	0.996171
Gal-1	ADAMTS13	0.14798	0.522078	0.996171
PD-L1	ADAMTS13	0.112126	0.628461	0.996171
CD27	ADAMTS13	0.222296	0.332793	0.996171
CXCL5	ADAMTS13	0.0149936	0.948568	0.996171
IL5	ADAMTS13	0.219037	0.340112	0.996171
HGF	ADAMTS13	0.131683	0.569368	0.996171
GZMA	ADAMTS13	-0.0162974	0.944102	0.996171
HO-1	ADAMTS13	0.251632	0.271186	0.996171
CX3CL1	ADAMTS13	-0.125816	0.586838	0.996171
CXCL10	ADAMTS13	0.342245	0.128859	0.996171
CD70	ADAMTS13	0.176664	0.443642	0.996171
IL10	ADAMTS13	0.194265	0.398779	0.996171
TNFRSF12A	ADAMTS13	0.012386	0.957504	0.996171
CCL23	ADAMTS13	-0.0691009	0.765989	0.996171
CD5	ADAMTS13	0.178619	0.438531	0.996171
CCL3	ADAMTS13	0.127772	0.58099	0.996171
MMP7	ADAMTS13	-0.0514997	0.82455	0.996171
ARG1	ADAMTS13	0.0984362	0.671199	0.996171
NCR1	ADAMTS13	0.068449	0.768138	0.996171
DCN	ADAMTS13	0.127772	0.58099	0.996171
TNFRSF21	ADAMTS13	-0.271189	0.234404	0.996171
TNFRSF4	ADAMTS13	0.345505	0.12502	0.996171
MIC-A/B	ADAMTS13	-0.0286834	0.901775	0.996171
CCL17	ADAMTS13	0.184486	0.423385	0.996171
ANGPT2	ADAMTS13	0.101044	0.662978	0.996171
PTN	ADAMTS13	-0.0801831	0.729717	0.996171
CXCL12	ADAMTS13	-0.0528035	0.820177	0.996171
IFN-gamma	ADAMTS13	0.197524	0.390757	0.996171
LAMP3	ADAMTS13	-0.0358543	0.877379	0.996171
CASP-8	ADAMTS13	0.298568	0.188625	0.996171
ICOSLG	ADAMTS13	0.0606263	0.794052	0.996171
MMP12	ADAMTS13	0.1721	0.455689	0.996171
CXCL13	ADAMTS13	0.208607	0.364164	0.996171
PD-L2	ADAMTS13	0.107563	0.642589	0.996171
VEGFA	ADAMTS13	0.11017	0.634501	0.996171
IL4	ADAMTS13	0.0202088	0.930714	0.996171
LAG3	ADAMTS13	0.0886578	0.702345	0.996171
IL12RB1	ADAMTS13	0.232727	0.310005	0.996171
IL13	ADAMTS13	0.117993	0.61048	0.996171
CCL20	ADAMTS13	0.365061	0.103692	0.996171
TNF	ADAMTS13	0.301828	0.183612	0.996171
KLRD1	ADAMTS13	0.102999	0.656836	0.996171
GZMB	ADAMTS13	0.42308	0.056013	0.996171
CD83	ADAMTS13	0.33703	0.135174	0.996171
IL12	ADAMTS13	0.367669	0.101063	0.996171
CSF-1	ADAMTS13	0.024772	0.915119	0.996171
IL8	Factor V	-0.316542	0.16211	0.996171
TNFRSF9	Factor V	-0.363991	0.104785	0.996171
TIE2	Factor V	0.00649984	0.977692	0.996171
MCP-3	Factor V	-0.324992	0.150584	0.996171
CD40-L	Factor V	-0.0142996	0.950945	0.996171
IL-1 alpha	Factor V	0.0201495	0.930917	0.996171
CD244	Factor V	-0.172246	0.455303	0.996171
EGF	Factor V	-0.0643484	0.781694	0.996171
ANGPT1	Factor V	-0.0311992	0.893205	0.996171
IL7	Factor V	0.0233994	0.919807	0.996171
PGF	Factor V	-0.0194995	0.933141	0.996171
IL6	Factor V	-0.349041	0.120948	0.996171
ADGRG1	Factor V	-0.0266493	0.908711	0.996171
MCP-1	Factor V	-0.287293	0.206679	0.996171
CRTAM	Factor V	-0.0214495	0.926471	0.996171
CXCL11	Factor V	-0.218395	0.341566	0.996171
MCP-4	Factor V	-0.349041	0.120948	0.996171
TRAIL	Factor V	0.0259994	0.910929	0.996171
FGF2	Factor V	-0.0870979	0.707358	0.996171
CXCL9	Factor V	-0.311342	0.169498	0.996171
CD8A	Factor V	-0.278843	0.220939	0.996171
CAIX	Factor V	0.107247	0.64357	0.996171
MUC-16	Factor V	0.183296	0.426436	0.996171
ADA	Factor V	-0.306792	0.176151	0.996171
CD4	Factor V	0.0214495	0.926471	0.996171
NOS3	Factor V	0.0922977	0.690694	0.996171
IL2	Factor V	-0.0311992	0.893205	0.996171
Gal-9	Factor V	-0.372441	0.0963782	0.996171
VEGFR-2	Factor V	-0.259994	0.255039	0.996171
CD40	Factor V	-0.120247	0.603629	0.996171
IL18	Factor V	-0.105297	0.649647	0.996171
GZMH	Factor V	-0.0350991	0.879943	0.996171
KIR3DL1	Factor V	-0.040299	0.86231	0.996171
LAP TGF-beta-1	Factor V	-0.0149496	0.948719	0.996171
CXCL1	Factor V	-0.0695483	0.764515	0.996171
TNFSF14	Factor V	0.0266493	0.908711	0.996171
IL33	Factor V	0.0539487	0.816341	0.996171
TWEAK	Factor V	-0.117647	0.611535	0.996171
PDGF subunit B	Factor V	-0.0448489	0.846931	0.996171
PDCD1	Factor V	-0.112447	0.627472	0.996171
FASLG	Factor V	0.0233994	0.919807	0.996171
CD28	Factor V	-0.230744	0.314262	0.996171
CCL19	Factor V	0.178746	0.438202	0.996171
MCP-2	Factor V	-0.330842	0.142949	0.996171
CCL4	Factor V	0.0259994	0.910929	0.996171
IL15	Factor V	0.148846	0.519617	0.996171
PD-L1	Factor V	-0.176796	0.443296	0.996171
CD27	Factor V	0.221645	0.334249	0.996171
CXCL5	Factor V	-0.120897	0.601659	0.996171
IL5	Factor V	0.267143	0.241731	0.996171
GZMA	Factor V	-0.429639	0.0519215	0.996171
HO-1	Factor V	-0.0896978	0.699009	0.996171
CX3CL1	Factor V	0.0337992	0.88436	0.996171
CXCL10	Factor V	-0.107247	0.64357	0.996171
CD70	Factor V	0.0149496	0.948719	0.996171
IL10	Factor V	-0.113097	0.625471	0.996171
TNFRSF12A	Factor V	-0.259994	0.255039	0.996171
CCL23	Factor V	-0.196945	0.392176	0.996171
CD5	Factor V	-0.040299	0.86231	0.996171
CCL3	Factor V	-0.122847	0.595765	0.996171
MMP7	Factor V	-0.165746	0.472743	0.996171
ARG1	Factor V	0.455639	0.0379174	0.996171
NCR1	Factor V	-0.306792	0.176151	0.996171
DCN	Factor V	-0.232694	0.310075	0.996171
TNFRSF21	Factor V	-0.130647	0.572436	0.996171
TNFRSF4	Factor V	0.039649	0.86451	0.996171
MIC-A/B	Factor V	-0.194345	0.39858	0.996171
CCL17	Factor V	-0.113747	0.623472	0.996171
ANGPT2	Factor V	-0.0285993	0.902061	0.996171
PTN	Factor V	-0.300943	0.184964	0.996171
CXCL12	Factor V	0.0136497	0.953173	0.996171
IFN-gamma	Factor V	-0.355541	0.113714	0.996171
LAMP3	Factor V	-0.133247	0.56475	0.996171
CASP-8	Factor V	0.0779981	0.736827	0.996171
ICOSLG	Factor V	-0.0981476	0.672111	0.996171
MMP12	Factor V	-0.149496	0.517775	0.996171
CXCL13	Factor V	0.0162496	0.944266	0.996171
PD-L2	Factor V	-0.0383491	0.868915	0.996171
VEGFA	Factor V	-0.118947	0.607576	0.996171
IL4	Factor V	-0.133897	0.562835	0.996171
LAG3	Factor V	-0.167046	0.469228	0.996171
IL12RB1	Factor V	-0.142996	0.53634	0.996171
IL13	Factor V	0.259344	0.256272	0.996171
CCL20	Factor V	-0.0480988	0.835979	0.996171
TNF	Factor V	-0.00974976	0.966543	0.996171
KLRD1	Factor V	-0.224894	0.327026	0.996171
GZMB	Factor V	0.40559	0.0681287	0.996171
CD83	Factor V	0.192395	0.403421	0.996171
IL12	Factor V	0.181996	0.429781	0.996171
CSF-1	Factor V	-0.178746	0.438202	0.996171
IL8	Protein S	0.454191	0.0386098	0.996171
TNFRSF9	Protein S	0.125406	0.588067	0.996171
TIE2	Protein S	0.0994152	0.668108	0.996171
MCP-3	Protein S	-0.129305	0.576422	0.996171
CD40-L	Protein S	-0.139051	0.547755	0.996171
IL-1 alpha	Protein S	0.197531	0.390741	0.996171
CD244	Protein S	-0.0441845	0.849174	0.996171
EGF	Protein S	-0.193632	0.400347	0.996171
ANGPT1	Protein S	-0.149448	0.517913	0.996171
IL7	Protein S	-0.1423	0.538346	0.996171
PGF	Protein S	-0.0363873	0.875569	0.996171
IL6	Protein S	-0.0376868	0.871161	0.996171
ADGRG1	Protein S	0.0695257	0.764589	0.996171
MCP-1	Protein S	0.0779727	0.73691	0.996171
CRTAM	Protein S	0.162443	0.481732	0.996171
CXCL11	Protein S	0.175439	0.44686	0.996171
MCP-4	Protein S	0.0818714	0.724237	0.996171
TRAIL	Protein S	-0.0389864	0.866755	0.996171
FGF2	Protein S	-0.0123457	0.957642	0.996171
CXCL9	Protein S	0.166342	0.47113	0.996171
CD8A	Protein S	0.122157	0.597847	0.996171
CAIX	Protein S	0.241066	0.292486	0.996171
MUC-16	Protein S	-0.0467836	0.840408	0.996171
ADA	Protein S	0.116959	0.613634	0.996171
CD4	Protein S	0.0695257	0.764589	0.996171
NOS3	Protein S	-0.196231	0.393928	0.996171
IL2	Protein S	0.11436	0.62159	0.996171
Gal-9	Protein S	0.175439	0.44686	0.996171
VEGFR-2	Protein S	0.132554	0.566794	0.996171
CD40	Protein S	-0.102014	0.659927	0.996171
IL18	Protein S	0.11306	0.625584	0.996171
GZMH	Protein S	0.106563	0.645701	0.996171
KIR3DL1	Protein S	-0.0188434	0.935386	0.996171
LAP TGF-beta-1	Protein S	-0.202729	0.378135	0.996171
CXCL1	Protein S	0.00974659	0.966554	0.996171
TNFSF14	Protein S	-0.0363873	0.875569	0.996171
IL33	Protein S	-0.260559	0.25397	0.996171
TWEAK	Protein S	-0.165042	0.474651	0.996171
PDGF subunit B	Protein S	-0.248863	0.27667	0.996171
PDCD1	Protein S	0.178038	0.440048	0.996171
FASLG	Protein S	0.0116959	0.95987	0.996171
CD28	Protein S	-0.0324886	0.888817	0.996171
CCL19	Protein S	-0.0675764	0.771018	0.996171
MCP-2	Protein S	-0.20143	0.381265	0.996171
CCL4	Protein S	0.139701	0.545868	0.996171
IL15	Protein S	0.0994152	0.668108	0.996171
Gal-1	Protein S	-0.165042	0.474651	0.996171
PD-L1	Protein S	0.0103964	0.964326	0.996171
CD27	Protein S	-0.0422352	0.855759	0.996171
CXCL5	Protein S	-0.124107	0.591971	0.996171
IL5	Protein S	0.0721248	0.756041	0.996171
HGF	Protein S	0.17284	0.453727	0.996171
GZMA	Protein S	-0.0240416	0.917613	0.996171
HO-1	Protein S	0.110461	0.633601	0.996171
CX3CL1	Protein S	-0.192333	0.403577	0.996171
CXCL10	Protein S	0.312541	0.167775	0.996171
IL10	Protein S	0.218324	0.341727	0.996171
TNFRSF12A	Protein S	0.071475	0.758176	0.996171
CCL23	Protein S	-0.225471	0.325754	0.996171
CD5	Protein S	0.022742	0.922053	0.996171
CCL3	Protein S	0.207927	0.365763	0.996171
MMP7	Protein S	0.0669266	0.773164	0.996171
ARG1	Protein S	0.420403	0.057752	0.996171
NCR1	Protein S	0.351527	0.118144	0.996171
DCN	Protein S	0.217024	0.344679	0.996171
TNFRSF21	Protein S	-0.210526	0.359665	0.996171
TNFRSF4	Protein S	0.0552307	0.81205	0.996171
MIC-A/B	Protein S	0.239116	0.296526	0.996171
ANGPT2	Protein S	-0.150747	0.514237	0.996171
PTN	Protein S	0.174789	0.448571	0.996171
IFN-gamma	Protein S	0.359974	0.108964	0.996171
LAMP3	Protein S	0.311891	0.168708	0.996171
CASP-8	Protein S	0.1436	0.534604	0.996171
ICOSLG	Protein S	0.126706	0.584174	0.996171
MMP12	Protein S	0.209877	0.361184	0.996171
CXCL13	Protein S	0.218973	0.340256	0.996171
PD-L2	Protein S	-0.124756	0.590017	0.996171
VEGFA	Protein S	0.0682261	0.768873	0.996171
IL4	Protein S	0.533463	0.0127579	0.996171
LAG3	Protein S	0.312541	0.167775	0.996171
IL12RB1	Protein S	0.306693	0.176299	0.996171
IL13	Protein S	-0.364522	0.104241	0.996171
CCL20	Protein S	0.296946	0.191154	0.996171
TNF	Protein S	0.294997	0.194224	0.996171
KLRD1	Protein S	0.269006	0.23834	0.996171
GZMB	Protein S	0.0214425	0.926495	0.996171
CD83	Protein S	0.110461	0.633601	0.996171
IL12	Protein S	0.0578298	0.803369	0.996171
CSF-1	Protein S	-0.05718	0.805537	0.996171
IL8	SERPINC1	0.192395	0.403421	0.996171
TNFRSF9	SERPINC1	-0.00649984	0.977692	0.996171
TIE2	SERPINC1	0.40624	0.0676458	0.996171
MCP-3	SERPINC1	-0.211245	0.35799	0.996171
CD40-L	SERPINC1	0.185245	0.421446	0.996171
IL-1 alpha	SERPINC1	0.0610985	0.792482	0.996171
CD244	SERPINC1	-0.241144	0.292325	0.996171
EGF	SERPINC1	-0.0701983	0.762375	0.996171
ANGPT1	SERPINC1	-0.0363991	0.875529	0.996171
IL7	SERPINC1	0.0955477	0.680348	0.996171
PGF	SERPINC1	0.220345	0.337164	0.996171
IL6	SERPINC1	-0.195645	0.395371	0.996171
ADGRG1	SERPINC1	0.192395	0.403421	0.996171
MCP-1	SERPINC1	0.0864479	0.70945	0.996171
CRTAM	SERPINC1	0.138447	0.549515	0.996171
CXCL11	SERPINC1	0.116997	0.613518	0.996171
MCP-4	SERPINC1	0.0259994	0.910929	0.996171
TRAIL	SERPINC1	-0.133247	0.56475	0.996171
FGF2	SERPINC1	-0.131947	0.568587	0.996171
CXCL9	SERPINC1	0.208645	0.364074	0.996171
CD8A	SERPINC1	-0.164446	0.47627	0.996171
CAIX	SERPINC1	0.476438	0.0289995	0.996171
MUC-16	SERPINC1	0.141697	0.540089	0.996171
ADA	SERPINC1	-0.0162496	0.944266	0.996171
CD4	SERPINC1	-0.187195	0.416488	0.996171
NOS3	SERPINC1	-0.202145	0.37954	0.996171
IL2	SERPINC1	0.081898	0.724151	0.996171
Gal-9	SERPINC1	0.0318492	0.890992	0.996171
VEGFR-2	SERPINC1	0.0734482	0.751699	0.996171
CD40	SERPINC1	-0.0578486	0.803306	0.996171
IL18	SERPINC1	0.0467989	0.840357	0.996171
GZMH	SERPINC1	0.102697	0.657783	0.996171
KIR3DL1	SERPINC1	-0.0285993	0.902061	0.996171
LAP TGF-beta-1	SERPINC1	-0.0448489	0.846931	0.996171
CXCL1	SERPINC1	-0.0753982	0.745315	0.996171
TNFSF14	SERPINC1	0.0721482	0.755964	0.996171
IL33	SERPINC1	0.108547	0.63953	0.996171
TWEAK	SERPINC1	-0.0240494	0.917587	0.996171
PDGF subunit B	SERPINC1	-0.0669484	0.773092	0.996171
PDCD1	SERPINC1	0.0337992	0.88436	0.996171
FASLG	SERPINC1	0.0922977	0.690694	0.996171
CD28	SERPINC1	-0.283393	0.213182	0.996171
CCL19	SERPINC1	0.041599	0.857911	0.996171
MCP-2	SERPINC1	0.0155996	0.946492	0.996171
CCL4	SERPINC1	0.0435489	0.85132	0.996171
IL15	SERPINC1	0.40949	0.0652699	0.996171
Gal-1	SERPINC1	0.265843	0.244117	0.996171
PD-L1	SERPINC1	0.0363991	0.875529	0.996171
CD27	SERPINC1	0.0272993	0.906494	0.996171
CXCL5	SERPINC1	-0.193045	0.401804	0.996171
IL5	SERPINC1	0.235944	0.303172	0.996171
HGF	SERPINC1	0.124147	0.591849	0.996171
GZMA	SERPINC1	0.0786481	0.73471	0.996171
HO-1	SERPINC1	0.0994476	0.668006	0.996171
CX3CL1	SERPINC1	-0.100748	0.66391	0.996171
CXCL10	SERPINC1	0.38934	0.0810668	0.996171
CD70	SERPINC1	0.286643	0.207753	0.996171
IL10	SERPINC1	-0.0357491	0.877736	0.996171
TNFRSF12A	SERPINC1	-0.0376991	0.871119	0.996171
CCL23	SERPINC1	0.0636984	0.783849	0.996171
CD5	SERPINC1	0.0955477	0.680348	0.996171
CCL3	SERPINC1	0.00844979	0.971002	0.996171
MMP7	SERPINC1	0.0565486	0.807645	0.996171
ARG1	SERPINC1	0.0142996	0.950945	0.996171
NCR1	SERPINC1	0.0116997	0.959857	0.996171
DCN	SERPINC1	0.194345	0.39858	0.996171
TNFRSF21	SERPINC1	-0.232044	0.311467	0.996171
TNFRSF4	SERPINC1	0.290543	0.201361	0.996171
MIC-A/B	SERPINC1	-0.0214495	0.926471	0.996171
CCL17	SERPINC1	-0.0526487	0.820696	0.996171
ANGPT2	SERPINC1	0.308092	0.174232	0.996171
PTN	SERPINC1	0.0857979	0.711544	0.996171
CXCL12	SERPINC1	-0.219045	0.340095	0.996171
IFN-gamma	SERPINC1	0.261944	0.251364	0.996171
LAMP3	SERPINC1	-0.083198	0.719941	0.996171
CASP-8	SERPINC1	0.324992	0.150584	0.996171
ICOSLG	SERPINC1	0.039649	0.86451	0.996171
MMP12	SERPINC1	0.243094	0.288319	0.996171
CXCL13	SERPINC1	0.135197	0.559015	0.996171
PD-L2	SERPINC1	-0.0662984	0.77524	0.996171
VEGFA	SERPINC1	0.118947	0.607576	0.996171
IL4	SERPINC1	-0.0103997	0.964314	0.996171
LAG3	SERPINC1	0.0142996	0.950945	0.996171
IL12RB1	SERPINC1	0.0942477	0.68448	0.996171
IL13	SERPINC1	0.0656484	0.77739	0.996171
CCL20	SERPINC1	0.182646	0.428107	0.996171
TNF	SERPINC1	0.234644	0.305922	0.996171
KLRD1	SERPINC1	0.0259994	0.910929	0.996171
GZMB	SERPINC1	0.40299	0.0700864	0.996171
CD83	SERPINC1	0.323042	0.153192	0.996171
IL12	SERPINC1	0.185895	0.41979	0.996171
CSF-1	SERPINC1	0.165096	0.474505	0.996171
IL8	Apo-H	0.480988	0.0272902	0.996171
TNFRSF9	Apo-H	0.295743	0.193045	0.996171
TIE2	Apo-H	0.519337	0.0158354	0.996171
MCP-3	Apo-H	-0.0324992	0.888781	0.996171
CD40-L	Apo-H	-0.0155996	0.946492	0.996171
IL-1 alpha	Apo-H	-0.212545	0.35497	0.996171
CD244	Apo-H	0.0175496	0.939814	0.996171
EGF	Apo-H	0.0467989	0.840357	0.996171
ANGPT1	Apo-H	0.141047	0.541968	0.996171
IL7	Apo-H	0.149496	0.517775	0.996171
PGF	Apo-H	0.495938	0.0222285	0.996171
IL6	Apo-H	0.130647	0.572436	0.996171
ADGRG1	Apo-H	0.294443	0.195102	0.996171
MCP-1	Apo-H	0.385441	0.0844274	0.996171
CRTAM	Apo-H	0.38934	0.0810668	0.996171
CXCL11	Apo-H	0.297043	0.191003	0.996171
MCP-4	Apo-H	0.295743	0.193045	0.996171
TRAIL	Apo-H	0.211895	0.356478	0.996171
FGF2	Apo-H	0.154696	0.503147	0.996171
CXCL9	Apo-H	0.190445	0.408295	0.996171
CD8A	Apo-H	0.0142996	0.950945	0.996171
MUC-16	Apo-H	0.501788	0.0204649	0.996171
ADA	Apo-H	0.141047	0.541968	0.996171
CD4	Apo-H	-0.0292493	0.899846	0.996171
NOS3	Apo-H	-0.386741	0.0832959	0.996171
IL2	Apo-H	-0.0233994	0.919807	0.996171
Gal-9	Apo-H	0.159246	0.490514	0.996171
VEGFR-2	Apo-H	0.176146	0.445001	0.996171
CD40	Apo-H	0.179396	0.436511	0.996171
IL18	Apo-H	0.305493	0.178084	0.996171
GZMH	Apo-H	0.352291	0.117291	0.996171
KIR3DL1	Apo-H	-0.365291	0.103458	0.996171
LAP TGF-beta-1	Apo-H	0.144296	0.532602	0.996171
CXCL1	Apo-H	0.289243	0.203477	0.996171
TNFSF14	Apo-H	0.00714982	0.975462	0.996171
IL33	Apo-H	0.163796	0.478039	0.996171
TWEAK	Apo-H	0.140397	0.543851	0.996171
PDGF subunit B	Apo-H	0.0864479	0.70945	0.996171
PDCD1	Apo-H	0.237244	0.300437	0.996171
FASLG	Apo-H	0.39974	0.0725928	0.996171
CD28	Apo-H	0.00909978	0.968773	0.996171
CCL19	Apo-H	0.148846	0.519617	0.996171
MCP-2	Apo-H	0.0857979	0.711544	0.996171
CCL4	Apo-H	0.314592	0.164854	0.996171
IL15	Apo-H	0.386091	0.0838602	0.996171
Gal-1	Apo-H	-0.0324992	0.888781	0.996171
PD-L1	Apo-H	0.250244	0.273926	0.996171
CD27	Apo-H	-0.00584986	0.979923	0.996171
CXCL5	Apo-H	0.0233994	0.919807	0.996171
IL5	Apo-H	0.290543	0.201361	0.996171
HGF	Apo-H	0.229444	0.317072	0.996171
GZMA	Apo-H	0.322392	0.154068	0.996171
HO-1	Apo-H	0.442639	0.0444942	0.996171
CX3CL1	Apo-H	0.167696	0.467475	0.996171
CXCL10	Apo-H	0.567436	0.00729974	0.996171
CD70	Apo-H	0.42769	0.053113	0.996171
IL10	Apo-H	0.352291	0.117291	0.996171
TNFRSF12A	Apo-H	0.128047	0.580168	0.996171
CCL23	Apo-H	0.207345	0.367137	0.996171
CD5	Apo-H	0.329542	0.144622	0.996171
CCL3	Apo-H	0.348391	0.121689	0.996171
MMP7	Apo-H	-0.0220995	0.924249	0.996171
ARG1	Apo-H	-0.0935977	0.686549	0.996171
NCR1	Apo-H	0.265843	0.244117	0.996171
DCN	Apo-H	0.466689	0.0329466	0.996171
TNFRSF21	Apo-H	0.152746	0.508609	0.996171
TNFRSF4	Apo-H	0.492038	0.0234702	0.996171
MIC-A/B	Apo-H	0.131297	0.57051	0.996171
CCL17	Apo-H	0.331492	0.142118	0.996171
ANGPT2	Apo-H	0.527787	0.0139302	0.996171
PTN	Apo-H	0.41079	0.0643374	0.996171
CXCL12	Apo-H	0.0266493	0.908711	0.996171
IFN-gamma	Apo-H	0.309392	0.172328	0.996171
LAMP3	Apo-H	0.243744	0.286992	0.996171
CASP-8	Apo-H	0.363341	0.105453	0.996171
ICOSLG	Apo-H	0.350341	0.119475	0.996171
MMP12	Apo-H	0.386741	0.0832959	0.996171
CXCL13	Apo-H	0.313942	0.165776	0.996171
PD-L2	Apo-H	-0.0539487	0.816341	0.996171
VEGFA	Apo-H	0.345792	0.124686	0.996171
IL4	Apo-H	-0.0643484	0.781694	0.996171
LAG3	Apo-H	0.39519	0.0762141	0.996171
IL12RB1	Apo-H	0.304843	0.179056	0.996171
IL13	Apo-H	0.187195	0.416488	0.996171
CCL20	Apo-H	0.340592	0.130838	0.996171
TNF	Apo-H	0.40429	0.0691024	0.996171
KLRD1	Apo-H	0.300943	0.184964	0.996171
GZMB	Apo-H	0.564186	0.00771955	0.996171
CD83	Apo-H	0.430289	0.0515289	0.996171
IL12	Apo-H	0.354241	0.115135	0.996171
CSF-1	Apo-H	0.356841	0.112306	0.996171
IL8	PROC1	0.307293	0.175411	0.996171
TNFRSF9	PROC1	-0.11198	0.628913	0.996171
TIE2	PROC1	0.518882	0.0159438	0.996171
MCP-3	PROC1	0.113282	0.624903	0.996171
CD40-L	PROC1	0.220704	0.336357	0.996171
IL-1 alpha	PROC1	0.138021	0.550754	0.996171
CD244	PROC1	0.0390626	0.866497	0.996171
EGF	PROC1	0.0703127	0.761998	0.996171
ANGPT1	PROC1	-0.0501304	0.829148	0.996171
IL7	PROC1	0.126303	0.585381	0.996171
PGF	PROC1	0.0618492	0.789987	0.996171
IL6	PROC1	0.0507814	0.826961	0.996171
ADGRG1	PROC1	0.23698	0.300992	0.996171
MCP-1	PROC1	0.0345053	0.88196	0.996171
CRTAM	PROC1	0.0416668	0.857681	0.996171
CXCL11	PROC1	0.184896	0.422337	0.996171
MCP-4	PROC1	0.0755211	0.744913	0.996171
TRAIL	PROC1	0.0429689	0.853279	0.996171
FGF2	PROC1	0.0709638	0.759856	0.996171
CXCL9	PROC1	-0.0312501	0.893032	0.996171
CD8A	PROC1	-0.044922	0.846685	0.996171
CAIX	PROC1	0.161459	0.484427	0.996171
MUC-16	PROC1	0.131511	0.569877	0.996171
ADA	PROC1	-0.0507814	0.826961	0.996171
CD4	PROC1	0.0416668	0.857681	0.996171
NOS3	PROC1	-0.0488283	0.833525	0.996171
IL2	PROC1	-0.0364585	0.875328	0.996171
Gal-9	PROC1	0.148438	0.520777	0.996171
VEGFR-2	PROC1	0.0364585	0.875328	0.996171
CD40	PROC1	0.190105	0.409149	0.996171
IL18	PROC1	0.404949	0.0686073	0.996171
GZMH	PROC1	-0.00911461	0.968722	0.996171
KIR3DL1	PROC1	-0.0865888	0.708996	0.996171
LAP TGF-beta-1	PROC1	0.116537	0.614924	0.996171
CXCL1	PROC1	0.281902	0.215704	0.996171
TNFSF14	PROC1	0.0436199	0.85108	0.996171
IL33	PROC1	0.42383	0.0555334	0.996171
TWEAK	PROC1	0.0507814	0.826961	0.996171
PDGF subunit B	PROC1	0.00781253	0.973188	0.996171
PDCD1	PROC1	-0.115886	0.616914	0.996171
FASLG	PROC1	0.029948	0.897465	0.996171
CD28	PROC1	0.0221355	0.924126	0.996171
CCL19	PROC1	-0.0371095	0.873119	0.996171
MCP-2	PROC1	-0.173178	0.45283	0.996171
CCL4	PROC1	-0.0755211	0.744913	0.996171
IL15	PROC1	0.425132	0.0547077	0.996171
Gal-1	PROC1	0.128256	0.579546	0.996171
PD-L1	PROC1	-0.0852867	0.713192	0.996171
CD27	PROC1	-0.0937503	0.686063	0.996171
CXCL5	PROC1	0.169271	0.463242	0.996171
IL5	PROC1	0.0468752	0.8401	0.996171
HGF	PROC1	0.0410158	0.859884	0.996171
GZMA	PROC1	0.0761721	0.742785	0.996171
HO-1	PROC1	0.0162761	0.944175	0.996171
CX3CL1	PROC1	-0.0227865	0.921901	0.996171
CXCL10	PROC1	0.180339	0.434062	0.996171
CD70	PROC1	0.0136719	0.953097	0.996171
IL10	PROC1	-0.173829	0.451107	0.996171
TNFRSF12A	PROC1	-0.0123698	0.957559	0.996171
CCL23	PROC1	0.0826826	0.721609	0.996171
CD5	PROC1	0.0403647	0.862087	0.996171
CCL3	PROC1	-0.129558	0.575669	0.996171
MMP7	PROC1	0.088542	0.702717	0.996171
ARG1	PROC1	0.282553	0.214601	0.996171
NCR1	PROC1	0.0774742	0.738535	0.996171
DCN	PROC1	0.200522	0.38346	0.996171
TNFRSF21	PROC1	0.203777	0.375623	0.996171
TNFRSF4	PROC1	-0.00911461	0.968722	0.996171
MIC-A/B	PROC1	-0.213542	0.352663	0.996171
CCL17	PROC1	0.136068	0.55646	0.996171
ANGPT2	PROC1	0.277345	0.223534	0.996171
PTN	PROC1	0.0527346	0.820408	0.996171
CXCL12	PROC1	0.00651044	0.977656	0.996171
IFN-gamma	PROC1	0.0104167	0.964256	0.996171
LAMP3	PROC1	-0.0325522	0.888601	0.996171
CASP-8	PROC1	0.233725	0.307876	0.996171
ICOSLG	PROC1	0.0781253	0.736413	0.996171
MMP12	PROC1	0.0364585	0.875328	0.996171
CXCL13	PROC1	0.0332032	0.886386	0.996171
PD-L2	PROC1	0.0546877	0.813867	0.996171
VEGFA	PROC1	0.150391	0.515243	0.996171
IL4	PROC1	-0.331381	0.142259	0.996171
LAG3	PROC1	0.00781253	0.973188	0.996171
IL13	PROC1	-0.0585939	0.80082	0.996171
CCL20	PROC1	-0.059245	0.798651	0.996171
TNF	PROC1	0.138672	0.548858	0.996171
KLRD1	PROC1	0.0501304	0.829148	0.996171
GZMB	PROC1	0.435548	0.0484358	0.996171
CD83	PROC1	0.352215	0.117376	0.996171
IL12	PROC1	-0.0664065	0.774883	0.996171
CSF-1	PROC1	0.427085	0.0534868	0.996171
IL8	Prothrombin	0.281626	0.216172	0.996171
TNFRSF9	Prothrombin	-0.0455285	0.844639	0.996171
TIE2	Prothrombin	0.375285	0.0936632	0.996171
MCP-3	Prothrombin	-0.228293	0.319573	0.996171
CD40-L	Prothrombin	0.0468293	0.840254	0.996171
IL-1 alpha	Prothrombin	-0.0800001	0.730311	0.996171
CD244	Prothrombin	-0.262765	0.249827	0.996171
EGF	Prothrombin	-0.12813	0.579919	0.996171
ANGPT1	Prothrombin	-0.0786993	0.734543	0.996171
IL7	Prothrombin	0.0442277	0.849028	0.996171
PGF	Prothrombin	0.0988619	0.669854	0.996171
IL6	Prothrombin	-0.369431	0.0993135	0.996171
ADGRG1	Prothrombin	-0.0865042	0.709269	0.996171
MCP-1	Prothrombin	0.210732	0.359185	0.996171
CRTAM	Prothrombin	0.0084553	0.970983	0.996171
CXCL11	Prothrombin	0.12748	0.58186	0.996171
MCP-4	Prothrombin	0.170407	0.460203	0.996171
TRAIL	Prothrombin	-0.113171	0.625244	0.996171
FGF2	Prothrombin	-0.201626	0.38079	0.996171
CXCL9	Prothrombin	-0.017561	0.939775	0.996171
CD8A	Prothrombin	-0.276423	0.22514	0.996171
CAIX	Prothrombin	0.455285	0.0380857	0.996171
MUC-16	Prothrombin	0.288781	0.204233	0.996171
ADA	Prothrombin	-0.0104065	0.964291	0.996171
CD4	Prothrombin	-0.247805	0.278784	0.996171
NOS3	Prothrombin	-0.178212	0.439594	0.996171
IL2	Prothrombin	-0.049431	0.831499	0.996171
Gal-9	Prothrombin	0.120325	0.603391	0.996171
VEGFR-2	Prothrombin	0.0364228	0.875449	0.996171
CD40	Prothrombin	-0.0930083	0.688428	0.996171
IL18	Prothrombin	0.138537	0.549253	0.996171
GZMH	Prothrombin	-0.0364228	0.875449	0.996171
KIR3DL1	Prothrombin	0.0195122	0.933097	0.996171
LAP TGF-beta-1	Prothrombin	-0.106016	0.647404	0.996171
CXCL1	Prothrombin	-0.0279675	0.904215	0.996171
TNFSF14	Prothrombin	0.0604879	0.794513	0.996171
IL33	Prothrombin	-0.017561	0.939775	0.996171
TWEAK	Prothrombin	0.114472	0.621247	0.996171
PDGF subunit B	Prothrombin	-0.126829	0.583804	0.996171
PDCD1	Prothrombin	0.070244	0.762224	0.996171
FASLG	Prothrombin	0.0956099	0.680151	0.996171
CD28	Prothrombin	-0.236748	0.301479	0.996171
CCL19	Prothrombin	-0.204228	0.374544	0.996171
MCP-2	Prothrombin	0.014309	0.950914	0.996171
CCL4	Prothrombin	-0.066992	0.772948	0.996171
IL15	Prothrombin	0.474797	0.0296362	0.996171
Gal-1	Prothrombin	0.181464	0.431153	0.996171
CD27	Prothrombin	-0.11187	0.629251	0.996171
CXCL5	Prothrombin	-0.169756	0.461943	0.996171
IL5	Prothrombin	0.0182114	0.937549	0.996171
HGF	Prothrombin	-0.035122	0.879865	0.996171
GZMA	Prothrombin	-0.0767481	0.740904	0.996171
HO-1	Prothrombin	0.140488	0.543586	0.996171
CX3CL1	Prothrombin	-0.0260163	0.910871	0.996171
CXCL10	Prothrombin	0.364228	0.104542	0.996171
CD70	Prothrombin	0.017561	0.939775	0.996171
IL10	Prothrombin	-0.020813	0.928648	0.996171
TNFRSF12A	Prothrombin	0.0390244	0.866626	0.996171
CCL23	Prothrombin	-0.0396748	0.864423	0.996171
CD5	Prothrombin	0.0982115	0.671909	0.996171
CCL3	Prothrombin	-0.0969107	0.676025	0.996171
ARG1	Prothrombin	0.0188618	0.935323	0.996171
NCR1	Prothrombin	0.139187	0.547361	0.996171
DCN	Prothrombin	0.0956099	0.680151	0.996171
TNFRSF21	Prothrombin	-0.172358	0.455005	0.996171
TNFRSF4	Prothrombin	0.204228	0.374544	0.996171
MIC-A/B	Prothrombin	-0.0234147	0.919755	0.996171
CCL17	Prothrombin	0.0182114	0.937549	0.996171
ANGPT2	Prothrombin	0.297236	0.1907	0.996171
PTN	Prothrombin	0.153496	0.506505	0.996171
CXCL12	Prothrombin	-0.436423	0.0479353	0.996171
IFN-gamma	Prothrombin	0.152846	0.508329	0.996171
LAMP3	Prothrombin	-0.103415	0.655535	0.996171
CASP-8	Prothrombin	0.329757	0.144345	0.996171
ICOSLG	Prothrombin	0.0305691	0.89535	0.996171
MMP12	Prothrombin	0.0585367	0.801011	0.996171
CXCL13	Prothrombin	0.0266667	0.908652	0.996171
PD-L2	Prothrombin	-0.167155	0.468934	0.996171
VEGFA	Prothrombin	-0.0279675	0.904215	0.996171
IL4	Prothrombin	-0.12748	0.58186	0.996171
LAG3	Prothrombin	-0.0448781	0.846833	0.996171
IL12RB1	Prothrombin	0.0884554	0.702995	0.996171
IL13	Prothrombin	-0.115122	0.619253	0.996171
CCL20	Prothrombin	0.12748	0.58186	0.996171
TNF	Prothrombin	0.135935	0.55685	0.996171
KLRD1	Prothrombin	-0.120325	0.603391	0.996171
GZMB	Prothrombin	0.459188	0.0362611	0.996171
CD83	Prothrombin	0.293984	0.195831	0.996171
IL12	Prothrombin	0.117073	0.613285	0.996171
CSF-1	Prothrombin	0.073496	0.751542	0.996171
IL8	PF4	0.237817	0.299238	0.996171
TNFRSF9	PF4	0.0207927	0.928717	0.996171
TIE2	PF4	0.54321	0.0109324	0.996171
MCP-3	PF4	-0.273554	0.230187	0.996171
CD40-L	PF4	0.0779727	0.73691	0.996171
IL-1 alpha	PF4	0.0636777	0.783917	0.996171
CD244	PF4	-0.105263	0.649754	0.996171
EGF	PF4	-0.17089	0.458912	0.996171
ANGPT1	PF4	-0.109162	0.637624	0.996171
IL7	PF4	0.0396361	0.864554	0.996171
PGF	PF4	0.306693	0.176299	0.996171
IL6	PF4	-0.159844	0.488865	0.996171
ADGRG1	PF4	0.183886	0.424923	0.996171
MCP-1	PF4	0.0519818	0.822932	0.996171
CRTAM	PF4	0.238467	0.29788	0.996171
CXCL11	PF4	0.185835	0.419944	0.996171
TRAIL	PF4	-0.0389864	0.866755	0.996171
FGF2	PF4	-0.00779727	0.973241	0.996171
CXCL9	PF4	0.117609	0.611651	0.996171
CD8A	PF4	-0.0539311	0.816399	0.996171
MUC-16	PF4	0.241066	0.292486	0.996171
ADA	PF4	0.0981157	0.672212	0.996171
CD4	PF4	-0.169591	0.462386	0.996171
NOS3	PF4	-0.174139	0.450286	0.996171
IL2	PF4	-0.0103964	0.964326	0.996171
Gal-9	PF4	0.0311891	0.893239	0.996171
VEGFR-2	PF4	-0.0409357	0.860155	0.996171
CD40	PF4	0.0519818	0.822932	0.996171
IL18	PF4	0.226771	0.322899	0.996171
GZMH	PF4	0.174789	0.448571	0.996171
KIR3DL1	PF4	-0.0337882	0.884398	0.996171
LAP TGF-beta-1	PF4	-0.109812	0.635611	0.996171
CXCL1	PF4	0.0519818	0.822932	0.996171
IL33	PF4	0.149448	0.517913	0.996171
TWEAK	PF4	-0.037037	0.873365	0.996171
PDGF subunit B	PF4	-0.159194	0.490657	0.996171
PDCD1	PF4	0.181287	0.43161	0.996171
FASLG	PF4	0.311891	0.168708	0.996171
CD28	PF4	-0.107212	0.643678	0.996171
CCL19	PF4	0.00584795	0.979929	0.996171
MCP-2	PF4	-0.155945	0.499662	0.996171
CCL4	PF4	0.117609	0.611651	0.996171
IL15	PF4	0.504224	0.0197643	0.996171
Gal-1	PF4	0.155945	0.499662	0.996171
PD-L1	PF4	0.217024	0.344679	0.996171
CD27	PF4	0.0981157	0.672212	0.996171
CXCL5	PF4	-0.159194	0.490657	0.996171
IL5	PF4	0.222222	0.332958	0.996171
HGF	PF4	0.0636777	0.783917	0.996171
GZMA	PF4	0.0454841	0.844789	0.996171
HO-1	PF4	0.268356	0.239519	0.996171
CX3CL1	PF4	0.103314	0.655851	0.996171
CXCL10	PF4	0.446394	0.0425102	0.996171
CD70	PF4	0.168291	0.465874	0.996171
IL10	PF4	0.105263	0.649754	0.996171
TNFRSF12A	PF4	0.0682261	0.768873	0.996171
CCL23	PF4	0.0129955	0.955415	0.996171
CD5	PF4	0.276803	0.224477	0.996171
CCL3	PF4	0.042885	0.853563	0.996171
MMP7	PF4	0.0149448	0.948735	0.996171
ARG1	PF4	0.122157	0.597847	0.996171
NCR1	PF4	0.167641	0.467622	0.996171
DCN	PF4	0.280052	0.21886	0.996171
TNFRSF21	PF4	-0.0292398	0.899878	0.996171
TNFRSF4	PF4	0.387265	0.082843	0.996171
MIC-A/B	PF4	-0.037037	0.873365	0.996171
CCL17	PF4	0.101365	0.661969	0.996171
ANGPT2	PF4	0.338532	0.133334	0.996171
PTN	PF4	0.126706	0.584174	0.996171
CXCL12	PF4	-0.168941	0.464128	0.996171
IFN-gamma	PF4	0.276153	0.225611	0.996171
LAMP3	PF4	0.0519818	0.822932	0.996171
CASP-8	PF4	0.235218	0.304707	0.996171
ICOSLG	PF4	0.267706	0.240703	0.996171
MMP12	PF4	0.107862	0.641658	0.996171
CXCL13	PF4	0.14295	0.536473	0.996171
PD-L2	PF4	0.0903184	0.697021	0.996171
VEGFA	PF4	0.0539311	0.816399	0.996171
IL4	PF4	-0.0123457	0.957642	0.996171
LAG3	PF4	0.159194	0.490657	0.996171
IL12RB1	PF4	0.25861	0.257668	0.996171
IL13	PF4	0.0708252	0.760312	0.996171
CCL20	PF4	0.192982	0.40196	0.996171
TNF	PF4	0.338532	0.133334	0.996171
KLRD1	PF4	0.107212	0.643678	0.996171
GZMB	PF4	0.530864	0.0132843	0.996171
CD83	PF4	0.441845	0.0449226	0.996171
IL12	PF4	0.298246	0.189126	0.996171
CSF-1	PF4	0.191033	0.406822	0.996171
Gal-1	Factor V	-0.00454989	0.984384	0.997948
CCL17	Protein S	-0.00454841	0.984389	0.997948
MMP7	Prothrombin	-0.00390244	0.986606	0.998819
TRAIL	ADAMTS13	-0.000651895	0.997762	1
NOS3	ADAMTS13	0	1	1
HGF	Factor V	0.00194995	0.993307	1
CD70	Protein S	0	1	1
CXCL12	Protein S	-0.000649773	0.99777	1
IL12RB1	PROC1	0	1	1
PD-L1	Prothrombin	-0.00130081	0.995535	1
MCP-4	PF4	0.00259909	0.991079	1
TNFSF14	PF4	-0.00259909	0.991079	1

## Sheet: Convalescent
Table S6: Correlation Between Plasma Olink Proteomic Markers (NPX) and Subthreshold Reactivity to Candidate Antigens (MFI) in COVID-19 Convalescent Group (FDR < 0.25)
Olink	Candidate Antigen	R	pval	padj
MCP-2	ADAMTS13	0.948333	2.92859e-05	0.0215544
MCP-2	Apo-H	0.917937	0.00017953	0.0660671
ARG1	Protein S	-0.90303	0.000343612	0.0842995
ARG1	PROC1	0.886887	0.000623475	0.114719
PTN	Prothrombin	0.820672	0.00362171	0.533115
PDGF subunit B	ADAMTS13	0.790277	0.00651422	0.545055
PTN	ADAMTS13	0.778119	0.00803314	0.545055
MCP-1	Factor V	0.769697	0.00922195	0.545055
GZMB	Protein S	-0.745455	0.0133301	0.545055
MCP-2	SERPINC1	0.769697	0.00922195	0.545055
IL5	SERPINC1	-0.757576	0.0111434	0.545055
PTN	SERPINC1	0.769697	0.00922195	0.545055
MCP-4	Apo-H	0.759882	0.010758	0.545055
PTN	Apo-H	0.765961	0.00978704	0.545055
MMP12	PROC1	-0.746209	0.013186	0.545055
MCP-2	Prothrombin	0.808514	0.00463528	0.545055
TNFRSF12A	Prothrombin	-0.796356	0.005837	0.545055
CCL4	PF4	0.745455	0.0133301	0.545055
MCP-4	ADAMTS13	0.735566	0.0153235	0.553773
CCL17	ADAMTS13	0.735566	0.0153235	0.553773
IFN-gamma	Protein S	0.733333	0.0158006	0.553773
ANGPT1	ADAMTS13	0.729487	0.0166469	0.556914
CX3CL1	PF4	-0.721212	0.0185732	0.569577
PTN	PF4	0.721212	0.0185732	0.569577
TWEAK	ADAMTS13	0.717329	0.0195283	0.574914
FGF2	Factor V	0.709091	0.0216659	0.590597
GZMB	PROC1	0.70951	0.0215535	0.590597
CCL17	Apo-H	0.70517	0.0227377	0.597678
LAP TGF-beta-1	ADAMTS13	0.693012	0.0262929	0.607364
CCL4	ADAMTS13	0.686933	0.0282056	0.607364
PDGF subunit B	Apo-H	0.686933	0.0282056	0.607364
IL-1 alpha	PF4	0.684848	0.0288828	0.607364
CD244	PF4	0.684848	0.0288828	0.607364
MCP-2	PF4	0.69697	0.0250967	0.607364
HGF	PF4	0.684848	0.0288828	0.607364
GZMH	Factor V	0.672727	0.0330412	0.657252
ICOSLG	SERPINC1	-0.672727	0.0330412	0.657252
TWEAK	Apo-H	0.668696	0.0345095	0.668395
TWEAK	Prothrombin	0.656538	0.0392044	0.739857
IL5	ADAMTS13	-0.64438	0.0443115	0.741211
ANGPT1	Apo-H	0.650459	0.0417055	0.741211
CCL4	Apo-H	0.64438	0.0443115	0.741211
TNFRSF12A	Apo-H	-0.64438	0.0443115	0.741211
CD244	Prothrombin	0.650459	0.0417055	0.741211
CAIX	ADAMTS13	-0.638301	0.0470245	0.766588
CRTAM	Factor V	0.636364	0.0479117	0.766588
CXCL5	PROC1	-0.629996	0.0509068	0.797179
CD8A	ADAMTS13	-0.607906	0.0622549	0.818207
HGF	ADAMTS13	0.607906	0.0622549	0.818207
CXCL11	Factor V	0.612121	0.0599721	0.818207
TWEAK	Factor V	-0.612121	0.0599721	0.818207
MMP12	Protein S	0.624242	0.0537178	0.818207
CAIX	SERPINC1	-0.612121	0.0599721	0.818207
CCL4	SERPINC1	0.612121	0.0599721	0.818207
CCL17	SERPINC1	0.612121	0.0599721	0.818207
CAIX	Apo-H	-0.607906	0.0622549	0.818207
IL12RB1	Factor V	0.6	0.066688	0.850522
CD8A	PROC1	-0.599414	0.0670248	0.850522
MCP-3	ADAMTS13	0.559273	0.0927888	0.85149
CD40-L	ADAMTS13	0.571431	0.0844119	0.85149
EGF	ADAMTS13	0.559273	0.0927888	0.85149
CXCL10	ADAMTS13	0.559273	0.0927888	0.85149
CXCL5	Factor V	0.551515	0.0984012	0.85149
IL10	Factor V	0.539394	0.107593	0.85149
TNFRSF12A	Factor V	0.551515	0.0984012	0.85149
CCL3	Factor V	0.551515	0.0984012	0.85149
CXCL13	Factor V	-0.575758	0.0815528	0.85149
VEGFA	Factor V	0.539394	0.107593	0.85149
IL4	Factor V	0.575758	0.0815528	0.85149
TNF	Factor V	0.539394	0.107593	0.85149
CXCL9	Protein S	0.587879	0.0738777	0.85149
CXCL5	Protein S	0.539394	0.107593	0.85149
MCP-1	SERPINC1	0.563636	0.089724	0.85149
MCP-4	SERPINC1	0.551515	0.0984012	0.85149
CD4	SERPINC1	-0.563636	0.089724	0.85149
PDGF subunit B	SERPINC1	0.575758	0.0815528	0.85149
CD244	Apo-H	0.57751	0.0804126	0.85149
LAP TGF-beta-1	Apo-H	0.595747	0.0691558	0.85149
IL5	Apo-H	-0.541036	0.106318	0.85149
HGF	Apo-H	0.553194	0.0971688	0.85149
CXCL10	Apo-H	0.565352	0.0885368	0.85149
CXCL9	PROC1	-0.587181	0.0743065	0.85149
TNFSF14	PROC1	0.581064	0.0781322	0.85149
CD28	PROC1	0.544365	0.10376	0.85149
IFN-gamma	PROC1	-0.593297	0.0706045	0.85149
MCP-4	Prothrombin	0.571431	0.0844119	0.85149
IL5	Prothrombin	-0.553194	0.0971688	0.85149
CCL17	Prothrombin	0.547115	0.101678	0.85149
IL6	PF4	0.575758	0.0815528	0.85149
MCP-1	PF4	0.539394	0.107593	0.85149
IL18	PF4	0.587879	0.0738777	0.85149
ARG1	PF4	0.563636	0.089724	0.85149
IFN-gamma	PF4	-0.551515	0.0984012	0.85149
IL-1 alpha	Prothrombin	0.534957	0.111088	0.860642
PDGF subunit B	Prothrombin	0.534957	0.111088	0.860642
MCP-3	Factor V	0.515152	0.127553	0.869249
ANGPT2	Factor V	-0.515152	0.127553	0.869249
PD-L2	Factor V	-0.515152	0.127553	0.869249
KLRD1	Factor V	0.515152	0.127553	0.869249
MCP-3	SERPINC1	0.515152	0.127553	0.869249
TWEAK	SERPINC1	0.515152	0.127553	0.869249
CD40-L	Apo-H	0.522799	0.121027	0.869249
CD8A	Apo-H	-0.522799	0.121027	0.869249
ANGPT1	PROC1	0.5199	0.123476	0.869249
ANGPT1	PF4	0.527273	0.117308	0.869249
NOS3	PF4	0.515152	0.127553	0.869249
TNFSF14	PF4	0.527273	0.117308	0.869249
GZMB	PF4	0.515152	0.127553	0.869249
CAIX	PROC1	-0.513783	0.128743	0.869311
TNFRSF12A	ADAMTS13	-0.510641	0.131502	0.879868
CCL20	Factor V	0.50303	0.138334	0.901005
TNFSF14	Protein S	-0.50303	0.138334	0.901005
EGF	SERPINC1	0.50303	0.138334	0.901005
CXCL13	PROC1	-0.495434	0.145366	0.938502
ANGPT1	Protein S	-0.490909	0.149656	0.957796
EGF	Apo-H	0.486324	0.15408	0.969255
IL12	Prothrombin	0.486324	0.15408	0.969255
IL-1 alpha	ADAMTS13	0.480245	0.160067	0.974433
IL6	Factor V	0.478788	0.161523	0.974433
CXCL10	SERPINC1	0.478788	0.161523	0.974433
TNFRSF12A	PF4	-0.478788	0.161523	0.974433
VEGFA	PF4	0.478788	0.161523	0.974433
IL8	ADAMTS13	0.340427	0.335782	0.992135
TNFRSF9	ADAMTS13	-0.243162	0.498434	0.992135
TIE2	ADAMTS13	-0.139818	0.700057	0.992135
CD244	ADAMTS13	0.401218	0.250496	0.992135
IL7	ADAMTS13	0.358664	0.308799	0.992135
PGF	ADAMTS13	-0.316111	0.373561	0.992135
IL6	ADAMTS13	0.376901	0.283003	0.992135
ADGRG1	ADAMTS13	0.19453	0.590207	0.992135
MCP-1	ADAMTS13	0.462008	0.178857	0.992135
CRTAM	ADAMTS13	-0.419455	0.227552	0.992135
CXCL11	ADAMTS13	0.44985	0.192076	0.992135
TRAIL	ADAMTS13	0.212767	0.555076	0.992135
FGF2	ADAMTS13	-0.158055	0.662762	0.992135
CXCL9	ADAMTS13	0.00607906	0.986703	0.992135
MUC-16	ADAMTS13	0.164134	0.650473	0.992135
ADA	ADAMTS13	-0.00607906	0.986703	0.992135
CD4	ADAMTS13	-0.285716	0.423568	0.992135
NOS3	ADAMTS13	0.218846	0.543551	0.992135
IL2	ADAMTS13	0.115502	0.750683	0.992135
Gal-9	ADAMTS13	0.0364743	0.920318	0.992135
VEGFR-2	ADAMTS13	-0.121581	0.737938	0.992135
CD40	ADAMTS13	0.267478	0.454986	0.992135
IL18	ADAMTS13	0.346506	0.326657	0.992135
GZMH	ADAMTS13	-0.291795	0.413327	0.992135
KIR3DL1	ADAMTS13	-0.364743	0.300067	0.992135
CXCL1	ADAMTS13	0.145897	0.687557	0.992135
TNFSF14	ADAMTS13	0.431613	0.212945	0.992135
IL33	ADAMTS13	0.297874	0.403204	0.992135
PDCD1	ADAMTS13	0.32219	0.363927	0.992135
FASLG	ADAMTS13	-0.0607906	0.867511	0.992135
CD28	ADAMTS13	0.103344	0.776334	0.992135
CCL19	ADAMTS13	0.407297	0.24271	0.992135
IL15	ADAMTS13	0.370822	0.291468	0.992135
Gal-1	ADAMTS13	0.25532	0.476493	0.992135
PD-L1	ADAMTS13	-0.0364743	0.920318	0.992135
CD27	ADAMTS13	-0.291795	0.413327	0.992135
CXCL5	ADAMTS13	0.145897	0.687557	0.992135
GZMA	ADAMTS13	-0.364743	0.300067	0.992135
HO-1	ADAMTS13	0.200609	0.578406	0.992135
CX3CL1	ADAMTS13	-0.0851068	0.815172	0.992135
CD70	ADAMTS13	0.12766	0.72525	0.992135
IL10	ADAMTS13	-0.218846	0.543551	0.992135
CCL23	ADAMTS13	-0.0364743	0.920318	0.992135
CD5	ADAMTS13	0.0790277	0.828202	0.992135
CCL3	ADAMTS13	0.109423	0.763483	0.992135
MMP7	ADAMTS13	-0.145897	0.687557	0.992135
ARG1	ADAMTS13	0.109423	0.763483	0.992135
NCR1	ADAMTS13	-0.25532	0.476493	0.992135
DCN	ADAMTS13	0.103344	0.776334	0.992135
TNFRSF21	ADAMTS13	0.0425534	0.907083	0.992135
TNFRSF4	ADAMTS13	0.0243162	0.94684	0.992135
MIC-A/B	ADAMTS13	0.0182372	0.960119	0.992135
ANGPT2	ADAMTS13	0.261399	0.465685	0.992135
CXCL12	ADAMTS13	0.249241	0.48741	0.992135
IFN-gamma	ADAMTS13	-0.0790277	0.828202	0.992135
LAMP3	ADAMTS13	0.0243162	0.94684	0.992135
CASP-8	ADAMTS13	-0.0851068	0.815172	0.992135
ICOSLG	ADAMTS13	-0.468087	0.172455	0.992135
MMP12	ADAMTS13	-0.358664	0.308799	0.992135
CXCL13	ADAMTS13	0.133739	0.712622	0.992135
PD-L2	ADAMTS13	-0.0547115	0.880676	0.992135
VEGFA	ADAMTS13	0.310032	0.38332	0.992135
IL4	ADAMTS13	0.0303953	0.933572	0.992135
LAG3	ADAMTS13	-0.133739	0.712622	0.992135
IL12RB1	ADAMTS13	0.164134	0.650473	0.992135
IL13	ADAMTS13	-0.291795	0.413327	0.992135
CCL20	ADAMTS13	0.0303953	0.933572	0.992135
TNF	ADAMTS13	0.133739	0.712622	0.992135
KLRD1	ADAMTS13	0.00607906	0.986703	0.992135
GZMB	ADAMTS13	0.0121581	0.973408	0.992135
CD83	ADAMTS13	0.243162	0.498434	0.992135
IL12	ADAMTS13	0.249241	0.48741	0.992135
CSF-1	ADAMTS13	0.133739	0.712622	0.992135
IL8	Factor V	0.212121	0.556306	0.992135
TNFRSF9	Factor V	0.309091	0.384841	0.992135
TIE2	Factor V	-0.309091	0.384841	0.992135
CD40-L	Factor V	0.357576	0.310376	0.992135
IL-1 alpha	Factor V	-0.127273	0.726057	0.992135
CD244	Factor V	-0.309091	0.384841	0.992135
EGF	Factor V	0.406061	0.244282	0.992135
ANGPT1	Factor V	0.163636	0.651477	0.992135
IL7	Factor V	0.333333	0.346594	0.992135
PGF	Factor V	0.236364	0.510885	0.992135
ADGRG1	Factor V	-0.224242	0.533401	0.992135
MCP-4	Factor V	-0.10303	0.776998	0.992135
TRAIL	Factor V	0.272727	0.445838	0.992135
CXCL9	Factor V	0.260606	0.467089	0.992135
CD8A	Factor V	0.10303	0.776998	0.992135
CAIX	Factor V	0.030303	0.933773	0.992135
MUC-16	Factor V	0.309091	0.384841	0.992135
ADA	Factor V	0.187879	0.603218	0.992135
CD4	Factor V	0.0545455	0.881036	0.992135
NOS3	Factor V	0.369697	0.29305	0.992135
IL2	Factor V	0.0666667	0.854813	0.992135
Gal-9	Factor V	0.454545	0.186905	0.992135
VEGFR-2	Factor V	-0.248485	0.488776	0.992135
CD40	Factor V	0.466667	0.173939	0.992135
IL18	Factor V	-0.00606061	0.986743	0.992135
KIR3DL1	Factor V	-0.151515	0.676065	0.992135
LAP TGF-beta-1	Factor V	0.0424242	0.907364	0.992135
CXCL1	Factor V	0.381818	0.276255	0.992135
TNFSF14	Factor V	0.248485	0.488776	0.992135
IL33	Factor V	0.224242	0.533401	0.992135
PDGF subunit B	Factor V	0.0909091	0.802772	0.992135
PDCD1	Factor V	0.0787879	0.828717	0.992135
FASLG	Factor V	-0.10303	0.776998	0.992135
CD28	Factor V	0.151515	0.676065	0.992135
CCL19	Factor V	0.272727	0.445838	0.992135
MCP-2	Factor V	-0.127273	0.726057	0.992135
CCL4	Factor V	0.430303	0.214492	0.992135
IL15	Factor V	0.393939	0.259998	0.992135
Gal-1	Factor V	0.0666667	0.854813	0.992135
PD-L1	Factor V	0.0181818	0.96024	0.992135
CD27	Factor V	0.115152	0.75142	0.992135
IL5	Factor V	0.0424242	0.907364	0.992135
HGF	Factor V	0.272727	0.445838	0.992135
GZMA	Factor V	0.115152	0.75142	0.992135
HO-1	Factor V	-0.224242	0.533401	0.992135
CX3CL1	Factor V	-0.345455	0.328227	0.992135
CXCL10	Factor V	0.175758	0.627188	0.992135
CD70	Factor V	0.030303	0.933773	0.992135
CCL23	Factor V	-0.0545455	0.881036	0.992135
CD5	Factor V	0.0666667	0.854813	0.992135
MMP7	Factor V	-0.0181818	0.96024	0.992135
ARG1	Factor V	-0.030303	0.933773	0.992135
NCR1	Factor V	-0.309091	0.384841	0.992135
DCN	Factor V	0.357576	0.310376	0.992135
TNFRSF21	Factor V	-0.151515	0.676065	0.992135
TNFRSF4	Factor V	-0.0181818	0.96024	0.992135
MIC-A/B	Factor V	-0.0181818	0.96024	0.992135
CCL17	Factor V	0.127273	0.726057	0.992135
PTN	Factor V	0.0181818	0.96024	0.992135
CXCL12	Factor V	0.0909091	0.802772	0.992135
IFN-gamma	Factor V	0.260606	0.467089	0.992135
LAMP3	Factor V	0.369697	0.29305	0.992135
CASP-8	Factor V	0.454545	0.186905	0.992135
ICOSLG	Factor V	-0.309091	0.384841	0.992135
MMP12	Factor V	-0.0181818	0.96024	0.992135
LAG3	Factor V	0.369697	0.29305	0.992135
IL13	Factor V	-0.29697	0.404702	0.992135
GZMB	Factor V	-0.030303	0.933773	0.992135
CD83	Factor V	-0.29697	0.404702	0.992135
IL12	Factor V	-0.151515	0.676065	0.992135
CSF-1	Factor V	0.284848	0.425038	0.992135
IL8	Protein S	0.151515	0.676065	0.992135
TNFRSF9	Protein S	0.163636	0.651477	0.992135
TIE2	Protein S	-0.10303	0.776998	0.992135
MCP-3	Protein S	-0.0666667	0.854813	0.992135
CD40-L	Protein S	-0.0545455	0.881036	0.992135
IL-1 alpha	Protein S	-0.29697	0.404702	0.992135
CD244	Protein S	-0.284848	0.425038	0.992135
EGF	Protein S	0.0424242	0.907364	0.992135
IL7	Protein S	0.260606	0.467089	0.992135
PGF	Protein S	0.127273	0.726057	0.992135
IL6	Protein S	-0.381818	0.276255	0.992135
ADGRG1	Protein S	-0.0787879	0.828717	0.992135
MCP-1	Protein S	-0.151515	0.676065	0.992135
CRTAM	Protein S	-0.10303	0.776998	0.992135
CXCL11	Protein S	-0.284848	0.425038	0.992135
MCP-4	Protein S	0.0666667	0.854813	0.992135
TRAIL	Protein S	-0.00606061	0.986743	0.992135
FGF2	Protein S	0.321212	0.365468	0.992135
CD8A	Protein S	0.466667	0.173939	0.992135
CAIX	Protein S	0.454545	0.186905	0.992135
MUC-16	Protein S	-0.0909091	0.802772	0.992135
ADA	Protein S	-0.309091	0.384841	0.992135
CD4	Protein S	-0.187879	0.603218	0.992135
NOS3	Protein S	-0.284848	0.425038	0.992135
IL2	Protein S	-0.187879	0.603218	0.992135
Gal-9	Protein S	-0.357576	0.310376	0.992135
VEGFR-2	Protein S	-0.333333	0.346594	0.992135
CD40	Protein S	0.333333	0.346594	0.992135
IL18	Protein S	-0.369697	0.29305	0.992135
GZMH	Protein S	-0.0181818	0.96024	0.992135
KIR3DL1	Protein S	-0.127273	0.726057	0.992135
LAP TGF-beta-1	Protein S	-0.272727	0.445838	0.992135
CXCL1	Protein S	0.212121	0.556306	0.992135
IL33	Protein S	0.175758	0.627188	0.992135
TWEAK	Protein S	0.0787879	0.828717	0.992135
PDGF subunit B	Protein S	-0.0909091	0.802772	0.992135
PDCD1	Protein S	-0.2	0.579584	0.992135
FASLG	Protein S	0.248485	0.488776	0.992135
CD28	Protein S	-0.454545	0.186905	0.992135
CCL19	Protein S	0.0666667	0.854813	0.992135
MCP-2	Protein S	-0.248485	0.488776	0.992135
CCL4	Protein S	-0.418182	0.229113	0.992135
IL15	Protein S	0.369697	0.29305	0.992135
Gal-1	Protein S	-0.381818	0.276255	0.992135
PD-L1	Protein S	0.163636	0.651477	0.992135
CD27	Protein S	-0.29697	0.404702	0.992135
IL5	Protein S	0.139394	0.700932	0.992135
HGF	Protein S	-0.418182	0.229113	0.992135
GZMA	Protein S	0.127273	0.726057	0.992135
HO-1	Protein S	0.0424242	0.907364	0.992135
CX3CL1	Protein S	0.393939	0.259998	0.992135
CXCL10	Protein S	-0.030303	0.933773	0.992135
CD70	Protein S	0.272727	0.445838	0.992135
IL10	Protein S	-0.0545455	0.881036	0.992135
TNFRSF12A	Protein S	0.151515	0.676065	0.992135
CCL23	Protein S	-0.2	0.579584	0.992135
CD5	Protein S	-0.248485	0.488776	0.992135
CCL3	Protein S	-0.381818	0.276255	0.992135
MMP7	Protein S	0.115152	0.75142	0.992135
NCR1	Protein S	-0.212121	0.556306	0.992135
DCN	Protein S	0.10303	0.776998	0.992135
TNFRSF21	Protein S	0.345455	0.328227	0.992135
TNFRSF4	Protein S	-0.00606061	0.986743	0.992135
MIC-A/B	Protein S	0.00606061	0.986743	0.992135
CCL17	Protein S	0.187879	0.603218	0.992135
ANGPT2	Protein S	0.260606	0.467089	0.992135
PTN	Protein S	0.0424242	0.907364	0.992135
CXCL12	Protein S	-0.381818	0.276255	0.992135
LAMP3	Protein S	-0.0424242	0.907364	0.992135
CASP-8	Protein S	-0.418182	0.229113	0.992135
ICOSLG	Protein S	0.030303	0.933773	0.992135
CXCL13	Protein S	0.393939	0.259998	0.992135
PD-L2	Protein S	-0.115152	0.75142	0.992135
VEGFA	Protein S	0.0181818	0.96024	0.992135
IL4	Protein S	0.248485	0.488776	0.992135
LAG3	Protein S	0.357576	0.310376	0.992135
IL12RB1	Protein S	-0.0545455	0.881036	0.992135
IL13	Protein S	0.248485	0.488776	0.992135
CCL20	Protein S	-0.0787879	0.828717	0.992135
TNF	Protein S	-0.115152	0.75142	0.992135
KLRD1	Protein S	0.187879	0.603218	0.992135
CD83	Protein S	-0.0666667	0.854813	0.992135
IL12	Protein S	-0.0545455	0.881036	0.992135
CSF-1	Protein S	0.175758	0.627188	0.992135
IL8	SERPINC1	0.127273	0.726057	0.992135
TNFRSF9	SERPINC1	-0.212121	0.556306	0.992135
TIE2	SERPINC1	-0.381818	0.276255	0.992135
CD40-L	SERPINC1	0.381818	0.276255	0.992135
IL-1 alpha	SERPINC1	0.418182	0.229113	0.992135
CD244	SERPINC1	0.321212	0.365468	0.992135
ANGPT1	SERPINC1	0.466667	0.173939	0.992135
IL7	SERPINC1	0.10303	0.776998	0.992135
PGF	SERPINC1	-0.430303	0.214492	0.992135
IL6	SERPINC1	0.381818	0.276255	0.992135
ADGRG1	SERPINC1	-0.00606061	0.986743	0.992135
CRTAM	SERPINC1	-0.369697	0.29305	0.992135
CXCL11	SERPINC1	0.333333	0.346594	0.992135
TRAIL	SERPINC1	0.0545455	0.881036	0.992135
FGF2	SERPINC1	-0.248485	0.488776	0.992135
CXCL9	SERPINC1	-0.0666667	0.854813	0.992135
CD8A	SERPINC1	-0.357576	0.310376	0.992135
MUC-16	SERPINC1	0.10303	0.776998	0.992135
ADA	SERPINC1	-0.29697	0.404702	0.992135
NOS3	SERPINC1	0.115152	0.75142	0.992135
IL2	SERPINC1	0.10303	0.776998	0.992135
Gal-9	SERPINC1	0.030303	0.933773	0.992135
VEGFR-2	SERPINC1	-0.115152	0.75142	0.992135
CD40	SERPINC1	0.418182	0.229113	0.992135
IL18	SERPINC1	0.212121	0.556306	0.992135
GZMH	SERPINC1	-0.236364	0.510885	0.992135
KIR3DL1	SERPINC1	-0.127273	0.726057	0.992135
LAP TGF-beta-1	SERPINC1	0.418182	0.229113	0.992135
CXCL1	SERPINC1	0.212121	0.556306	0.992135
TNFSF14	SERPINC1	0.175758	0.627188	0.992135
IL33	SERPINC1	0.0181818	0.96024	0.992135
PDCD1	SERPINC1	0.345455	0.328227	0.992135
FASLG	SERPINC1	-0.187879	0.603218	0.992135
CD28	SERPINC1	-0.139394	0.700932	0.992135
CCL19	SERPINC1	0.272727	0.445838	0.992135
IL15	SERPINC1	0.2	0.579584	0.992135
Gal-1	SERPINC1	-0.10303	0.776998	0.992135
PD-L1	SERPINC1	-0.127273	0.726057	0.992135
CD27	SERPINC1	-0.212121	0.556306	0.992135
CXCL5	SERPINC1	0.284848	0.425038	0.992135
HGF	SERPINC1	0.430303	0.214492	0.992135
GZMA	SERPINC1	-0.224242	0.533401	0.992135
HO-1	SERPINC1	0.139394	0.700932	0.992135
CX3CL1	SERPINC1	-0.260606	0.467089	0.992135
CD70	SERPINC1	0.151515	0.676065	0.992135
IL10	SERPINC1	-0.333333	0.346594	0.992135
TNFRSF12A	SERPINC1	-0.466667	0.173939	0.992135
CCL23	SERPINC1	-0.0181818	0.96024	0.992135
CD5	SERPINC1	0.030303	0.933773	0.992135
CCL3	SERPINC1	0.0787879	0.828717	0.992135
MMP7	SERPINC1	0.0424242	0.907364	0.992135
ARG1	SERPINC1	-0.030303	0.933773	0.992135
NCR1	SERPINC1	-0.2	0.579584	0.992135
DCN	SERPINC1	-0.175758	0.627188	0.992135
TNFRSF21	SERPINC1	-0.0787879	0.828717	0.992135
TNFRSF4	SERPINC1	0.030303	0.933773	0.992135
MIC-A/B	SERPINC1	0.139394	0.700932	0.992135
ANGPT2	SERPINC1	0.248485	0.488776	0.992135
CXCL12	SERPINC1	0.00606061	0.986743	0.992135
IFN-gamma	SERPINC1	-0.224242	0.533401	0.992135
LAMP3	SERPINC1	0.163636	0.651477	0.992135
CASP-8	SERPINC1	-0.2	0.579584	0.992135
MMP12	SERPINC1	-0.236364	0.510885	0.992135
CXCL13	SERPINC1	0.260606	0.467089	0.992135
PD-L2	SERPINC1	-0.381818	0.276255	0.992135
VEGFA	SERPINC1	0.345455	0.328227	0.992135
IL4	SERPINC1	0.10303	0.776998	0.992135
LAG3	SERPINC1	-0.139394	0.700932	0.992135
IL12RB1	SERPINC1	0.0545455	0.881036	0.992135
IL13	SERPINC1	-0.224242	0.533401	0.992135
CCL20	SERPINC1	-0.115152	0.75142	0.992135
TNF	SERPINC1	0.345455	0.328227	0.992135
KLRD1	SERPINC1	0.030303	0.933773	0.992135
GZMB	SERPINC1	-0.0909091	0.802772	0.992135
CD83	SERPINC1	0.0787879	0.828717	0.992135
IL12	SERPINC1	0.260606	0.467089	0.992135
CSF-1	SERPINC1	-0.030303	0.933773	0.992135
IL8	Apo-H	0.340427	0.335782	0.992135
TNFRSF9	Apo-H	-0.328269	0.354418	0.992135
MCP-3	Apo-H	0.401218	0.250496	0.992135
IL-1 alpha	Apo-H	0.474166	0.166192	0.992135
IL7	Apo-H	0.261399	0.465685	0.992135
PGF	Apo-H	-0.25532	0.476493	0.992135
IL6	Apo-H	0.267478	0.454986	0.992135
ADGRG1	Apo-H	0.25532	0.476493	0.992135
MCP-1	Apo-H	0.328269	0.354418	0.992135
CRTAM	Apo-H	-0.38906	0.266478	0.992135
CXCL11	Apo-H	0.297874	0.403204	0.992135
TRAIL	Apo-H	-0.0243162	0.94684	0.992135
FGF2	Apo-H	-0.231004	0.520792	0.992135
CXCL9	Apo-H	-0.0121581	0.973408	0.992135
MUC-16	Apo-H	0.206688	0.566695	0.992135
ADA	Apo-H	0.0911858	0.802181	0.992135
CD4	Apo-H	-0.249241	0.48741	0.992135
NOS3	Apo-H	0.273557	0.444399	0.992135
IL2	Apo-H	0.346506	0.326657	0.992135
Gal-9	Apo-H	-0.12766	0.72525	0.992135
VEGFR-2	Apo-H	0.0851068	0.815172	0.992135
CD40	Apo-H	0.109423	0.763483	0.992135
IL18	Apo-H	0.364743	0.300067	0.992135
GZMH	Apo-H	-0.25532	0.476493	0.992135
KIR3DL1	Apo-H	-0.376901	0.283003	0.992135
CXCL1	Apo-H	0.139818	0.700057	0.992135
TNFSF14	Apo-H	0.419455	0.227552	0.992135
IL33	Apo-H	0.285716	0.423568	0.992135
PDCD1	Apo-H	0.267478	0.454986	0.992135
FASLG	Apo-H	0.0729487	0.841271	0.992135
CD28	Apo-H	0.0547115	0.880676	0.992135
CCL19	Apo-H	0.370822	0.291468	0.992135
IL15	Apo-H	0.182372	0.614068	0.992135
Gal-1	Apo-H	0.164134	0.650473	0.992135
PD-L1	Apo-H	-0.0790277	0.828202	0.992135
CD27	Apo-H	-0.364743	0.300067	0.992135
CXCL5	Apo-H	0.0668696	0.854375	0.992135
GZMA	Apo-H	-0.25532	0.476493	0.992135
HO-1	Apo-H	0.0790277	0.828202	0.992135
CX3CL1	Apo-H	-0.267478	0.454986	0.992135
CD70	Apo-H	-0.0729487	0.841271	0.992135
IL10	Apo-H	-0.212767	0.555076	0.992135
CCL23	Apo-H	-0.279637	0.433926	0.992135
CD5	Apo-H	-0.0729487	0.841271	0.992135
CCL3	Apo-H	0.0243162	0.94684	0.992135
MMP7	Apo-H	-0.267478	0.454986	0.992135
ARG1	Apo-H	0.285716	0.423568	0.992135
NCR1	Apo-H	-0.279637	0.433926	0.992135
DCN	Apo-H	0.139818	0.700057	0.992135
TNFRSF21	Apo-H	-0.0729487	0.841271	0.992135
TNFRSF4	Apo-H	-0.0243162	0.94684	0.992135
MIC-A/B	Apo-H	-0.0121581	0.973408	0.992135
ANGPT2	Apo-H	0.352585	0.317662	0.992135
CXCL12	Apo-H	0.328269	0.354418	0.992135
IFN-gamma	Apo-H	-0.243162	0.498434	0.992135
LAMP3	Apo-H	0.0243162	0.94684	0.992135
CASP-8	Apo-H	0.0121581	0.973408	0.992135
ICOSLG	Apo-H	-0.44985	0.192076	0.992135
MMP12	Apo-H	-0.370822	0.291468	0.992135
CXCL13	Apo-H	0.0972649	0.789235	0.992135
PD-L2	Apo-H	0.0364743	0.920318	0.992135
VEGFA	Apo-H	0.164134	0.650473	0.992135
IL4	Apo-H	-0.0243162	0.94684	0.992135
LAG3	Apo-H	-0.0182372	0.960119	0.992135
IL12RB1	Apo-H	0.188451	0.602095	0.992135
IL13	Apo-H	-0.212767	0.555076	0.992135
CCL20	Apo-H	-0.0547115	0.880676	0.992135
TNF	Apo-H	-0.0182372	0.960119	0.992135
KLRD1	Apo-H	-0.121581	0.737938	0.992135
GZMB	Apo-H	0.25532	0.476493	0.992135
CD83	Apo-H	0.231004	0.520792	0.992135
IL12	Apo-H	0.297874	0.403204	0.992135
CSF-1	Apo-H	-0.0911858	0.802181	0.992135
IL8	PROC1	-0.140679	0.698284	0.992135
TNFRSF9	PROC1	-0.31194	0.380244	0.992135
TIE2	PROC1	0.091747	0.800984	0.992135
MCP-3	PROC1	0.134562	0.710917	0.992135
CD40-L	PROC1	0.0978634	0.787962	0.992135
IL-1 alpha	PROC1	0.134562	0.710917	0.992135
CD244	PROC1	0.128446	0.723615	0.992135
EGF	PROC1	-0.0122329	0.973244	0.992135
IL7	PROC1	-0.177377	0.623966	0.992135
PGF	PROC1	-0.0550482	0.879946	0.992135
IL6	PROC1	0.256892	0.473689	0.992135
MCP-1	PROC1	0.10398	0.774987	0.992135
CRTAM	PROC1	0.0550482	0.879946	0.992135
CXCL11	PROC1	0.299707	0.400175	0.992135
MCP-4	PROC1	-0.0122329	0.973244	0.992135
TRAIL	PROC1	0.0978634	0.787962	0.992135
FGF2	PROC1	-0.238542	0.506881	0.992135
MUC-16	PROC1	0.0978634	0.787962	0.992135
ADA	PROC1	0.330289	0.351286	0.992135
CD4	PROC1	0.29359	0.410324	0.992135
NOS3	PROC1	0.214076	0.552586	0.992135
IL2	PROC1	0.171261	0.636163	0.992135
Gal-9	PROC1	0.269124	0.452108	0.992135
VEGFR-2	PROC1	0.232426	0.518156	0.992135
CD40	PROC1	-0.409803	0.23954	0.992135
IL18	PROC1	0.324173	0.360812	0.992135
GZMH	PROC1	0.0611647	0.866702	0.992135
KIR3DL1	PROC1	-0.0366988	0.919829	0.992135
LAP TGF-beta-1	PROC1	0.281357	0.430982	0.992135
CXCL1	PROC1	-0.342522	0.332623	0.992135
IL33	PROC1	-0.128446	0.723615	0.992135
TWEAK	PROC1	-0.116213	0.74919	0.992135
PDGF subunit B	PROC1	0.146795	0.685716	0.992135
PDCD1	PROC1	0.0244659	0.946513	0.992135
FASLG	PROC1	-0.10398	0.774987	0.992135
MCP-2	PROC1	0.171261	0.636163	0.992135
CCL4	PROC1	0.446502	0.195813	0.992135
IL15	PROC1	-0.324173	0.360812	0.992135
Gal-1	PROC1	0.452618	0.189017	0.992135
PD-L1	PROC1	-0.146795	0.685716	0.992135
CD27	PROC1	0.134562	0.710917	0.992135
IL5	PROC1	-0.10398	0.774987	0.992135
HGF	PROC1	0.373104	0.288275	0.992135
GZMA	PROC1	-0.250775	0.484646	0.992135
HO-1	PROC1	-0.0733976	0.840305	0.992135
CX3CL1	PROC1	-0.226309	0.529533	0.992135
CXCL10	PROC1	0.116213	0.74919	0.992135
CD70	PROC1	-0.201843	0.576021	0.992135
IL10	PROC1	0.110096	0.762062	0.992135
TNFRSF12A	PROC1	-0.00611647	0.986621	0.992135
CCL23	PROC1	0.183494	0.611851	0.992135
CD5	PROC1	0.134562	0.710917	0.992135
CCL3	PROC1	0.391454	0.263288	0.992135
MMP7	PROC1	-0.10398	0.774987	0.992135
NCR1	PROC1	0.122329	0.736373	0.992135
DCN	PROC1	0.0733976	0.840305	0.992135
TNFRSF21	PROC1	-0.422036	0.224404	0.992135
TNFRSF4	PROC1	-0.18961	0.59982	0.992135
MIC-A/B	PROC1	0.079514	0.827159	0.992135
CCL17	PROC1	-0.091747	0.800984	0.992135
ANGPT2	PROC1	-0.324173	0.360812	0.992135
PTN	PROC1	-0.165145	0.648438	0.992135
CXCL12	PROC1	0.452618	0.189017	0.992135
LAMP3	PROC1	-0.0978634	0.787962	0.992135
CASP-8	PROC1	0.39757	0.255233	0.992135
ICOSLG	PROC1	-0.00611647	0.986621	0.992135
PD-L2	PROC1	0.110096	0.762062	0.992135
VEGFA	PROC1	-0.079514	0.827159	0.992135
IL4	PROC1	-0.18961	0.59982	0.992135
LAG3	PROC1	-0.275241	0.441487	0.992135
IL12RB1	PROC1	0.128446	0.723615	0.992135
IL13	PROC1	-0.226309	0.529533	0.992135
CCL20	PROC1	0.0733976	0.840305	0.992135
TNF	PROC1	-0.0366988	0.919829	0.992135
KLRD1	PROC1	-0.183494	0.611851	0.992135
CD83	PROC1	-0.091747	0.800984	0.992135
IL12	PROC1	-0.0856305	0.814051	0.992135
CSF-1	PROC1	-0.0733976	0.840305	0.992135
IL8	Prothrombin	0.261399	0.465685	0.992135
TNFRSF9	Prothrombin	-0.182372	0.614068	0.992135
TIE2	Prothrombin	-0.0486324	0.893868	0.992135
MCP-3	Prothrombin	0.170214	0.638259	0.992135
CD40-L	Prothrombin	0.407297	0.24271	0.992135
EGF	Prothrombin	0.44985	0.192076	0.992135
ANGPT1	Prothrombin	0.413376	0.235062	0.992135
IL7	Prothrombin	0.133739	0.712622	0.992135
PGF	Prothrombin	-0.334348	0.345036	0.992135
IL6	Prothrombin	0.224925	0.532122	0.992135
ADGRG1	Prothrombin	0.151976	0.675124	0.992135
MCP-1	Prothrombin	0.249241	0.48741	0.992135
CRTAM	Prothrombin	-0.44985	0.192076	0.992135
CXCL11	Prothrombin	0.0972649	0.789235	0.992135
TRAIL	Prothrombin	-0.267478	0.454986	0.992135
FGF2	Prothrombin	-0.38298	0.274673	0.992135
CD8A	Prothrombin	-0.200609	0.578406	0.992135
CAIX	Prothrombin	-0.443771	0.198893	0.992135
MUC-16	Prothrombin	0.237083	0.509561	0.992135
ADA	Prothrombin	-0.109423	0.763483	0.992135
CD4	Prothrombin	-0.413376	0.235062	0.992135
NOS3	Prothrombin	0.249241	0.48741	0.992135
IL2	Prothrombin	0.358664	0.308799	0.992135
Gal-9	Prothrombin	-0.206688	0.566695	0.992135
VEGFR-2	Prothrombin	0.224925	0.532122	0.992135
CD40	Prothrombin	0.285716	0.423568	0.992135
IL18	Prothrombin	0.32219	0.363927	0.992135
GZMH	Prothrombin	-0.431613	0.212945	0.992135
KIR3DL1	Prothrombin	-0.0729487	0.841271	0.992135
LAP TGF-beta-1	Prothrombin	0.431613	0.212945	0.992135
CXCL1	Prothrombin	0.297874	0.403204	0.992135
TNFSF14	Prothrombin	0.12766	0.72525	0.992135
IL33	Prothrombin	0.200609	0.578406	0.992135
PDCD1	Prothrombin	0.346506	0.326657	0.992135
FASLG	Prothrombin	-0.0729487	0.841271	0.992135
CD28	Prothrombin	-0.103344	0.776334	0.992135
CCL19	Prothrombin	0.218846	0.543551	0.992135
CCL4	Prothrombin	0.407297	0.24271	0.992135
IL15	Prothrombin	0.0790277	0.828202	0.992135
Gal-1	Prothrombin	-0.0607906	0.867511	0.992135
PD-L1	Prothrombin	0.0547115	0.880676	0.992135
CD27	Prothrombin	-0.267478	0.454986	0.992135
CXCL5	Prothrombin	0.19453	0.590207	0.992135
HGF	Prothrombin	0.38906	0.266478	0.992135
GZMA	Prothrombin	-0.182372	0.614068	0.992135
HO-1	Prothrombin	-0.0121581	0.973408	0.992135
CX3CL1	Prothrombin	-0.279637	0.433926	0.992135
CXCL10	Prothrombin	0.352585	0.317662	0.992135
CD70	Prothrombin	0.0303953	0.933572	0.992135
IL10	Prothrombin	-0.401218	0.250496	0.992135
CCL23	Prothrombin	-0.291795	0.413327	0.992135
CD5	Prothrombin	0.00607906	0.986703	0.992135
CCL3	Prothrombin	-0.145897	0.687557	0.992135
MMP7	Prothrombin	-0.145897	0.687557	0.992135
ARG1	Prothrombin	0.0607906	0.867511	0.992135
NCR1	Prothrombin	-0.170214	0.638259	0.992135
DCN	Prothrombin	-0.12766	0.72525	0.992135
TNFRSF21	Prothrombin	0.0851068	0.815172	0.992135
TNFRSF4	Prothrombin	0.182372	0.614068	0.992135
MIC-A/B	Prothrombin	0.0729487	0.841271	0.992135
ANGPT2	Prothrombin	0.443771	0.198893	0.992135
CXCL12	Prothrombin	0.212767	0.555076	0.992135
IFN-gamma	Prothrombin	-0.279637	0.433926	0.992135
LAMP3	Prothrombin	-0.00607906	0.986703	0.992135
CASP-8	Prothrombin	-0.188451	0.602095	0.992135
ICOSLG	Prothrombin	-0.395139	0.258419	0.992135
MMP12	Prothrombin	-0.0972649	0.789235	0.992135
CXCL13	Prothrombin	0.413376	0.235062	0.992135
PD-L2	Prothrombin	-0.0303953	0.933572	0.992135
VEGFA	Prothrombin	0.12766	0.72525	0.992135
IL4	Prothrombin	-0.133739	0.712622	0.992135
LAG3	Prothrombin	-0.0547115	0.880676	0.992135
IL12RB1	Prothrombin	0.0547115	0.880676	0.992135
IL13	Prothrombin	-0.133739	0.712622	0.992135
CCL20	Prothrombin	-0.139818	0.700057	0.992135
TNF	Prothrombin	0.0911858	0.802181	0.992135
KLRD1	Prothrombin	-0.267478	0.454986	0.992135
GZMB	Prothrombin	0.176293	0.626123	0.992135
CD83	Prothrombin	0.328269	0.354418	0.992135
CSF-1	Prothrombin	-0.25532	0.476493	0.992135
IL8	PF4	0.224242	0.533401	0.992135
TNFRSF9	PF4	-0.0909091	0.802772	0.992135
TIE2	PF4	0.0666667	0.854813	0.992135
MCP-3	PF4	0.272727	0.445838	0.992135
CD40-L	PF4	0.466667	0.173939	0.992135
EGF	PF4	0.418182	0.229113	0.992135
IL7	PF4	0.115152	0.75142	0.992135
PGF	PF4	-0.187879	0.603218	0.992135
ADGRG1	PF4	0.224242	0.533401	0.992135
CRTAM	PF4	-0.0909091	0.802772	0.992135
CXCL11	PF4	0.333333	0.346594	0.992135
MCP-4	PF4	0.442424	0.200423	0.992135
TRAIL	PF4	-0.224242	0.533401	0.992135
FGF2	PF4	-0.030303	0.933773	0.992135
CXCL9	PF4	-0.260606	0.467089	0.992135
CD8A	PF4	-0.345455	0.328227	0.992135
CAIX	PF4	-0.442424	0.200423	0.992135
MUC-16	PF4	0.29697	0.404702	0.992135
ADA	PF4	0.212121	0.556306	0.992135
CD4	PF4	-0.127273	0.726057	0.992135
IL2	PF4	0.418182	0.229113	0.992135
Gal-9	PF4	0.127273	0.726057	0.992135
VEGFR-2	PF4	0.369697	0.29305	0.992135
CD40	PF4	0.187879	0.603218	0.992135
GZMH	PF4	0.00606061	0.986743	0.992135
KIR3DL1	PF4	-0.139394	0.700932	0.992135
LAP TGF-beta-1	PF4	0.369697	0.29305	0.992135
CXCL1	PF4	0.139394	0.700932	0.992135
IL33	PF4	0.2	0.579584	0.992135
TWEAK	PF4	0.224242	0.533401	0.992135
PDGF subunit B	PF4	0.309091	0.384841	0.992135
PDCD1	PF4	0.151515	0.676065	0.992135
FASLG	PF4	-0.309091	0.384841	0.992135
CD28	PF4	0.236364	0.510885	0.992135
CCL19	PF4	0.29697	0.404702	0.992135
IL15	PF4	-0.030303	0.933773	0.992135
Gal-1	PF4	0.0909091	0.802772	0.992135
PD-L1	PF4	-0.00606061	0.986743	0.992135
CD27	PF4	-0.0181818	0.96024	0.992135
CXCL5	PF4	0.115152	0.75142	0.992135
IL5	PF4	-0.381818	0.276255	0.992135
GZMA	PF4	-0.0181818	0.96024	0.992135
HO-1	PF4	-0.260606	0.467089	0.992135
CXCL10	PF4	0.418182	0.229113	0.992135
CD70	PF4	-0.224242	0.533401	0.992135
IL10	PF4	-0.139394	0.700932	0.992135
CCL23	PF4	-0.248485	0.488776	0.992135
CD5	PF4	0.163636	0.651477	0.992135
CCL3	PF4	0.406061	0.244282	0.992135
MMP7	PF4	-0.454545	0.186905	0.992135
NCR1	PF4	-0.163636	0.651477	0.992135
DCN	PF4	0.0424242	0.907364	0.992135
TNFRSF21	PF4	-0.151515	0.676065	0.992135
TNFRSF4	PF4	0.139394	0.700932	0.992135
MIC-A/B	PF4	-0.127273	0.726057	0.992135
CCL17	PF4	0.381818	0.276255	0.992135
ANGPT2	PF4	-0.0666667	0.854813	0.992135
CXCL12	PF4	0.357576	0.310376	0.992135
LAMP3	PF4	0.212121	0.556306	0.992135
CASP-8	PF4	0.284848	0.425038	0.992135
ICOSLG	PF4	-0.345455	0.328227	0.992135
MMP12	PF4	-0.406061	0.244282	0.992135
CXCL13	PF4	-0.175758	0.627188	0.992135
PD-L2	PF4	-0.236364	0.510885	0.992135
IL4	PF4	-0.10303	0.776998	0.992135
LAG3	PF4	-0.127273	0.726057	0.992135
IL12RB1	PF4	0.430303	0.214492	0.992135
IL13	PF4	-0.248485	0.488776	0.992135
CCL20	PF4	0.163636	0.651477	0.992135
TNF	PF4	0.345455	0.328227	0.992135
KLRD1	PF4	0.115152	0.75142	0.992135
CD83	PF4	0.115152	0.75142	0.992135
IL12	PF4	0.187879	0.603218	0.992135
CSF-1	PF4	-0.357576	0.310376	0.992135
TIE2	Apo-H	0	1	1
ADGRG1	PROC1	0	1	1
CCL19	PROC1	0	1	1
CXCL9	Prothrombin	0	1	1

## Sheet: Mild
Table S6: Correlation Between Plasma Olink Proteomic Markers (NPX) and Subthreshold Reactivity to Candidate Antigens (MFI) in COVID-19 Mild Group (FDR < 0.25)
Olink	Candidate Antigen	R	pval	padj
PGF	Protein S	0.612092	0.000889829	0.396503
TNFRSF12A	Protein S	0.587088	0.00161618	0.396503
CXCL11	SERPINC1	-0.591034	0.00147562	0.396503
IL18	ADAMTS13	0.534498	0.0049088	0.411894
Gal-9	Protein S	0.527146	0.0056553	0.411894
IL18	Apo-H	0.527185	0.00565109	0.411894
CXCL1	PROC1	-0.527296	0.00563917	0.411894
CXCL5	PROC1	-0.531072	0.00524557	0.411894
TNFRSF9	Prothrombin	-0.55741	0.00309303	0.411894
ANGPT2	Prothrombin	0.535786	0.00478704	0.411894
CD70	PF4	-0.522661	0.00615602	0.411894
CD27	Protein S	0.507622	0.00811604	0.497784
ARG1	Factor V	0.498205	0.00959088	0.517971
TNFRSF21	Protein S	0.496661	0.0098527	0.517971
ADGRG1	Protein S	0.488441	0.0113495	0.556881
CSF-1	Protein S	0.476452	0.0138668	0.610099
CD28	Apo-H	-0.47505	0.0141893	0.610099
MIC-A/B	Apo-H	-0.471963	0.0149209	0.610099
ANGPT2	ADAMTS13	0.464647	0.0167794	0.617483
IL12	Factor V	-0.465379	0.0165854	0.617483
IL12	Prothrombin	-0.458902	0.0183687	0.643779
CD70	ADAMTS13	-0.433488	0.0269448	0.666218
TNFRSF9	Factor V	-0.433236	0.0270435	0.666218
KIR3DL1	Protein S	0.432952	0.0271556	0.666218
IL15	Protein S	0.437747	0.025317	0.666218
CX3CL1	Protein S	0.448708	0.021491	0.666218
CCL23	Protein S	0.446653	0.02217	0.666218
CD83	Protein S	0.44357	0.0232212	0.666218
CD70	Apo-H	-0.435948	0.0259945	0.666218
MMP12	PF4	0.435095	0.0263209	0.666218
MMP12	ADAMTS13	0.375963	0.0583739	0.717865
CSF-1	ADAMTS13	0.424585	0.0306205	0.717865
CXCL9	Factor V	-0.374423	0.0594969	0.717865
MUC-16	Factor V	0.409643	0.0376864	0.717865
TNFRSF21	Factor V	-0.376817	0.0577591	0.717865
TNFRSF4	Factor V	-0.399385	0.0432469	0.717865
CRTAM	Protein S	0.381573	0.0544233	0.717865
CD8A	Protein S	0.397672	0.0442355	0.717865
CD4	Protein S	0.402467	0.041512	0.717865
PD-L1	Protein S	0.415825	0.0346202	0.717865
ANGPT2	Protein S	0.383971	0.0527997	0.717865
KLRD1	Protein S	0.406577	0.0392848	0.717865
TNFRSF9	SERPINC1	-0.400753	0.0424697	0.717865
IL2	SERPINC1	0.388433	0.0498791	0.717865
TNFSF14	SERPINC1	-0.378508	0.056555	0.717865
CXCL10	SERPINC1	-0.383642	0.0530202	0.717865
LAG3	SERPINC1	-0.389802	0.049009	0.717865
CCL20	SERPINC1	-0.412389	0.0362988	0.717865
GZMB	SERPINC1	-0.382957	0.0534813	0.717865
DCN	Apo-H	0.388272	0.0499823	0.717865
CD244	PROC1	-0.394338	0.0462106	0.717865
EGF	PROC1	-0.382427	0.0538406	0.717865
LAP TGF-beta-1	PROC1	-0.406801	0.0391666	0.717865
CXCL13	PROC1	-0.411263	0.0368625	0.717865
CD28	Prothrombin	-0.383047	0.0534202	0.717865
CCL4	Prothrombin	-0.38442	0.0524993	0.717865
CD70	Prothrombin	-0.382361	0.0538854	0.717865
CXCL9	PF4	-0.41765	0.0337544	0.717865
DCN	PF4	0.385839	0.0515609	0.717865
ANGPT2	PF4	0.375235	0.0589027	0.717865
IL12	PF4	-0.37934	0.0559701	0.717865
IL10	Protein S	0.372667	0.0607973	0.721722
IL4	Protein S	-0.369927	0.0628706	0.734488
PGF	ADAMTS13	0.326999	0.102984	0.762681
CD4	ADAMTS13	0.315015	0.117002	0.762681
KIR3DL1	ADAMTS13	0.330081	0.0995903	0.762681
PD-L2	ADAMTS13	0.345489	0.0838619	0.762681
IL12	ADAMTS13	-0.361925	0.069239	0.762681
PGF	Factor V	-0.328945	0.100831	0.762681
CD8A	Factor V	-0.328603	0.101207	0.762681
IL33	Factor V	0.34912	0.0804467	0.762681
CD70	Factor V	-0.319371	0.111754	0.762681
ANGPT2	Factor V	0.32621	0.103867	0.762681
PD-L2	Factor V	0.314926	0.117112	0.762681
IL12RB1	Factor V	0.327235	0.102721	0.762681
KLRD1	Factor V	-0.344674	0.0846433	0.762681
IL8	Protein S	0.323001	0.107514	0.762681
MCP-3	Protein S	0.344923	0.0844046	0.762681
CD244	Protein S	0.339158	0.0900794	0.762681
IL7	Protein S	0.327454	0.102478	0.762681
IL6	Protein S	0.351773	0.0780178	0.762681
MCP-1	Protein S	0.332249	0.0972529	0.762681
CXCL9	Protein S	0.357939	0.0725907	0.762681
Gal-1	Protein S	0.332934	0.0965231	0.762681
NCR1	Protein S	0.356569	0.073771	0.762681
TNFRSF4	Protein S	0.314095	0.118133	0.762681
MCP-2	SERPINC1	-0.329569	0.100148	0.762681
CCL4	SERPINC1	-0.3282	0.101651	0.762681
GZMA	SERPINC1	-0.33128	0.0982925	0.762681
CD70	SERPINC1	-0.347023	0.082406	0.762681
ANGPT2	SERPINC1	0.339836	0.0893974	0.762681
CXCL13	SERPINC1	-0.345654	0.0837046	0.762681
TNF	SERPINC1	-0.322724	0.107833	0.762681
IL12	SERPINC1	-0.330253	0.0994028	0.762681
FGF2	Apo-H	0.359117	0.0715873	0.762681
CXCL5	Apo-H	0.356373	0.0739406	0.762681
IL12	Apo-H	-0.340938	0.088297	0.762681
CD40-L	PROC1	-0.353247	0.0766932	0.762681
CXCL9	PROC1	-0.339859	0.0893745	0.762681
CD40	PROC1	-0.317545	0.113932	0.762681
GZMH	PROC1	-0.317545	0.113932	0.762681
FASLG	PROC1	-0.320634	0.110264	0.762681
GZMA	PROC1	-0.314798	0.117268	0.762681
CCL3	PROC1	-0.322351	0.108264	0.762681
ARG1	PROC1	0.32544	0.104733	0.762681
CXCL11	Prothrombin	-0.340487	0.0887466	0.762681
PDCD1	Prothrombin	-0.327444	0.102489	0.762681
IL5	Prothrombin	-0.315087	0.116913	0.762681
DCN	Prothrombin	0.337741	0.0915173	0.762681
MMP12	Prothrombin	0.315774	0.116075	0.762681
IL13	Prothrombin	-0.340143	0.0890894	0.762681
TNFRSF9	PF4	-0.31777	0.113662	0.762681
CXCL11	PF4	-0.325637	0.104511	0.762681
CD8A	PF4	-0.344792	0.0845299	0.762681
PTN	Apo-H	0.312812	0.119724	0.766232
CRTAM	ADAMTS13	0.311248	0.121684	0.768965
NOS3	Protein S	0.31067	0.122415	0.768965
CXCL13	Protein S	0.309985	0.123285	0.768965
FGF2	ADAMTS13	0.306112	0.128288	0.773258
CD27	Factor V	-0.304667	0.130192	0.773258
GZMA	Protein S	0.30656	0.127703	0.773258
IL33	Apo-H	-0.304238	0.130763	0.773258
CD8A	PROC1	-0.303813	0.131328	0.773258
ADA	PROC1	-0.307246	0.126809	0.773258
CD5	PROC1	-0.304843	0.12996	0.773258
MCP-2	Protein S	0.301765	0.134079	0.783194
IL8	SERPINC1	-0.300137	0.136295	0.789867
CXCL10	Protein S	0.297654	0.139726	0.797196
IL5	Apo-H	-0.298064	0.139156	0.797196
Gal-9	ADAMTS13	0.29584	0.142272	0.798081
GZMH	Protein S	0.296627	0.141164	0.798081
IL15	PROC1	0.295231	0.143134	0.798081
IL18	Protein S	0.292516	0.147022	0.810248
IL13	Protein S	-0.292174	0.147518	0.810248
TNFRSF9	ADAMTS13	-0.287965	0.15371	0.826191
IL15	ADAMTS13	0.288992	0.152182	0.826191
FGF2	Factor V	0.287912	0.153788	0.826191
CXCL9	SERPINC1	-0.285421	0.157541	0.840216
CCL17	Protein S	-0.279843	0.166177	0.847111
LAP TGF-beta-1	SERPINC1	-0.280288	0.165476	0.847111
PD-L2	PROC1	0.279783	0.166272	0.847111
GZMB	PROC1	-0.280469	0.165191	0.847111
MUC-16	Prothrombin	0.279391	0.16689	0.847111
LAG3	Prothrombin	-0.280764	0.164728	0.847111
CXCL10	PF4	-0.28117	0.164093	0.847111
CX3CL1	Factor V	-0.278338	0.168562	0.847522
EGF	SERPINC1	-0.277892	0.169274	0.847522
PD-L2	PF4	0.273987	0.175596	0.873233
TNFRSF9	Apo-H	-0.273025	0.177178	0.875186
CD5	Protein S	0.270252	0.181793	0.877168
IFN-gamma	Protein S	0.26854	0.184686	0.877168
IL8	PROC1	-0.270857	0.180779	0.877168
DCN	PROC1	-0.268797	0.184248	0.877168
LAP TGF-beta-1	PF4	-0.26954	0.182992	0.877168
CCL4	PF4	-0.268514	0.18473	0.877168
CD244	Factor V	-0.265732	0.189496	0.884933
LAG3	Protein S	0.265457	0.189972	0.884933
GZMH	SERPINC1	-0.266256	0.188592	0.884933
PD-L1	SERPINC1	-0.264203	0.192152	0.885965
CCL19	Prothrombin	-0.263946	0.192601	0.885965
VEGFA	Protein S	0.260319	0.199013	0.898609
IL5	SERPINC1	-0.261123	0.197579	0.898609
IL2	PROC1	0.260902	0.197973	0.898609
IL13	ADAMTS13	-0.259202	0.201015	0.902118
DCN	ADAMTS13	0.257833	0.203491	0.902225
MUC-16	PF4	0.25791	0.203351	0.902225
TNFRSF12A	ADAMTS13	0.242767	0.232098	0.903988
CCL23	ADAMTS13	0.243794	0.230067	0.903988
TNFRSF21	ADAMTS13	0.246533	0.224709	0.903988
IL8	Factor V	-0.238331	0.241005	0.903988
MMP12	Factor V	0.24688	0.224037	0.903988
TNF	Factor V	-0.247906	0.222056	0.903988
TIE2	Protein S	0.256894	0.2052	0.903988
CXCL11	Protein S	0.244905	0.227883	0.903988
LAP TGF-beta-1	Protein S	0.24285	0.231933	0.903988
ARG1	Protein S	-0.239425	0.238788	0.903988
MCP-3	SERPINC1	-0.244353	0.228966	0.903988
MCP-4	SERPINC1	-0.254962	0.208747	0.903988
MUC-16	SERPINC1	0.246064	0.22562	0.903988
Gal-9	SERPINC1	-0.241958	0.233706	0.903988
VEGFR-2	SERPINC1	0.24846	0.22099	0.903988
PDCD1	SERPINC1	-0.248802	0.220334	0.903988
CSF-1	Apo-H	0.251073	0.216013	0.903988
TNFSF14	PROC1	-0.240304	0.237016	0.903988
CD70	PROC1	-0.248886	0.220173	0.903988
TNFRSF21	PROC1	0.240647	0.236326	0.903988
LAMP3	PROC1	0.250946	0.216253	0.903988
KLRD1	PROC1	-0.243737	0.230179	0.903988
MCP-4	Prothrombin	-0.252276	0.213748	0.903988
CD8A	Prothrombin	-0.238203	0.241265	0.903988
CXCL1	Prothrombin	0.23786	0.241964	0.903988
FASLG	Prothrombin	-0.251933	0.214393	0.903988
CXCL5	Prothrombin	0.243352	0.23094	0.903988
GZMB	Prothrombin	-0.240949	0.235721	0.903988
CD83	Prothrombin	-0.248844	0.220255	0.903988
CD28	PF4	-0.249359	0.21927	0.903988
IL4	PF4	0.239097	0.239452	0.903988
IL13	SERPINC1	-0.236482	0.244784	0.905332
LAG3	PF4	-0.237045	0.24363	0.905332
IL12	PROC1	-0.235841	0.246102	0.905657
IL4	ADAMTS13	-0.235234	0.247356	0.905743
NOS3	Factor V	-0.233544	0.250867	0.906162
IL12RB1	SERPINC1	-0.233402	0.251164	0.906162
IL7	Apo-H	0.234266	0.249363	0.906162
Gal-9	Factor V	-0.232176	0.253733	0.910962
CASP-8	SERPINC1	-0.229637	0.259109	0.921275
TNF	Prothrombin	-0.229966	0.258409	0.921275
CX3CL1	ADAMTS13	0.227016	0.264735	0.927833
ADA	Apo-H	0.227406	0.263892	0.927833
IL2	Prothrombin	0.227563	0.263555	0.927833
ANGPT1	ADAMTS13	0.20202	0.322322	0.938727
ADGRG1	ADAMTS13	0.217771	0.285205	0.938727
CXCL9	ADAMTS13	-0.218798	0.282882	0.938727
PDCD1	ADAMTS13	-0.217429	0.285982	0.938727
CD28	ADAMTS13	-0.199281	0.329065	0.938727
CCL17	ADAMTS13	-0.200993	0.32484	0.938727
VEGFA	ADAMTS13	0.199281	0.329065	0.938727
TWEAK	Factor V	-0.216105	0.288997	0.938727
CD5	Factor V	-0.217815	0.285105	0.938727
CCL3	Factor V	-0.211318	0.30007	0.938727
LAMP3	Factor V	0.209608	0.304088	0.938727
CD83	Factor V	-0.218499	0.283558	0.938727
CAIX	Protein S	0.219216	0.281942	0.938727
FASLG	Protein S	0.201747	0.32299	0.938727
CCL4	Protein S	0.219901	0.280403	0.938727
MMP7	Protein S	-0.203117	0.319645	0.938727
CASP-8	Protein S	0.209625	0.304048	0.938727
TNF	Protein S	0.223669	0.272034	0.938727
IL12	Protein S	0.218873	0.282713	0.938727
CD5	SERPINC1	-0.209788	0.303665	0.938727
VEGFA	SERPINC1	-0.203286	0.319236	0.938727
CD83	SERPINC1	-0.206366	0.3118	0.938727
ANGPT1	Apo-H	0.205112	0.314815	0.938727
CXCL1	Apo-H	0.214716	0.292184	0.938727
TNFSF14	Apo-H	-0.200653	0.325678	0.938727
TWEAK	Apo-H	0.208199	0.307426	0.938727
ANGPT2	Apo-H	0.199624	0.328217	0.938727
MMP12	Apo-H	0.213001	0.296149	0.938727
IL13	Apo-H	-0.216431	0.288254	0.938727
IL7	PROC1	-0.215587	0.290183	0.938727
IL18	PROC1	0.207691	0.308633	0.938727
IL5	PROC1	0.212841	0.29652	0.938727
MIC-A/B	PROC1	0.21696	0.287047	0.938727
TRAIL	Prothrombin	-0.215207	0.291055	0.938727
PDGF subunit B	Prothrombin	0.212461	0.297403	0.938727
PD-L1	Prothrombin	-0.220012	0.280154	0.938727
CD5	Prothrombin	-0.213834	0.294218	0.938727
IL12RB1	Prothrombin	-0.20491	0.315302	0.938727
CSF-1	Prothrombin	0.204567	0.316131	0.938727
IL8	PF4	-0.20626	0.312054	0.938727
IL-1 alpha	PF4	0.203181	0.31949	0.938727
Gal-9	PF4	-0.206602	0.311235	0.938727
PD-L1	PF4	-0.208996	0.305535	0.938727
CD27	PF4	-0.224389	0.270454	0.938727
ARG1	PF4	0.221994	0.275734	0.938727
TNF	PF4	-0.200445	0.32619	0.938727
KLRD1	PF4	-0.221652	0.276493	0.938727
GZMB	PF4	-0.204549	0.316172	0.938727
IL8	ADAMTS13	-0.118473	0.56433	0.93984
TIE2	ADAMTS13	0.130457	0.52529	0.93984
MCP-3	ADAMTS13	0.0869715	0.672688	0.93984
IL-1 alpha	ADAMTS13	0.148262	0.469789	0.93984
CD244	ADAMTS13	0.134418	0.512679	0.93984
IL7	ADAMTS13	0.113337	0.581451	0.93984
IL6	ADAMTS13	0.134224	0.513294	0.93984
MCP-1	ADAMTS13	0.150659	0.462557	0.93984
CXCL11	ADAMTS13	0.118131	0.565464	0.93984
MCP-4	ADAMTS13	-0.158535	0.439211	0.93984
CD8A	ADAMTS13	0.0650574	0.752193	0.93984
CAIX	ADAMTS13	0.106146	0.605795	0.93984
MUC-16	ADAMTS13	0.17497	0.392595	0.93984
IL2	ADAMTS13	0.145523	0.478125	0.93984
VEGFR-2	ADAMTS13	-0.106146	0.605795	0.93984
CD40	ADAMTS13	0.0773841	0.707109	0.93984
GZMH	ADAMTS13	0.0938197	0.648485	0.93984
TNFSF14	ADAMTS13	-0.0934773	0.649687	0.93984
IL33	ADAMTS13	-0.178737	0.382323	0.93984
TWEAK	ADAMTS13	0.153741	0.453346	0.93984
PDGF subunit B	ADAMTS13	0.104434	0.611653	0.93984
FASLG	ADAMTS13	-0.145523	0.478125	0.93984
MCP-2	ADAMTS13	0.160932	0.432234	0.93984
CCL4	ADAMTS13	-0.10957	0.594149	0.93984
Gal-1	ADAMTS13	0.0900532	0.661756	0.93984
PD-L1	ADAMTS13	0.100668	0.624623	0.93984
CD27	ADAMTS13	-0.0883411	0.667821	0.93984
IL5	ADAMTS13	-0.129088	0.529685	0.93984
HGF	ADAMTS13	0.181476	0.37495	0.93984
HO-1	ADAMTS13	0.128745	0.530787	0.93984
CXCL10	ADAMTS13	0.131484	0.522005	0.93984
IL10	ADAMTS13	0.106831	0.603458	0.93984
CD5	ADAMTS13	-0.145181	0.479172	0.93984
CCL3	ADAMTS13	-0.134909	0.511127	0.93984
ARG1	ADAMTS13	0.108201	0.598796	0.93984
NCR1	ADAMTS13	0.163328	0.425317	0.93984
TNFRSF4	ADAMTS13	-0.195857	0.337612	0.93984
MIC-A/B	ADAMTS13	-0.122924	0.549678	0.93984
PTN	ADAMTS13	0.139702	0.496086	0.93984
CXCL12	ADAMTS13	-0.111282	0.588363	0.93984
IFN-gamma	ADAMTS13	0.17771	0.385109	0.93984
LAMP3	ADAMTS13	0.187297	0.359559	0.93984
CASP-8	ADAMTS13	0.0760145	0.712074	0.93984
CCL20	ADAMTS13	-0.101695	0.621075	0.93984
TNF	ADAMTS13	0.113337	0.581451	0.93984
KLRD1	ADAMTS13	0.063003	0.759789	0.93984
GZMB	ADAMTS13	-0.125664	0.540749	0.93984
TIE2	Factor V	-0.179176	0.381135	0.93984
MCP-3	Factor V	0.107369	0.601626	0.93984
CD40-L	Factor V	0.0889041	0.665825	0.93984
ANGPT1	Factor V	0.174047	0.395136	0.93984
IL7	Factor V	-0.0912977	0.65736	0.93984
IL6	Factor V	-0.072491	0.7249	0.93984
ADGRG1	Factor V	-0.0984784	0.632214	0.93984
MCP-1	Factor V	-0.124466	0.544645	0.93984
CRTAM	Factor V	-0.149769	0.465236	0.93984
CXCL11	Factor V	-0.14293	0.486084	0.93984
MCP-4	Factor V	-0.0912977	0.65736	0.93984
TRAIL	Factor V	-0.133014	0.517131	0.93984
ADA	Factor V	0.109078	0.595816	0.93984
CD4	Factor V	-0.168576	0.410387	0.93984
IL2	Factor V	0.174047	0.395136	0.93984
VEGFR-2	Factor V	0.0755685	0.713694	0.93984
CD40	Factor V	0.0646264	0.753785	0.93984
IL18	Factor V	0.17644	0.388567	0.93984
GZMH	Factor V	0.0974526	0.635782	0.93984
KIR3DL1	Factor V	0.0653103	0.75126	0.93984
CXCL1	Factor V	-0.0998461	0.627468	0.93984
TNFSF14	Factor V	0.168234	0.411351	0.93984
PDGF subunit B	Factor V	0.192853	0.345219	0.93984
FASLG	Factor V	-0.0967687	0.638166	0.93984
CCL19	Factor V	-0.160027	0.434859	0.93984
MCP-2	Factor V	0.166524	0.416189	0.93984
IL15	Factor V	-0.0776201	0.706255	0.93984
Gal-1	Factor V	-0.184989	0.365617	0.93984
CXCL5	Factor V	0.122072	0.552469	0.93984
IL5	Factor V	0.0817234	0.691456	0.93984
HGF	Factor V	-0.0673619	0.743699	0.93984
GZMA	Factor V	0.077962	0.705018	0.93984
HO-1	Factor V	0.0936912	0.648935	0.93984
IL10	Factor V	-0.0642845	0.755048	0.93984
TNFRSF12A	Factor V	-0.0851428	0.679207	0.93984
MMP7	Factor V	0.0984784	0.632214	0.93984
NCR1	Factor V	-0.176782	0.387633	0.93984
DCN	Factor V	-0.0824073	0.689	0.93984
CXCL12	Factor V	0.0646264	0.753785	0.93984
CASP-8	Factor V	0.0967687	0.638166	0.93984
ICOSLG	Factor V	-0.121046	0.555838	0.93984
CXCL13	Factor V	-0.103607	0.614491	0.93984
VEGFA	Factor V	-0.089588	0.663402	0.93984
IL4	Factor V	-0.0977945	0.634592	0.93984
LAG3	Factor V	-0.143614	0.483978	0.93984
IL13	Factor V	0.160711	0.432873	0.93984
CCL20	Factor V	0.0793298	0.700076	0.93984
TNFRSF9	Protein S	0.184621	0.366588	0.93984
CD40-L	Protein S	0.0657648	0.749583	0.93984
IL-1 alpha	Protein S	-0.0863163	0.675021	0.93984
ANGPT1	Protein S	0.122624	0.550661	0.93984
MCP-4	Protein S	0.0633671	0.758441	0.93984
TRAIL	Protein S	-0.141805	0.489558	0.93984
MUC-16	Protein S	-0.140435	0.493806	0.93984
ADA	Protein S	-0.171948	0.40095	0.93984
VEGFR-2	Protein S	-0.0876864	0.670146	0.93984
CD40	Protein S	0.125707	0.540609	0.93984
CXCL1	Protein S	0.174003	0.395258	0.93984
TNFSF14	Protein S	0.0780957	0.704534	0.93984
IL33	Protein S	-0.113033	0.58247	0.93984
TWEAK	Protein S	0.145573	0.477972	0.93984
PDGF subunit B	Protein S	0.162699	0.427126	0.93984
PDCD1	Protein S	-0.184278	0.367493	0.93984
CD28	Protein S	0.176058	0.389612	0.93984
CCL19	Protein S	0.153794	0.453189	0.93984
CXCL5	Protein S	-0.155506	0.448113	0.93984
HGF	Protein S	0.0818635	0.690953	0.93984
CD70	Protein S	0.17503	0.39243	0.93984
CCL3	Protein S	0.191129	0.349633	0.93984
DCN	Protein S	0.112691	0.583621	0.93984
MIC-A/B	Protein S	0.0746705	0.716958	0.93984
CXCL12	Protein S	0.157562	0.442061	0.93984
LAMP3	Protein S	0.0993323	0.629249	0.93984
ICOSLG	Protein S	-0.0955645	0.642372	0.93984
MMP12	Protein S	0.0770681	0.708254	0.93984
PD-L2	Protein S	0.194554	0.3409	0.93984
GZMB	Protein S	0.169207	0.40861	0.93984
TIE2	SERPINC1	0.164613	0.421634	0.93984
CD40-L	SERPINC1	-0.165298	0.419679	0.93984
CD244	SERPINC1	-0.123567	0.547578	0.93984
IL7	SERPINC1	0.0797399	0.698596	0.93984
PGF	SERPINC1	0.163587	0.424575	0.93984
IL6	SERPINC1	-0.149555	0.465881	0.93984
MCP-1	SERPINC1	-0.175907	0.390025	0.93984
CRTAM	SERPINC1	-0.0657085	0.749791	0.93984
CD8A	SERPINC1	-0.0797399	0.698596	0.93984
ADA	SERPINC1	-0.185147	0.365199	0.93984
CD4	SERPINC1	-0.113963	0.579352	0.93984
NOS3	SERPINC1	-0.113279	0.581647	0.93984
CD40	SERPINC1	-0.144079	0.482548	0.93984
IL33	SERPINC1	0.0913758	0.657084	0.93984
TWEAK	SERPINC1	0.183778	0.368817	0.93984
PDGF subunit B	SERPINC1	-0.0735798	0.720929	0.93984
FASLG	SERPINC1	-0.17488	0.392842	0.93984
CD28	SERPINC1	-0.155031	0.449519	0.93984
CCL19	SERPINC1	-0.112594	0.583946	0.93984
IL15	SERPINC1	-0.0687885	0.738455	0.93984
CXCL5	SERPINC1	-0.0982204	0.63311	0.93984
HGF	SERPINC1	0.100274	0.625987	0.93984
CX3CL1	SERPINC1	-0.198494	0.331017	0.93984
IL10	SERPINC1	-0.130732	0.524409	0.93984
CCL23	SERPINC1	0.0746065	0.717191	0.93984
CCL3	SERPINC1	-0.108145	0.598985	0.93984
MMP7	SERPINC1	-0.0643395	0.754845	0.93984
ARG1	SERPINC1	0.0653662	0.751053	0.93984
NCR1	SERPINC1	-0.163587	0.424575	0.93984
DCN	SERPINC1	0.123203	0.548765	0.93984
TNFRSF4	SERPINC1	-0.164956	0.420656	0.93984
MIC-A/B	SERPINC1	-0.152293	0.457662	0.93984
CCL17	SERPINC1	-0.179329	0.380721	0.93984
PTN	SERPINC1	0.160849	0.432474	0.93984
CXCL12	SERPINC1	0.123203	0.548765	0.93984
IFN-gamma	SERPINC1	-0.088638	0.666768	0.93984
LAMP3	SERPINC1	-0.164271	0.422613	0.93984
MMP12	SERPINC1	0.091718	0.655877	0.93984
KLRD1	SERPINC1	-0.0636551	0.757376	0.93984
TIE2	Apo-H	-0.0751162	0.715337	0.93984
CD40-L	Apo-H	0.0740872	0.719081	0.93984
CD244	Apo-H	0.0862783	0.675157	0.93984
IL6	Apo-H	0.089522	0.663635	0.93984
MCP-1	Apo-H	0.173213	0.39744	0.93984
CRTAM	Apo-H	0.0699712	0.734117	0.93984
CXCL11	Apo-H	-0.0980969	0.63354	0.93984
MCP-4	Apo-H	-0.0713432	0.729094	0.93984
TRAIL	Apo-H	0.113189	0.581948	0.93984
CXCL9	Apo-H	-0.123479	0.547866	0.93984
CD8A	Apo-H	-0.0830051	0.686856	0.93984
CAIX	Apo-H	0.152633	0.456646	0.93984
CD4	Apo-H	0.157092	0.443439	0.93984
IL2	Apo-H	0.146459	0.475268	0.93984
Gal-9	Apo-H	0.089522	0.663635	0.93984
VEGFR-2	Apo-H	0.117991	0.565928	0.93984
KIR3DL1	Apo-H	0.0682562	0.740411	0.93984
LAP TGF-beta-1	Apo-H	-0.08815	0.6685	0.93984
PDCD1	Apo-H	-0.107015	0.602832	0.93984
CCL19	Apo-H	-0.138913	0.498546	0.93984
MCP-2	Apo-H	0.087121	0.672156	0.93984
CCL4	Apo-H	-0.191392	0.348958	0.93984
IL15	Apo-H	0.167725	0.412787	0.93984
PD-L1	Apo-H	-0.086092	0.675821	0.93984
CD27	Apo-H	-0.163609	0.424511	0.93984
HGF	Apo-H	0.150232	0.463841	0.93984
HO-1	Apo-H	0.181445	0.375033	0.93984
CX3CL1	Apo-H	-0.101527	0.621655	0.93984
CCL23	Apo-H	0.168068	0.411819	0.93984
CD5	Apo-H	-0.13514	0.510394	0.93984
ARG1	Apo-H	0.143372	0.484722	0.93984
NCR1	Apo-H	0.085406	0.678267	0.93984
TNFRSF21	Apo-H	0.149889	0.464874	0.93984
TNFRSF4	Apo-H	-0.197223	0.334187	0.93984
CCL17	Apo-H	-0.0648263	0.753047	0.93984
CXCL12	Apo-H	-0.134454	0.512563	0.93984
IFN-gamma	Apo-H	0.136512	0.50607	0.93984
ICOSLG	Apo-H	-0.108044	0.59933	0.93984
CXCL13	Apo-H	-0.146116	0.476313	0.93984
PD-L2	Apo-H	0.109073	0.595836	0.93984
VEGFA	Apo-H	0.100841	0.624025	0.93984
LAG3	Apo-H	-0.0840341	0.68317	0.93984
IL12RB1	Apo-H	-0.15572	0.447481	0.93984
CCL20	Apo-H	-0.137884	0.501764	0.93984
TNF	Apo-H	0.0631113	0.759388	0.93984
KLRD1	Apo-H	-0.133769	0.514736	0.93984
GZMB	Apo-H	-0.102213	0.61929	0.93984
TNFRSF9	PROC1	-0.16787	0.412379	0.93984
TIE2	PROC1	0.149332	0.466555	0.93984
MCP-3	PROC1	-0.136973	0.504621	0.93984
IL-1 alpha	PROC1	0.0895991	0.663362	0.93984
ANGPT1	PROC1	-0.0933753	0.650045	0.93984
PGF	PROC1	0.0820467	0.690295	0.93984
CRTAM	PROC1	0.123242	0.54864	0.93984
CXCL11	PROC1	-0.16169	0.430037	0.93984
MCP-4	PROC1	-0.0762107	0.711362	0.93984
MUC-16	PROC1	0.130794	0.524212	0.93984
NOS3	PROC1	-0.10848	0.597847	0.93984
Gal-9	PROC1	-0.0871961	0.67189	0.93984
VEGFR-2	PROC1	0.065912	0.74904	0.93984
IL33	PROC1	0.0768973	0.708873	0.93984
TWEAK	PROC1	0.173019	0.397977	0.93984
PDGF subunit B	PROC1	-0.19087	0.350298	0.93984
PDCD1	PROC1	-0.112943	0.582774	0.93984
MCP-2	PROC1	-0.189154	0.354729	0.93984
Gal-1	PROC1	-0.0635089	0.757916	0.93984
PD-L1	PROC1	-0.0820467	0.690295	0.93984
HGF	PROC1	0.183318	0.37004	0.93984
HO-1	PROC1	0.152765	0.456253	0.93984
CXCL10	PROC1	-0.124958	0.543042	0.93984
TNFRSF12A	PROC1	0.127704	0.534142	0.93984
CCL23	PROC1	-0.138003	0.501392	0.93984
TNFRSF4	PROC1	-0.182631	0.371866	0.93984
CCL17	PROC1	-0.139376	0.497102	0.93984
ANGPT2	PROC1	-0.0916589	0.656086	0.93984
PTN	PROC1	0.128391	0.531927	0.93984
CXCL12	PROC1	0.11157	0.587394	0.93984
IFN-gamma	PROC1	0.127361	0.53525	0.93984
CASP-8	PROC1	-0.116033	0.572437	0.93984
MMP12	PROC1	-0.0875394	0.670669	0.93984
IL4	PROC1	-0.0868528	0.673111	0.93984
LAG3	PROC1	-0.130108	0.526411	0.93984
IL12RB1	PROC1	-0.117406	0.567869	0.93984
IL13	PROC1	-0.0707181	0.731381	0.93984
CCL20	PROC1	-0.197393	0.333763	0.93984
TNF	PROC1	-0.104017	0.613084	0.93984
CD83	PROC1	-0.127704	0.534142	0.93984
IL8	Prothrombin	-0.171959	0.400917	0.93984
MCP-3	Prothrombin	-0.129742	0.527583	0.93984
CD40-L	Prothrombin	0.0703627	0.732683	0.93984
ANGPT1	Prothrombin	0.152395	0.457356	0.93984
IL7	Prothrombin	0.186032	0.362871	0.93984
IL6	Prothrombin	0.100567	0.624972	0.93984
MCP-1	Prothrombin	-0.087181	0.671943	0.93984
FGF2	Prothrombin	0.121161	0.555461	0.93984
CXCL9	Prothrombin	-0.194956	0.339884	0.93984
ADA	Prothrombin	0.112923	0.582839	0.93984
CD4	Prothrombin	0.0727653	0.723899	0.93984
NOS3	Prothrombin	-0.0727653	0.723899	0.93984
CD40	Prothrombin	0.063498	0.757957	0.93984
IL18	Prothrombin	0.0768841	0.708921	0.93984
GZMH	Prothrombin	-0.0734517	0.721396	0.93984
KIR3DL1	Prothrombin	0.106059	0.606094	0.93984
LAP TGF-beta-1	Prothrombin	-0.0641845	0.755418	0.93984
TNFSF14	Prothrombin	-0.0895837	0.663417	0.93984
IL33	Prothrombin	-0.132831	0.517714	0.93984
MCP-2	Prothrombin	-0.123907	0.546467	0.93984
IL15	Prothrombin	0.109148	0.595581	0.93984
CD27	Prothrombin	-0.157544	0.442114	0.93984
GZMA	Prothrombin	-0.177451	0.385811	0.93984
CX3CL1	Prothrombin	-0.112923	0.582839	0.93984
CXCL10	Prothrombin	-0.112237	0.585147	0.93984
CCL23	Prothrombin	0.166125	0.417325	0.93984
MMP7	Prothrombin	-0.0957619	0.641682	0.93984
ARG1	Prothrombin	-0.0748247	0.716397	0.93984
NCR1	Prothrombin	-0.116356	0.57136	0.93984
TNFRSF4	Prothrombin	-0.169557	0.407629	0.93984
MIC-A/B	Prothrombin	-0.153768	0.453265	0.93984
CCL17	Prothrombin	-0.118072	0.565658	0.93984
PTN	Prothrombin	-0.0686465	0.738977	0.93984
CXCL12	Prothrombin	-0.178138	0.383946	0.93984
LAMP3	Prothrombin	-0.143814	0.483363	0.93984
CASP-8	Prothrombin	-0.0985077	0.632112	0.93984
ICOSLG	Prothrombin	-0.10091	0.623785	0.93984
IL4	Prothrombin	-0.0655574	0.750348	0.93984
CCL20	Prothrombin	-0.137293	0.503618	0.93984
KLRD1	Prothrombin	-0.0947322	0.645285	0.93984
MCP-3	PF4	-0.160082	0.4347	0.93984
CD40-L	PF4	-0.101591	0.621436	0.93984
CD244	PF4	-0.101608	0.621376	0.93984
EGF	PF4	-0.173764	0.395916	0.93984
ANGPT1	PF4	0.0892766	0.664505	0.93984
IL7	PF4	-0.0844878	0.681547	0.93984
MCP-4	PF4	-0.117667	0.567001	0.93984
FGF2	PF4	0.107406	0.601501	0.93984
CAIX	PF4	0.167265	0.414088	0.93984
CD4	PF4	0.0913289	0.657249	0.93984
NOS3	PF4	-0.122456	0.551211	0.93984
IL2	PF4	0.157346	0.442695	0.93984
VEGFR-2	PF4	0.0851719	0.679103	0.93984
CD40	PF4	-0.195998	0.337258	0.93984
IL18	PF4	0.161108	0.431722	0.93984
GZMH	PF4	-0.0632803	0.758762	0.93984
KIR3DL1	PF4	0.0807252	0.695046	0.93984
TNFSF14	PF4	-0.180948	0.376366	0.93984
IL33	PF4	-0.0690953	0.737329	0.93984
TWEAK	PF4	0.0690953	0.737329	0.93984
FASLG	PF4	-0.188473	0.356496	0.93984
MCP-2	PF4	-0.0643065	0.754967	0.93984
IL15	PF4	0.0762784	0.711117	0.93984
Gal-1	PF4	-0.130665	0.524624	0.93984
CXCL5	PF4	0.129981	0.526816	0.93984
IL5	PF4	-0.085856	0.676662	0.93984
HGF	PF4	0.0995382	0.628535	0.93984
GZMA	PF4	-0.115957	0.572689	0.93984
CX3CL1	PF4	-0.0643065	0.754967	0.93984
TNFRSF12A	PF4	-0.12314	0.548972	0.93984
CD5	PF4	-0.182316	0.372706	0.93984
CCL3	PF4	-0.146058	0.476492	0.93984
NCR1	PF4	0.104327	0.612021	0.93984
TNFRSF4	PF4	-0.129981	0.526816	0.93984
MIC-A/B	PF4	-0.102959	0.616721	0.93984
PTN	PF4	0.109116	0.59569	0.93984
CXCL12	PF4	-0.0803831	0.696278	0.93984
IFN-gamma	PF4	-0.0841457	0.682771	0.93984
LAMP3	PF4	0.152557	0.456874	0.93984
CASP-8	PF4	-0.109458	0.594531	0.93984
ICOSLG	PF4	0.0701214	0.733566	0.93984
CXCL13	PF4	-0.173422	0.396861	0.93984
IL12RB1	PF4	-0.168634	0.410225	0.93984
IL13	PF4	-0.106721	0.603832	0.93984
CCL20	PF4	-0.0762784	0.711117	0.93984
CD83	PF4	-0.0865401	0.674224	0.93984
CSF-1	PF4	0.153241	0.454834	0.93984
PTN	Factor V	-0.0622329	0.762642	0.940209
CSF-1	SERPINC1	-0.0622861	0.762445	0.940209
EGF	ADAMTS13	-0.0602637	0.769951	0.942188
ICOSLG	PROC1	0.060076	0.770649	0.942188
Gal-1	Prothrombin	-0.0610954	0.766862	0.942188
TIE2	PF4	0.0602018	0.770181	0.942188
PGF	PF4	-0.061228	0.76637	0.942188
KIR3DL1	SERPINC1	-0.0588638	0.775159	0.944564
CCL3	Apo-H	-0.0589953	0.774669	0.944564
CD40-L	ADAMTS13	-0.0448554	0.827757	0.944668
TRAIL	ADAMTS13	-0.0503339	0.807087	0.944668
CAIX	Factor V	0.0485553	0.813784	0.944668
LAP TGF-beta-1	Factor V	0.0482134	0.815074	0.944668
PDCD1	Factor V	-0.0471876	0.818944	0.944668
CD28	Factor V	0.0550521	0.789386	0.944668
PD-L1	Factor V	0.0499231	0.808633	0.944668
CXCL10	Factor V	-0.0523166	0.799637	0.944668
CCL17	Factor V	0.0482134	0.815074	0.944668
CSF-1	Factor V	-0.0461617	0.822818	0.944668
IL2	Protein S	-0.0568592	0.782632	0.944668
IL5	Protein S	-0.0530914	0.79673	0.944668
IL-1 alpha	SERPINC1	0.0550993	0.789209	0.944668
Gal-1	SERPINC1	-0.0492813	0.811049	0.944668
CD27	SERPINC1	-0.0451746	0.82655	0.944668
HO-1	SERPINC1	-0.056126	0.785371	0.944668
TNFRSF12A	SERPINC1	-0.047228	0.818791	0.944668
TNFRSF21	SERPINC1	0.0527037	0.798184	0.944668
ICOSLG	SERPINC1	-0.0509925	0.80461	0.944668
PD-L2	SERPINC1	0.054757	0.79049	0.944668
IL4	SERPINC1	-0.0441479	0.830435	0.944668
IL8	Apo-H	0.0459615	0.823574	0.944668
MCP-3	Apo-H	0.0449325	0.827465	0.944668
IL-1 alpha	Apo-H	0.0524784	0.799029	0.944668
EGF	Apo-H	0.0565944	0.783621	0.944668
ADGRG1	Apo-H	0.0528214	0.797743	0.944668
CD40	Apo-H	0.0463045	0.822278	0.944668
Gal-1	Apo-H	-0.0524784	0.799029	0.944668
LAMP3	Apo-H	0.0548794	0.790032	0.944668
CD27	PROC1	0.0453145	0.82602	0.944668
IL10	PROC1	0.0446279	0.828618	0.944668
NCR1	PROC1	-0.0583596	0.777037	0.944668
EGF	Prothrombin	0.0453067	0.82605	0.944668
CAIX	Prothrombin	-0.0528578	0.797606	0.944668
TWEAK	Prothrombin	-0.0507984	0.80534	0.944668
TNFRSF21	Prothrombin	-0.0453067	0.82605	0.944668
IFN-gamma	Prothrombin	0.0480525	0.81568	0.944668
CXCL13	Prothrombin	-0.0470228	0.819565	0.944668
ADGRG1	PF4	0.0478878	0.816301	0.944668
PDCD1	PF4	-0.0444673	0.829226	0.944668
IL10	PF4	-0.0526766	0.798286	0.944668
CCL23	PF4	-0.0509663	0.804709	0.944668
MMP7	PF4	0.0560972	0.785478	0.944668
CXCL10	Apo-H	-0.0425315	0.83656	0.948702
CXCL1	PF4	-0.042757	0.835705	0.948702
IFN-gamma	Factor V	-0.0406907	0.843546	0.949312
EGF	Protein S	0.0417881	0.83938	0.949312
GZMH	Apo-H	0.0408165	0.843068	0.949312
CASP-8	Apo-H	0.0408165	0.843068	0.949312
IL4	Apo-H	-0.0415025	0.840463	0.949312
PDGF subunit B	Apo-H	0.0401306	0.845674	0.950254
ADA	ADAMTS13	-0.0397193	0.847237	0.950559
EGF	Factor V	-0.0369294	0.857857	0.952303
NOS3	Apo-H	-0.0356716	0.862652	0.952303
GZMA	Apo-H	-0.0373866	0.856115	0.952303
CAIX	PROC1	-0.0377621	0.854684	0.952303
KIR3DL1	PROC1	0.0357023	0.862535	0.952303
CCL4	PROC1	0.0377621	0.854684	0.952303
VEGFA	PROC1	0.0367322	0.858608	0.952303
CD244	Prothrombin	0.0381053	0.853378	0.952303
CRTAM	PF4	-0.0355738	0.863025	0.952303
ADA	PF4	0.0359159	0.86172	0.952303
HO-1	PF4	-0.0372841	0.856505	0.952303
CXCL1	SERPINC1	-0.0335387	0.870795	0.953728
MUC-16	Apo-H	0.0339566	0.869198	0.953728
FGF2	PROC1	0.0339859	0.869086	0.953728
CCL19	PROC1	0.0339859	0.869086	0.953728
HO-1	Prothrombin	0.0336368	0.87042	0.953728
HO-1	Protein S	-0.0325399	0.874612	0.955066
IL6	PF4	0.0328374	0.873475	0.955066
CCL19	ADAMTS13	-0.0315015	0.878584	0.956883
GZMA	ADAMTS13	0.0236261	0.908793	0.956883
MMP7	ADAMTS13	-0.0273926	0.894327	0.956883
LAG3	ADAMTS13	-0.0304743	0.882516	0.956883
IL12RB1	ADAMTS13	-0.0263654	0.89827	0.956883
CCL23	Factor V	0.028039	0.891848	0.956883
FGF2	Protein S	0.0232917	0.910079	0.956883
PTN	Protein S	0.026717	0.89692	0.956883
CCL20	Protein S	0.0280871	0.891664	0.956883
TRAIL	SERPINC1	-0.0253251	0.902264	0.956883
IL10	Apo-H	0.0257247	0.900729	0.956883
MMP7	Apo-H	0.0246957	0.904682	0.956883
ADGRG1	PROC1	0.0264335	0.898008	0.956883
CD4	PROC1	-0.0281499	0.891423	0.956883
CD28	PROC1	0.0254036	0.901963	0.956883
CX3CL1	PROC1	0.0288365	0.88879	0.956883
TIE2	Prothrombin	0.0312342	0.879607	0.956883
IL-1 alpha	Prothrombin	-0.0240263	0.907255	0.956883
Gal-9	Prothrombin	-0.0264289	0.898026	0.956883
VEGFR-2	Prothrombin	-0.0240263	0.907255	0.956883
HGF	Prothrombin	-0.0298612	0.884864	0.956883
PD-L2	Prothrombin	0.0247127	0.904617	0.956883
MCP-1	PF4	-0.0294168	0.886566	0.956883
TRAIL	PF4	0.0253121	0.902314	0.956883
PDGF subunit B	PF4	-0.0266804	0.897061	0.956883
CCL17	PF4	-0.0236019	0.908887	0.956883
ADGRG1	SERPINC1	-0.0205339	0.920691	0.96666
CAIX	SERPINC1	0.0201917	0.922009	0.966664
IL-1 alpha	Factor V	0.0194905	0.924709	0.968117
GZMB	Factor V	0.0184647	0.928662	0.969222
MMP7	PROC1	0.0181945	0.929703	0.969222
IL10	Prothrombin	0.0181913	0.929715	0.969222
CCL4	Factor V	-0.0177808	0.931298	0.969222
CSF-1	PROC1	-0.0175079	0.93235	0.969222
CD83	ADAMTS13	0.0150659	0.941769	0.972179
ANGPT1	SERPINC1	-0.014716	0.943119	0.972179
FGF2	SERPINC1	-0.0157427	0.939158	0.972179
FASLG	Apo-H	-0.0157778	0.939022	0.972179
IL6	PROC1	0.0147615	0.942943	0.972179
TNFRSF21	PF4	0.0153925	0.940508	0.972179
CXCL5	ADAMTS13	0.0123267	0.952343	0.977601
CXCL13	ADAMTS13	0.010957	0.957633	0.977601
MIC-A/B	Factor V	0.0102582	0.960333	0.977601
IL12RB1	Protein S	0.0123309	0.952327	0.977601
PGF	Apo-H	-0.0109759	0.95756	0.977601
TNFRSF12A	Apo-H	0.0106329	0.958886	0.977601
CCL3	Prothrombin	-0.010297	0.960183	0.977601
VEGFA	Prothrombin	0.010297	0.960183	0.977601
CCL19	PF4	-0.0106037	0.958998	0.977601
TRAIL	PROC1	-0.00926887	0.964156	0.980137
ICOSLG	ADAMTS13	0.0089026	0.965572	0.980222
MCP-1	PROC1	0.00755242	0.970791	0.982809
PGF	Prothrombin	-0.00789435	0.969469	0.982809
TNFRSF12A	Prothrombin	0.00617818	0.976104	0.986831
NOS3	ADAMTS13	-0.00136963	0.994702	0.998734
LAP TGF-beta-1	ADAMTS13	0.00171204	0.993377	0.998734
IL18	SERPINC1	0.00171116	0.993381	0.998734
CD83	Apo-H	0.00102899	0.99602	0.998734
ADGRG1	Prothrombin	0.00137293	0.994689	0.998734
CRTAM	Prothrombin	0.00137293	0.994689	0.998734
CXCL1	ADAMTS13	0	1	1
VEGFA	PF4	-0.000342056	0.998677	1

## Sheet: Severe
Table S6: Correlation Between Plasma Olink Proteomic Markers (NPX) and Subthreshold Reactivity to Candidate Antigens (MFI) in COVID-19 Severe Group (FDR < 0.25)
Olink	Candidate Antigen	R	pval	padj
IL6	Factor V	-0.936364	2.20821e-05	0.0162524
MMP12	SERPINC1	0.918182	6.66145e-05	0.0245141
CXCL10	Factor V	-0.881818	0.000330169	0.0810014
CCL17	Factor V	0.854545	0.000806674	0.148428
MMP12	Prothrombin	0.820048	0.00199436	0.29357
MMP12	PF4	0.80638	0.0027148	0.333016
CD28	Factor V	0.772727	0.00529949	0.417048
HO-1	Factor V	-0.763636	0.00623306	0.417048
CCL23	Factor V	-0.781818	0.00447316	0.417048
IFN-gamma	Factor V	-0.763636	0.00623306	0.417048
CD8A	Protein S	-0.774489	0.00513118	0.417048
MMP12	Apo-H	0.757999	0.00686945	0.421326
ADGRG1	ADAMTS13	0.70777	0.0148203	0.525533
MMP12	ADAMTS13	0.70777	0.0148203	0.525533
LAG3	ADAMTS13	0.698637	0.0167735	0.525533
IL33	Factor V	0.690909	0.018565	0.525533
CCL19	Factor V	-0.690909	0.018565	0.525533
IL5	Factor V	0.718182	0.0127996	0.525533
IL10	Factor V	-0.690909	0.018565	0.525533
CSF-1	Factor V	-0.7	0.016471	0.525533
IL-1 alpha	Protein S	0.728931	0.0109304	0.525533
IL33	Protein S	0.692485	0.0181892	0.525533
TNFRSF12A	SERPINC1	0.709091	0.0145521	0.525533
CXCL10	PROC1	-0.709745	0.0144205	0.525533
CCL17	PROC1	0.709745	0.0144205	0.525533
MMP12	PROC1	0.695919	0.0173888	0.525533
ADGRG1	Apo-H	0.684939	0.0200397	0.546268
TNFRSF12A	ADAMTS13	0.675806	0.0224544	0.550454
ARG1	ADAMTS13	0.662107	0.0264537	0.550454
GZMH	Factor V	-0.663636	0.0259841	0.550454
CXCL9	Protein S	-0.66515	0.0255252	0.550454
CCL23	Protein S	-0.660594	0.0269244	0.550454
TNF	Protein S	-0.660594	0.0269244	0.550454
CXCL13	Apo-H	0.680372	0.0212226	0.550454
LAG3	Apo-H	0.666674	0.0250689	0.550454
TNFRSF12A	Prothrombin	0.669706	0.0241782	0.550454
TNFRSF12A	PF4	0.651482	0.0298838	0.594445
TNFRSF12A	Apo-H	0.643842	0.0325356	0.630163
ARG1	Apo-H	0.639276	0.0341969	0.645357
MMP12	Factor V	0.636364	0.035287	0.64928
CXCL13	ADAMTS13	0.621011	0.0414364	0.660924
CXCL12	Factor V	0.627273	0.0388453	0.660924
CCL20	Factor V	-0.618182	0.0426456	0.660924
CXCL12	Protein S	0.619592	0.0420401	0.660924
TNFRSF9	SERPINC1	0.609091	0.0466957	0.660924
ADA	SERPINC1	-0.609091	0.0466957	0.660924
LAG3	SERPINC1	0.609091	0.0466957	0.660924
ADGRG1	Prothrombin	0.628703	0.0382695	0.660924
CXCL13	Prothrombin	0.615036	0.0440185	0.660924
ADGRG1	PF4	0.619592	0.0420401	0.660924
ARG1	PF4	0.615036	0.0440185	0.660924
CXCL13	PF4	0.615036	0.0440185	0.660924
TNFRSF9	ADAMTS13	0.602746	0.0496745	0.664034
IL13	Factor V	0.6	0.0510033	0.664034
TNFRSF4	SERPINC1	0.6	0.0510033	0.664034
IL10	PROC1	-0.599136	0.0514265	0.664034
LAG3	Prothrombin	0.601368	0.0503382	0.664034
ADA	ADAMTS13	-0.589047	0.0565454	0.66887
TNFSF14	ADAMTS13	-0.589047	0.0565454	0.66887
CD244	Factor V	0.590909	0.0555756	0.66887
IFN-gamma	SERPINC1	-0.590909	0.0555756	0.66887
CD83	SERPINC1	0.590909	0.0555756	0.66887
ARG1	Prothrombin	0.587701	0.0572538	0.66887
LAG3	PF4	0.583145	0.0596956	0.6865
CD83	ADAMTS13	0.575348	0.0640369	0.699126
MCP-3	Factor V	-0.572727	0.0655431	0.699126
ADGRG1	SERPINC1	0.572727	0.0655431	0.699126
IL10	SERPINC1	-0.572727	0.0655431	0.699126
CCL17	SERPINC1	0.572727	0.0655431	0.699126
ADA	Prothrombin	-0.569478	0.0674434	0.709119
TNFRSF4	PROC1	0.566874	0.0689921	0.715185
IL4	Protein S	0.564922	0.0701694	0.717287
ADA	PF4	-0.560366	0.0729686	0.735683
IL2	PROC1	0.557657	0.074668	0.742643
IL8	Factor V	-0.554545	0.0766523	0.752215
IFN-gamma	PROC1	-0.54844	0.0806481	0.781013
HO-1	ADAMTS13	-0.538818	0.0872213	0.8337
IL6	PROC1	-0.534613	0.0902022	0.851139
IL2	Factor V	0.527273	0.0955652	0.890329
LAMP3	ADAMTS13	0.52512	0.097177	0.894029
TIE2	Factor V	0.5	0.117307	0.894665
MCP-2	Factor V	-0.5	0.117307	0.894665
CASP-8	Factor V	-0.518182	0.102492	0.894665
ADA	Protein S	0.496584	0.120235	0.894665
CD4	Protein S	-0.510252	0.108794	0.894665
TNFSF14	Protein S	-0.510252	0.108794	0.894665
IFN-gamma	Protein S	-0.514808	0.105143	0.894665
IL6	SERPINC1	-0.490909	0.125204	0.894665
IL2	SERPINC1	0.518182	0.102492	0.894665
TNFRSF21	SERPINC1	0.490909	0.125204	0.894665
CXCL13	SERPINC1	0.490909	0.125204	0.894665
CSF-1	SERPINC1	-0.518182	0.102492	0.894665
TNFRSF9	Apo-H	0.502288	0.115371	0.894665
ADA	Apo-H	-0.511421	0.10785	0.894665
CD83	Apo-H	0.506855	0.111569	0.894665
PDCD1	PROC1	0.493135	0.12324	0.894665
MCP-2	PROC1	-0.516178	0.104061	0.894665
IFN-gamma	Prothrombin	-0.510252	0.108794	0.894665
IL13	Prothrombin	0.492029	0.124214	0.894665
CSF-1	Prothrombin	-0.492029	0.124214	0.894665
IFN-gamma	PF4	-0.505696	0.112526	0.894665
IL13	PF4	0.492029	0.124214	0.894665
CSF-1	PF4	-0.505696	0.112526	0.894665
DCN	ADAMTS13	0.461192	0.153353	0.894897
CASP-8	ADAMTS13	-0.461192	0.153353	0.894897
TNFRSF9	Factor V	0.463636	0.150901	0.894897
PGF	Factor V	-0.472727	0.141999	0.894897
CX3CL1	Factor V	-0.472727	0.141999	0.894897
TNFRSF4	Factor V	0.472727	0.141999	0.894897
IL4	Factor V	0.472727	0.141999	0.894897
GZMB	Factor V	-0.472727	0.141999	0.894897
CRTAM	Protein S	-0.482917	0.132421	0.894897
IL5	Protein S	0.46925	0.145364	0.894897
KLRD1	Protein S	-0.464694	0.149849	0.894897
HO-1	SERPINC1	-0.481818	0.133434	0.894897
ARG1	SERPINC1	0.481818	0.133434	0.894897
IL12RB1	SERPINC1	0.463636	0.150901	0.894897
IFN-gamma	Apo-H	-0.484023	0.131407	0.894897
LAMP3	Apo-H	0.484023	0.131407	0.894897
IL8	PROC1	-0.460874	0.153675	0.894897
MMP7	PROC1	0.465482	0.149066	0.894897
TNFRSF9	Prothrombin	0.460138	0.154418	0.894897
IL10	Prothrombin	-0.473805	0.140965	0.894897
CD83	Prothrombin	0.487473	0.128276	0.894897
TNFRSF9	PF4	0.460138	0.154418	0.894897
IL10	PF4	-0.460138	0.154418	0.894897
CD83	PF4	0.473805	0.140965	0.894897
PDCD1	Factor V	0.454545	0.160145	0.90667
IL12RB1	Factor V	0.454545	0.160145	0.90667
GZMH	Protein S	-0.455582	0.159074	0.90667
TNFRSF21	ADAMTS13	0.447493	0.167553	0.925357
CCL3	Protein S	-0.44647	0.168644	0.925357
VEGFR-2	SERPINC1	-0.445455	0.169733	0.925357
CXCL10	SERPINC1	-0.445455	0.169733	0.925357
FASLG	Prothrombin	-0.44647	0.168644	0.925357
TRAIL	Factor V	0.436364	0.179665	0.931221
IL13	SERPINC1	0.436364	0.179665	0.931221
FASLG	Apo-H	-0.438361	0.177453	0.931221
IL13	Apo-H	0.442927	0.172459	0.931221
CX3CL1	PROC1	-0.43783	0.17804	0.931221
IL2	PF4	0.437359	0.178561	0.931221
FASLG	PF4	-0.441915	0.173559	0.931221
IL12RB1	ADAMTS13	0.433794	0.182535	0.93218
TNFSF14	Apo-H	-0.433794	0.182535	0.93218
TNFRSF4	Prothrombin	0.432803	0.183649	0.93218
IL2	ADAMTS13	0.429228	0.187703	0.938246
CD27	SERPINC1	0.427273	0.189944	0.938246
LAMP3	SERPINC1	0.427273	0.189944	0.938246
HO-1	PF4	-0.428247	0.188825	0.938246
FASLG	ADAMTS13	-0.401831	0.22056	0.943792
IL10	ADAMTS13	-0.401831	0.22056	0.943792
TNFRSF4	ADAMTS13	0.410963	0.209256	0.943792
VEGFA	ADAMTS13	0.401831	0.22056	0.943792
CD28	Protein S	0.419135	0.199439	0.943792
HO-1	Protein S	-0.405468	0.216016	0.943792
CD70	Protein S	-0.405468	0.216016	0.943792
MMP7	SERPINC1	0.418182	0.20057	0.943792
CD8A	Apo-H	-0.406397	0.214864	0.943792
HO-1	Apo-H	-0.415529	0.203736	0.943792
IL10	Apo-H	-0.401831	0.22056	0.943792
DCN	Apo-H	0.410963	0.209256	0.943792
CSF-1	Apo-H	-0.415529	0.203736	0.943792
TNFRSF9	PROC1	0.414786	0.204629	0.943792
MCP-3	PROC1	-0.419395	0.199132	0.943792
ADA	PROC1	-0.405569	0.215891	0.943792
CD28	PROC1	0.419395	0.199132	0.943792
IL2	Prothrombin	0.405468	0.216016	0.943792
CCL17	Prothrombin	0.405468	0.216016	0.943792
LAMP3	Prothrombin	0.405468	0.216016	0.943792
IL5	PF4	0.419135	0.199439	0.943792
TNFRSF4	PF4	0.405468	0.216016	0.943792
CCL17	PF4	0.41458	0.204877	0.943792
GZMA	ADAMTS13	-0.392698	0.232216	0.945145
TNFSF14	Factor V	-0.381818	0.24656	0.945145
MIC-A/B	Factor V	-0.381818	0.24656	0.945145
IL6	Protein S	-0.391801	0.23338	0.945145
IL13	Protein S	0.387245	0.239343	0.945145
PDCD1	SERPINC1	0.4	0.222868	0.945145
MCP-2	SERPINC1	-0.381818	0.24656	0.945145
CASP-8	SERPINC1	-0.390909	0.23454	0.945145
IL2	Apo-H	0.383566	0.244222	0.945145
TNFRSF4	Apo-H	0.397264	0.226344	0.945145
Gal-9	PROC1	-0.382525	0.245613	0.945145
CASP-8	PROC1	-0.387134	0.239489	0.945145
CCL20	PROC1	-0.382525	0.245613	0.945145
CD8A	Prothrombin	-0.387245	0.239343	0.945145
VEGFR-2	Prothrombin	-0.396356	0.227505	0.945145
IL5	Prothrombin	0.387245	0.239343	0.945145
CD8A	PF4	-0.391801	0.23338	0.945145
VEGFR-2	PF4	-0.382689	0.245393	0.945145
GZMA	PF4	-0.391801	0.23338	0.945145
LAMP3	PF4	0.387245	0.239343	0.945145
CCL4	Protein S	-0.378133	0.251531	0.950477
CSF-1	Protein S	-0.378133	0.251531	0.950477
HO-1	PROC1	-0.377916	0.251825	0.950477
IL15	Factor V	-0.372727	0.258926	0.957635
TNFSF14	SERPINC1	-0.372727	0.258926	0.957635
VEGFR-2	Apo-H	-0.374433	0.256579	0.957635
GZMA	Apo-H	-0.374433	0.256579	0.957635
CCL23	ADAMTS13	-0.369867	0.262888	0.966928
GZMA	Prothrombin	-0.369021	0.264066	0.966928
VEGFR-2	ADAMTS13	-0.365301	0.269285	0.971031
IFN-gamma	ADAMTS13	-0.365301	0.269285	0.971031
TNFRSF12A	Protein S	-0.364466	0.270464	0.971031
HO-1	Prothrombin	-0.364466	0.270464	0.971031
CD5	ADAMTS13	0.360734	0.275768	0.979436
MCP-1	Factor V	-0.354545	0.284693	0.979436
MMP7	Factor V	0.345455	0.298089	0.979436
CAIX	Protein S	-0.346242	0.296915	0.979436
CCL19	Protein S	-0.35991	0.276948	0.979436
IL5	SERPINC1	0.345455	0.298089	0.979436
VEGFA	SERPINC1	0.354545	0.284693	0.979436
IL5	Apo-H	0.347036	0.295735	0.979436
MCP-4	PROC1	0.350264	0.29096	0.979436
TRAIL	PROC1	0.354873	0.284217	0.979436
CCL19	PROC1	-0.350264	0.29096	0.979436
IL13	PROC1	0.354873	0.284217	0.979436
CSF-1	PROC1	-0.345655	0.29779	0.979436
IL6	Prothrombin	-0.346242	0.296915	0.979436
CXCL5	Prothrombin	-0.355354	0.283518	0.979436
MMP7	Prothrombin	0.35991	0.276948	0.979436
TNFRSF21	Prothrombin	0.346242	0.296915	0.979436
IL6	PF4	-0.350798	0.290174	0.979436
TNFSF14	PF4	-0.350798	0.290174	0.979436
CAIX	ADAMTS13	0.324204	0.330719	0.991173
CCL19	ADAMTS13	-0.333337	0.316472	0.991173
IL13	ADAMTS13	0.310506	0.352715	0.991173
GZMB	ADAMTS13	-0.328771	0.323554	0.991173
CSF-1	ADAMTS13	-0.337903	0.309475	0.991173
FGF2	Factor V	0.318182	0.340298	0.991173
CXCL9	Factor V	-0.336364	0.311824	0.991173
CD8A	Factor V	-0.309091	0.355028	0.991173
Gal-9	Factor V	-0.336364	0.311824	0.991173
PD-L1	Factor V	-0.318182	0.340298	0.991173
CD27	Factor V	0.309091	0.355028	0.991173
CD83	Factor V	0.327273	0.325895	0.991173
CD40	Protein S	-0.309796	0.353875	0.991173
ARG1	Protein S	0.314352	0.346464	0.991173
MIC-A/B	Protein S	-0.314352	0.346464	0.991173
CCL20	Protein S	-0.314352	0.346464	0.991173
TRAIL	SERPINC1	0.309091	0.355028	0.991173
FASLG	SERPINC1	-0.336364	0.311824	0.991173
GZMA	SERPINC1	-0.309091	0.355028	0.991173
CD5	SERPINC1	0.318182	0.340298	0.991173
DCN	SERPINC1	0.327273	0.325895	0.991173
GZMB	SERPINC1	-0.318182	0.340298	0.991173
CCL23	Apo-H	-0.310506	0.352715	0.991173
TNFRSF21	Apo-H	0.333337	0.316472	0.991173
CCL17	Apo-H	0.328771	0.323554	0.991173
VEGFA	Apo-H	0.315072	0.3453	0.991173
CXCL1	PROC1	-0.336438	0.311711	0.991173
PD-L1	PROC1	-0.308785	0.355529	0.991173
CD27	PROC1	0.331829	0.318801	0.991173
CXCL13	PROC1	-0.308785	0.355529	0.991173
KLRD1	PROC1	0.318003	0.340585	0.991173
CD83	PROC1	0.313394	0.348015	0.991173
MIC-A/B	Prothrombin	-0.328019	0.324727	0.991173
VEGFA	Prothrombin	0.309796	0.353875	0.991173
CXCL5	PF4	-0.328019	0.324727	0.991173
MMP7	PF4	0.328019	0.324727	0.991173
TNFRSF21	PF4	0.309796	0.353875	0.991173
CASP-8	PF4	-0.309796	0.353875	0.991173
VEGFA	PF4	0.309796	0.353875	0.991173
GZMB	PF4	-0.328019	0.324727	0.991173
IL7	ADAMTS13	-0.305939	0.360211	0.994092
PDCD1	ADAMTS13	0.301373	0.367789	0.994092
CD27	ADAMTS13	0.301373	0.367789	0.994092
CXCL13	Factor V	-0.3	0.370083	0.994092
CCL23	SERPINC1	-0.3	0.370083	0.994092
MIC-A/B	SERPINC1	-0.3	0.370083	0.994092
CXCL5	Apo-H	-0.305939	0.360211	0.994092
MUC-16	PROC1	0.304177	0.363127	0.994092
DCN	Prothrombin	0.300684	0.368939	0.994092
DCN	PF4	0.300684	0.368939	0.994092
IL8	ADAMTS13	-0.00913252	0.97874	0.997525
TIE2	ADAMTS13	0.187217	0.581482	0.997525
MCP-3	ADAMTS13	-0.164385	0.6291	0.997525
CD40-L	ADAMTS13	-0.114156	0.738221	0.997525
IL-1 alpha	ADAMTS13	-0.136988	0.687949	0.997525
CD244	ADAMTS13	0.178084	0.600363	0.997525
ANGPT1	ADAMTS13	-0.127855	0.707934	0.997525
PGF	ADAMTS13	0.0228313	0.946876	0.997525
IL6	ADAMTS13	-0.264843	0.43126	0.997525
MCP-1	ADAMTS13	0.273975	0.414927	0.997525
CRTAM	ADAMTS13	0.0821926	0.810139	0.997525
CXCL11	ADAMTS13	-0.0502288	0.8834	0.997525
MCP-4	ADAMTS13	0.0547951	0.872871	0.997525
TRAIL	ADAMTS13	0.223747	0.508374	0.997525
FGF2	ADAMTS13	-0.14612	0.668141	0.997525
CXCL9	ADAMTS13	-0.0228313	0.946876	0.997525
CD8A	ADAMTS13	-0.178084	0.600363	0.997525
MUC-16	ADAMTS13	0.136988	0.687949	0.997525
CD4	ADAMTS13	0.0776264	0.820534	0.997525
NOS3	ADAMTS13	0.0730601	0.830956	0.997525
Gal-9	ADAMTS13	-0.105024	0.758603	0.997525
CD40	ADAMTS13	-0.178084	0.600363	0.997525
IL18	ADAMTS13	-0.260277	0.43954	0.997525
GZMH	ADAMTS13	0.0547951	0.872871	0.997525
KIR3DL1	ADAMTS13	0.136988	0.687949	0.997525
LAP TGF-beta-1	ADAMTS13	0.0958914	0.779123	0.997525
CXCL1	ADAMTS13	-0.232879	0.490745	0.997525
IL33	ADAMTS13	0.10959	0.748394	0.997525
TWEAK	ADAMTS13	0.18265	0.590894	0.997525
PDGF subunit B	ADAMTS13	0.00456626	0.989369	0.997525
CD28	ADAMTS13	0.21918	0.51729	0.997525
MCP-2	ADAMTS13	-0.228313	0.499526	0.997525
CCL4	ADAMTS13	0.00913252	0.97874	0.997525
IL15	ADAMTS13	0.200915	0.553599	0.997525
Gal-1	ADAMTS13	-0.150687	0.658307	0.997525
PD-L1	ADAMTS13	0.0228313	0.946876	0.997525
CXCL5	ADAMTS13	-0.264843	0.43126	0.997525
IL5	ADAMTS13	0.25571	0.447894	0.997525
HGF	ADAMTS13	-0.0273975	0.936269	0.997525
CX3CL1	ADAMTS13	0.168952	0.619467	0.997525
CXCL10	ADAMTS13	-0.25571	0.447894	0.997525
CD70	ADAMTS13	0.237445	0.482034	0.997525
CCL3	ADAMTS13	-0.105024	0.758603	0.997525
MMP7	ADAMTS13	0.278542	0.406875	0.997525
NCR1	ADAMTS13	-0.155253	0.648521	0.997525
MIC-A/B	ADAMTS13	0.100458	0.768846	0.997525
CCL17	ADAMTS13	0.29224	0.383186	0.997525
ANGPT2	ADAMTS13	0.0547951	0.872871	0.997525
PTN	ADAMTS13	0.00913252	0.97874	0.997525
CXCL12	ADAMTS13	0.0821926	0.810139	0.997525
ICOSLG	ADAMTS13	0.173518	0.609888	0.997525
PD-L2	ADAMTS13	-0.0273975	0.936269	0.997525
IL4	ADAMTS13	0.14612	0.668141	0.997525
CCL20	ADAMTS13	-0.0365301	0.915083	0.997525
TNF	ADAMTS13	0.237445	0.482034	0.997525
KLRD1	ADAMTS13	-0.155253	0.648521	0.997525
IL12	ADAMTS13	-0.127855	0.707934	0.997525
CD40-L	Factor V	0.163636	0.630685	0.997525
IL-1 alpha	Factor V	0.1	0.769875	0.997525
EGF	Factor V	0.263636	0.433441	0.997525
ANGPT1	Factor V	0.0272727	0.936558	0.997525
IL7	Factor V	0.0454545	0.894427	0.997525
ADGRG1	Factor V	0.0727273	0.831716	0.997525
CRTAM	Factor V	-0.00909091	0.978837	0.997525
CXCL11	Factor V	0.0727273	0.831716	0.997525
MCP-4	Factor V	0.281818	0.401145	0.997525
MUC-16	Factor V	-0.0545455	0.873447	0.997525
ADA	Factor V	-0.0363636	0.915468	0.997525
CD4	Factor V	-0.00909091	0.978837	0.997525
NOS3	Factor V	0.1	0.769875	0.997525
VEGFR-2	Factor V	0.0909091	0.790373	0.997525
CD40	Factor V	0.0272727	0.936558	0.997525
IL18	Factor V	-0.190909	0.573913	0.997525
KIR3DL1	Factor V	-0.0818182	0.81099	0.997525
LAP TGF-beta-1	Factor V	0.145455	0.669579	0.997525
CXCL1	Factor V	-0.245455	0.466922	0.997525
TWEAK	Factor V	-0.0454545	0.894427	0.997525
PDGF subunit B	Factor V	0.172727	0.611542	0.997525
FASLG	Factor V	0.272727	0.417141	0.997525
CCL4	Factor V	-0.00909091	0.978837	0.997525
Gal-1	Factor V	-0.145455	0.669579	0.997525
CXCL5	Factor V	0.227273	0.501536	0.997525
HGF	Factor V	-0.236364	0.484091	0.997525
GZMA	Factor V	-0.0636364	0.852539	0.997525
CD70	Factor V	-0.172727	0.611542	0.997525
TNFRSF12A	Factor V	0.0636364	0.852539	0.997525
CD5	Factor V	0.181818	0.592615	0.997525
CCL3	Factor V	-0.172727	0.611542	0.997525
ARG1	Factor V	0.0454545	0.894427	0.997525
NCR1	Factor V	0.109091	0.749509	0.997525
DCN	Factor V	-0.227273	0.501536	0.997525
TNFRSF21	Factor V	0.2	0.555445	0.997525
ANGPT2	Factor V	-0.0545455	0.873447	0.997525
PTN	Factor V	-0.245455	0.466922	0.997525
LAMP3	Factor V	0.0272727	0.936558	0.997525
ICOSLG	Factor V	-0.0545455	0.873447	0.997525
PD-L2	Factor V	0.245455	0.466922	0.997525
VEGFA	Factor V	-0.0181818	0.957685	0.997525
LAG3	Factor V	-0.0454545	0.894427	0.997525
TNF	Factor V	-0.172727	0.611542	0.997525
KLRD1	Factor V	0.0545455	0.873447	0.997525
IL12	Factor V	0.190909	0.573913	0.997525
IL8	Protein S	-0.113896	0.738802	0.997525
TNFRSF9	Protein S	0.0637815	0.852206	0.997525
TIE2	Protein S	0.182233	0.591757	0.997525
MCP-3	Protein S	-0.255126	0.448968	0.997525
CD40-L	Protein S	0.182233	0.591757	0.997525
CD244	Protein S	0.159454	0.639562	0.997525
EGF	Protein S	0.1959	0.563744	0.997525
ANGPT1	Protein S	0.0546698	0.87316	0.997525
IL7	Protein S	-0.0227791	0.946998	0.997525
PGF	Protein S	-0.277905	0.407993	0.997525
ADGRG1	Protein S	0.123007	0.718612	0.997525
MCP-1	Protein S	-0.291573	0.384324	0.997525
CXCL11	Protein S	-0.00911164	0.978788	0.997525
MCP-4	Protein S	-0.0273349	0.936414	0.997525
TRAIL	Protein S	0.154898	0.64928	0.997525
FGF2	Protein S	0.25057	0.457385	0.997525
MUC-16	Protein S	-0.287017	0.392136	0.997525
NOS3	Protein S	-0.0136675	0.968186	0.997525
IL2	Protein S	-0.0136675	0.968186	0.997525
Gal-9	Protein S	0.118451	0.728688	0.997525
VEGFR-2	Protein S	0.1959	0.563744	0.997525
IL18	Protein S	-0.132119	0.698582	0.997525
KIR3DL1	Protein S	-0.150342	0.659047	0.997525
LAP TGF-beta-1	Protein S	-0.154898	0.64928	0.997525
CXCL1	Protein S	0.259682	0.440624	0.997525
TWEAK	Protein S	-0.168565	0.62028	0.997525
PDGF subunit B	Protein S	0.168565	0.62028	0.997525
PDCD1	Protein S	-0.0820048	0.810566	0.997525
FASLG	Protein S	0.205012	0.545367	0.997525
MCP-2	Protein S	-0.050114	0.883665	0.997525
IL15	Protein S	-0.255126	0.448968	0.997525
Gal-1	Protein S	0.14123	0.678724	0.997525
PD-L1	Protein S	-0.00911164	0.978788	0.997525
CD27	Protein S	-0.0455582	0.894187	0.997525
CXCL5	Protein S	0.277905	0.407993	0.997525
HGF	Protein S	-0.0956722	0.779617	0.997525
GZMA	Protein S	-0.0820048	0.810566	0.997525
CX3CL1	Protein S	-0.159454	0.639562	0.997525
CXCL10	Protein S	-0.255126	0.448968	0.997525
IL10	Protein S	-0.0911164	0.789904	0.997525
CD5	Protein S	-0.16401	0.629895	0.997525
MMP7	Protein S	-0.255126	0.448968	0.997525
NCR1	Protein S	-0.277905	0.407993	0.997525
DCN	Protein S	-0.100228	0.769362	0.997525
TNFRSF21	Protein S	-0.259682	0.440624	0.997525
TNFRSF4	Protein S	-0.0820048	0.810566	0.997525
CCL17	Protein S	0.150342	0.659047	0.997525
ANGPT2	Protein S	0.0592257	0.862673	0.997525
PTN	Protein S	0.0410024	0.904725	0.997525
LAMP3	Protein S	0.186789	0.582361	0.997525
CASP-8	Protein S	0.00455582	0.989393	0.997525
ICOSLG	Protein S	-0.259682	0.440624	0.997525
MMP12	Protein S	0.0410024	0.904725	0.997525
CXCL13	Protein S	0.0911164	0.789904	0.997525
PD-L2	Protein S	0.287017	0.392136	0.997525
VEGFA	Protein S	-0.0136675	0.968186	0.997525
LAG3	Protein S	0.0820048	0.810566	0.997525
IL12RB1	Protein S	-0.118451	0.728688	0.997525
GZMB	Protein S	-0.0683373	0.84176	0.997525
CD83	Protein S	-0.0410024	0.904725	0.997525
IL12	Protein S	-0.104784	0.759141	0.997525
IL8	SERPINC1	-0.136364	0.689309	0.997525
TIE2	SERPINC1	0.0545455	0.873447	0.997525
MCP-3	SERPINC1	-0.272727	0.417141	0.997525
CD40-L	SERPINC1	-0.190909	0.573913	0.997525
IL-1 alpha	SERPINC1	-0.190909	0.573913	0.997525
CD244	SERPINC1	0.209091	0.537221	0.997525
EGF	SERPINC1	-0.0909091	0.790373	0.997525
ANGPT1	SERPINC1	-0.227273	0.501536	0.997525
IL7	SERPINC1	-0.209091	0.537221	0.997525
PGF	SERPINC1	0.109091	0.749509	0.997525
MCP-1	SERPINC1	0.181818	0.592615	0.997525
CRTAM	SERPINC1	-0.0181818	0.957685	0.997525
CXCL11	SERPINC1	-0.0636364	0.852539	0.997525
MCP-4	SERPINC1	0.254545	0.450037	0.997525
FGF2	SERPINC1	-0.1	0.769875	0.997525
CXCL9	SERPINC1	0.0727273	0.831716	0.997525
CD8A	SERPINC1	-0.263636	0.433441	0.997525
CAIX	SERPINC1	0.227273	0.501536	0.997525
MUC-16	SERPINC1	0.218182	0.519248	0.997525
CD4	SERPINC1	0.254545	0.450037	0.997525
NOS3	SERPINC1	-0.00909091	0.978837	0.997525
Gal-9	SERPINC1	-0.118182	0.729285	0.997525
CD40	SERPINC1	0.0636364	0.852539	0.997525
IL18	SERPINC1	-0.145455	0.669579	0.997525
GZMH	SERPINC1	-0.00909091	0.978837	0.997525
KIR3DL1	SERPINC1	-0.0272727	0.936558	0.997525
LAP TGF-beta-1	SERPINC1	0.118182	0.729285	0.997525
CXCL1	SERPINC1	-0.281818	0.401145	0.997525
IL33	SERPINC1	0.0818182	0.81099	0.997525
TWEAK	SERPINC1	0.0454545	0.894427	0.997525
PDGF subunit B	SERPINC1	0.0545455	0.873447	0.997525
CD28	SERPINC1	0.263636	0.433441	0.997525
CCL19	SERPINC1	-0.272727	0.417141	0.997525
CCL4	SERPINC1	0.1	0.769875	0.997525
IL15	SERPINC1	-0.0909091	0.790373	0.997525
Gal-1	SERPINC1	-0.109091	0.749509	0.997525
PD-L1	SERPINC1	0.00909091	0.978837	0.997525
CXCL5	SERPINC1	-0.245455	0.466922	0.997525
HGF	SERPINC1	-0.172727	0.611542	0.997525
CX3CL1	SERPINC1	-0.0545455	0.873447	0.997525
CD70	SERPINC1	0.245455	0.466922	0.997525
CCL3	SERPINC1	0.0818182	0.81099	0.997525
ANGPT2	SERPINC1	0.118182	0.729285	0.997525
PTN	SERPINC1	-0.218182	0.519248	0.997525
CXCL12	SERPINC1	0.0363636	0.915468	0.997525
ICOSLG	SERPINC1	0.118182	0.729285	0.997525
PD-L2	SERPINC1	-0.227273	0.501536	0.997525
IL4	SERPINC1	0.127273	0.709215	0.997525
CCL20	SERPINC1	-0.109091	0.749509	0.997525
TNF	SERPINC1	0.190909	0.573913	0.997525
KLRD1	SERPINC1	-0.0636364	0.852539	0.997525
IL12	SERPINC1	-0.00909091	0.978837	0.997525
IL8	Apo-H	0.0593613	0.862361	0.997525
TIE2	Apo-H	0.0319638	0.92567	0.997525
MCP-3	Apo-H	-0.141554	0.678022	0.997525
CD40-L	Apo-H	-0.178084	0.600363	0.997525
IL-1 alpha	Apo-H	-0.0273975	0.936269	0.997525
CD244	Apo-H	0.114156	0.738221	0.997525
EGF	Apo-H	-0.100458	0.768846	0.997525
ANGPT1	Apo-H	-0.232879	0.490745	0.997525
IL7	Apo-H	-0.237445	0.482034	0.997525
PGF	Apo-H	0.100458	0.768846	0.997525
IL6	Apo-H	-0.296807	0.375447	0.997525
MCP-1	Apo-H	0.29224	0.383186	0.997525
CRTAM	Apo-H	-0.0502288	0.8834	0.997525
MCP-4	Apo-H	0.114156	0.738221	0.997525
TRAIL	Apo-H	0.132421	0.69792	0.997525
FGF2	Apo-H	-0.168952	0.619467	0.997525
CXCL9	Apo-H	-0.0410963	0.904507	0.997525
CAIX	Apo-H	0.196349	0.562833	0.997525
MUC-16	Apo-H	0.123289	0.71799	0.997525
CD4	Apo-H	0.0593613	0.862361	0.997525
NOS3	Apo-H	-0.0821926	0.810139	0.997525
Gal-9	Apo-H	-0.018265	0.957492	0.997525
CD40	Apo-H	-0.123289	0.71799	0.997525
IL18	Apo-H	-0.196349	0.562833	0.997525
GZMH	Apo-H	0.0776264	0.820534	0.997525
KIR3DL1	Apo-H	-0.0502288	0.8834	0.997525
LAP TGF-beta-1	Apo-H	0.0136988	0.968113	0.997525
CXCL1	Apo-H	-0.136988	0.687949	0.997525
IL33	Apo-H	0.127855	0.707934	0.997525
TWEAK	Apo-H	0.150687	0.658307	0.997525
PDGF subunit B	Apo-H	0.00913252	0.97874	0.997525
PDCD1	Apo-H	0.18265	0.590894	0.997525
CD28	Apo-H	0.168952	0.619467	0.997525
CCL19	Apo-H	-0.150687	0.658307	0.997525
MCP-2	Apo-H	-0.210048	0.535317	0.997525
CCL4	Apo-H	-0.0365301	0.915083	0.997525
IL15	Apo-H	0.0730601	0.830956	0.997525
Gal-1	Apo-H	-0.0365301	0.915083	0.997525
PD-L1	Apo-H	0.0958914	0.779123	0.997525
CD27	Apo-H	0.251144	0.456321	0.997525
HGF	Apo-H	-0.0273975	0.936269	0.997525
CX3CL1	Apo-H	0.0547951	0.872871	0.997525
CXCL10	Apo-H	-0.232879	0.490745	0.997525
CD70	Apo-H	0.187217	0.581482	0.997525
CD5	Apo-H	0.173518	0.609888	0.997525
CCL3	Apo-H	-0.0319638	0.92567	0.997525
MMP7	Apo-H	0.251144	0.456321	0.997525
NCR1	Apo-H	-0.205482	0.544427	0.997525
MIC-A/B	Apo-H	-0.18265	0.590894	0.997525
ANGPT2	Apo-H	0.200915	0.553599	0.997525
PTN	Apo-H	0.00913252	0.97874	0.997525
CXCL12	Apo-H	0.114156	0.738221	0.997525
CASP-8	Apo-H	-0.260277	0.43954	0.997525
ICOSLG	Apo-H	0.0365301	0.915083	0.997525
PD-L2	Apo-H	-0.0958914	0.779123	0.997525
IL4	Apo-H	0.232879	0.490745	0.997525
IL12RB1	Apo-H	0.251144	0.456321	0.997525
CCL20	Apo-H	-0.018265	0.957492	0.997525
TNF	Apo-H	0.0456626	0.893946	0.997525
KLRD1	Apo-H	-0.205482	0.544427	0.997525
GZMB	Apo-H	-0.242012	0.473392	0.997525
IL12	Apo-H	-0.0456626	0.893946	0.997525
TIE2	PROC1	0.156697	0.645437	0.997525
CD40-L	PROC1	-0.0599136	0.861091	0.997525
IL-1 alpha	PROC1	-0.239654	0.477844	0.997525
CD244	PROC1	0.244263	0.469157	0.997525
EGF	PROC1	-0.0921747	0.787512	0.997525
ANGPT1	PROC1	-0.202784	0.549837	0.997525
IL7	PROC1	-0.0506961	0.882322	0.997525
PGF	PROC1	-0.198176	0.559132	0.997525
ADGRG1	PROC1	0.0553048	0.871697	0.997525
MCP-1	PROC1	0.0322611	0.92498	0.997525
CRTAM	PROC1	0.25348	0.452	0.997525
CXCL11	PROC1	-0.133653	0.695226	0.997525
FGF2	PROC1	-0.0138262	0.967817	0.997525
CXCL9	PROC1	0.087566	0.797941	0.997525
CD8A	PROC1	0.0553048	0.871697	0.997525
CAIX	PROC1	0.212002	0.531438	0.997525
CD4	PROC1	0.207393	0.540606	0.997525
NOS3	PROC1	0.0184349	0.957097	0.997525
VEGFR-2	PROC1	-0.124436	0.71546	0.997525
CD40	PROC1	0.188958	0.577907	0.997525
IL18	PROC1	-0.202784	0.549837	0.997525
GZMH	PROC1	-0.25348	0.452	0.997525
KIR3DL1	PROC1	-0.207393	0.540606	0.997525
LAP TGF-beta-1	PROC1	0.0645223	0.850506	0.997525
TNFSF14	PROC1	-0.0506961	0.882322	0.997525
IL33	PROC1	0.119827	0.725641	0.997525
TWEAK	PROC1	0.129045	0.705322	0.997525
PDGF subunit B	PROC1	-0.0414786	0.903623	0.997525
FASLG	PROC1	0.101392	0.766747	0.997525
CCL4	PROC1	0.11061	0.74612	0.997525
IL15	PROC1	-0.285742	0.394336	0.997525
Gal-1	PROC1	-0.0967834	0.777113	0.997525
CXCL5	PROC1	0.00460874	0.98927	0.997525
IL5	PROC1	0.179741	0.596921	0.997525
HGF	PROC1	-0.0322611	0.92498	0.997525
GZMA	PROC1	0.0276524	0.935677	0.997525
CD70	PROC1	-0.00460874	0.98927	0.997525
TNFRSF12A	PROC1	0.294959	0.378569	0.997525
CCL23	PROC1	-0.244263	0.469157	0.997525
CD5	PROC1	0.244263	0.469157	0.997525
CCL3	PROC1	0.101392	0.766747	0.997525
ARG1	PROC1	-0.25348	0.452	0.997525
NCR1	PROC1	0.230437	0.495433	0.997525
DCN	PROC1	0.0368699	0.914295	0.997525
TNFRSF21	PROC1	0.29035	0.386412	0.997525
MIC-A/B	PROC1	-0.184349	0.587385	0.997525
ANGPT2	PROC1	0.198176	0.559132	0.997525
PTN	PROC1	-0.11061	0.74612	0.997525
CXCL12	PROC1	0.138262	0.685174	0.997525
LAMP3	PROC1	-0.087566	0.797941	0.997525
ICOSLG	PROC1	0.00460874	0.98927	0.997525
PD-L2	PROC1	-0.087566	0.797941	0.997525
VEGFA	PROC1	-0.221219	0.513301	0.997525
IL4	PROC1	-0.069131	0.839943	0.997525
LAG3	PROC1	-0.0184349	0.957097	0.997525
IL12RB1	PROC1	0.239654	0.477844	0.997525
TNF	PROC1	0.119827	0.725641	0.997525
GZMB	PROC1	-0.239654	0.477844	0.997525
IL12	PROC1	0.138262	0.685174	0.997525
IL8	Prothrombin	0.00911164	0.978788	0.997525
TIE2	Prothrombin	-0.00455582	0.989393	0.997525
MCP-3	Prothrombin	-0.16401	0.629895	0.997525
CD40-L	Prothrombin	-0.236903	0.483065	0.997525
IL-1 alpha	Prothrombin	-0.123007	0.718612	0.997525
CD244	Prothrombin	0.123007	0.718612	0.997525
EGF	Prothrombin	-0.154898	0.64928	0.997525
ANGPT1	Prothrombin	-0.277905	0.407993	0.997525
IL7	Prothrombin	-0.1959	0.563744	0.997525
PGF	Prothrombin	0.113896	0.738802	0.997525
MCP-1	Prothrombin	0.232347	0.491765	0.997525
CRTAM	Prothrombin	-0.0728931	0.831337	0.997525
CXCL11	Prothrombin	0.0136675	0.968186	0.997525
MCP-4	Prothrombin	0.145786	0.668862	0.997525
TRAIL	Prothrombin	0.0956722	0.779617	0.997525
FGF2	Prothrombin	-0.173121	0.610718	0.997525
CXCL9	Prothrombin	0.0227791	0.946998	0.997525
CAIX	Prothrombin	0.173121	0.610718	0.997525
MUC-16	Prothrombin	0.132119	0.698582	0.997525
CD4	Prothrombin	0.191344	0.573023	0.997525
NOS3	Prothrombin	-0.0956722	0.779617	0.997525
Gal-9	Prothrombin	-0.0774489	0.820939	0.997525
CD40	Prothrombin	-0.0455582	0.894187	0.997525
IL18	Prothrombin	-0.123007	0.718612	0.997525
GZMH	Prothrombin	0.0592257	0.862673	0.997525
KIR3DL1	Prothrombin	-0.100228	0.769362	0.997525
LAP TGF-beta-1	Prothrombin	0.0136675	0.968186	0.997525
CXCL1	Prothrombin	-0.205012	0.545367	0.997525
TNFSF14	Prothrombin	-0.287017	0.392136	0.997525
IL33	Prothrombin	0.0865606	0.800221	0.997525
TWEAK	Prothrombin	0.118451	0.728688	0.997525
PDCD1	Prothrombin	0.191344	0.573023	0.997525
CD28	Prothrombin	0.159454	0.639562	0.997525
CCL19	Prothrombin	-0.0865606	0.800221	0.997525
MCP-2	Prothrombin	-0.282461	0.400026	0.997525
CCL4	Prothrombin	0.00911164	0.978788	0.997525
IL15	Prothrombin	-0.0273349	0.936414	0.997525
Gal-1	Prothrombin	-0.0956722	0.779617	0.997525
PD-L1	Prothrombin	0.0592257	0.862673	0.997525
CD27	Prothrombin	0.241458	0.474435	0.997525
HGF	Prothrombin	-0.0728931	0.831337	0.997525
CX3CL1	Prothrombin	-0.0455582	0.894187	0.997525
CXCL10	Prothrombin	-0.277905	0.407993	0.997525
CD70	Prothrombin	0.218679	0.518272	0.997525
CCL23	Prothrombin	-0.227791	0.500534	0.997525
CD5	Prothrombin	0.14123	0.678724	0.997525
CCL3	Prothrombin	0.0410024	0.904725	0.997525
NCR1	Prothrombin	-0.127563	0.708576	0.997525
ANGPT2	Prothrombin	0.209568	0.536272	0.997525
PTN	Prothrombin	-0.113896	0.738802	0.997525
CXCL12	Prothrombin	0.0683373	0.84176	0.997525
CASP-8	Prothrombin	-0.264238	0.432354	0.997525
ICOSLG	Prothrombin	0.0273349	0.936414	0.997525
PD-L2	Prothrombin	-0.173121	0.610718	0.997525
IL4	Prothrombin	0.1959	0.563744	0.997525
IL12RB1	Prothrombin	0.264238	0.432354	0.997525
CCL20	Prothrombin	-0.00455582	0.989393	0.997525
TNF	Prothrombin	0.0546698	0.87316	0.997525
KLRD1	Prothrombin	-0.14123	0.678724	0.997525
GZMB	Prothrombin	-0.282461	0.400026	0.997525
IL12	Prothrombin	0.0227791	0.946998	0.997525
IL8	PF4	0.00911164	0.978788	0.997525
TIE2	PF4	0.0227791	0.946998	0.997525
MCP-3	PF4	-0.154898	0.64928	0.997525
CD40-L	PF4	-0.209568	0.536272	0.997525
IL-1 alpha	PF4	-0.104784	0.759141	0.997525
CD244	PF4	0.132119	0.698582	0.997525
EGF	PF4	-0.127563	0.708576	0.997525
ANGPT1	PF4	-0.246014	0.465874	0.997525
IL7	PF4	-0.1959	0.563744	0.997525
PGF	PF4	0.0546698	0.87316	0.997525
MCP-1	PF4	0.236903	0.483065	0.997525
CRTAM	PF4	-0.0728931	0.831337	0.997525
CXCL11	PF4	0.0273349	0.936414	0.997525
MCP-4	PF4	0.150342	0.659047	0.997525
TRAIL	PF4	0.104784	0.759141	0.997525
FGF2	PF4	-0.14123	0.678724	0.997525
CXCL9	PF4	-0.0364466	0.915276	0.997525
CAIX	PF4	0.159454	0.639562	0.997525
MUC-16	PF4	0.0865606	0.800221	0.997525
CD4	PF4	0.118451	0.728688	0.997525
NOS3	PF4	-0.113896	0.738802	0.997525
Gal-9	PF4	-0.100228	0.769362	0.997525
CD40	PF4	-0.104784	0.759141	0.997525
IL18	PF4	-0.186789	0.582361	0.997525
GZMH	PF4	0.0182233	0.957589	0.997525
KIR3DL1	PF4	-0.10934	0.748953	0.997525
LAP TGF-beta-1	PF4	0.00455582	0.989393	0.997525
CXCL1	PF4	-0.186789	0.582361	0.997525
IL33	PF4	0.118451	0.728688	0.997525
TWEAK	PF4	0.123007	0.718612	0.997525
PDGF subunit B	PF4	0.0136675	0.968186	0.997525
PDCD1	PF4	0.168565	0.62028	0.997525
CD28	PF4	0.173121	0.610718	0.997525
CCL19	PF4	-0.132119	0.698582	0.997525
MCP-2	PF4	-0.268793	0.424158	0.997525
CCL4	PF4	-0.0227791	0.946998	0.997525
Gal-1	PF4	-0.113896	0.738802	0.997525
PD-L1	PF4	0.0273349	0.936414	0.997525
CD27	PF4	0.227791	0.500534	0.997525
HGF	PF4	-0.0728931	0.831337	0.997525
CX3CL1	PF4	-0.0455582	0.894187	0.997525
CXCL10	PF4	-0.291573	0.384324	0.997525
CD70	PF4	0.227791	0.500534	0.997525
CCL23	PF4	-0.277905	0.407993	0.997525
CD5	PF4	0.123007	0.718612	0.997525
CCL3	PF4	-0.00455582	0.989393	0.997525
NCR1	PF4	-0.186789	0.582361	0.997525
MIC-A/B	PF4	-0.268793	0.424158	0.997525
ANGPT2	PF4	0.186789	0.582361	0.997525
PTN	PF4	-0.0911164	0.789904	0.997525
CXCL12	PF4	0.0956722	0.779617	0.997525
ICOSLG	PF4	-0.00911164	0.978788	0.997525
PD-L2	PF4	-0.150342	0.659047	0.997525
IL4	PF4	0.200456	0.554525	0.997525
IL12RB1	PF4	0.268793	0.424158	0.997525
CCL20	PF4	-0.0182233	0.957589	0.997525
TNF	PF4	0.0410024	0.904725	0.997525
KLRD1	PF4	-0.182233	0.591757	0.997525
IL12	PF4	0.00911164	0.978788	0.997525
EGF	ADAMTS13	0	1	1
CAIX	Factor V	0	1	1
NCR1	SERPINC1	0	1	1
CXCL11	Apo-H	0	1	1
PDGF subunit B	Prothrombin	0	1	1
IL15	PF4	0	1	1
