# Supplementary material for: Immune-coagulation dynamics in severe COVID-19 revealed by autoantibody profiling and multi-omics integration
Source: Sci Rep. 2025 Sep 1;15:32149. doi: 10.1038/s41598-025-17054-6 (PMC12402181; doi:10.1038/s41598-025-17054-6)
Supplement: Supplementary file 8 — Supplementary material 8 (XLSX 599.9 kb) [file 41598_2025_17054_MOESM8_ESM.xlsx]

## Sheet: HC
Table S7: Correlation Between Plasma Olink Proteins (NPX) and Complement-Coagulation Gene Expression in Healthy Controls (Adj. p < 0.05)
Gene	Olink	R	pval	padj
F12	TNFRSF9	-0.777922	3.30546e-05	0.158133
MMRN1	TNFRSF9	-0.690909	0.000524751	0.262749
SERPINA1	TNFRSF9	-0.618182	0.00281948	0.262749
THBS1	TNFRSF9	-0.680519	0.000686149	0.262749
CLU	TIE2	-0.650649	0.00140386	0.262749
GP9	TIE2	-0.638961	0.00182072	0.262749
PF4	TIE2	-0.661039	0.00110402	0.262749
PLAU	IL-1 alpha	0.684416	0.000621272	0.262749
C5AR1	CD244	-0.620779	0.00267391	0.262749
CD55	CD244	-0.631169	0.00215295	0.262749
F12	CD244	-0.667532	0.00094571	0.262749
F5	CD244	-0.644156	0.00162414	0.262749
CLU	PGF	-0.664935	0.00100655	0.262749
F12	PGF	-0.693506	0.000489897	0.262749
GP9	PGF	-0.635065	0.00198098	0.262749
ITGA2B	PGF	-0.645455	0.0015779	0.262749
PROS1	PGF	-0.633766	0.00203697	0.262749
SELP	PGF	-0.657143	0.00120938	0.262749
TLR2	PGF	-0.676623	0.000756706	0.262749
VSIG4	PGF	-0.632468	0.00209429	0.262749
CLU	CAIX	-0.644156	0.00162414	0.262749
GP9	CAIX	-0.636364	0.0019263	0.262749
ITGA2B	CAIX	-0.663636	0.0010382	0.262749
CFB	GZMH	0.623298	0.00253883	0.262749
F5	PDCD1	-0.614286	0.00305024	0.262749
CFB	CCL4	0.705763	0.000350832	0.262749
C2	Gal-1	-0.677922	0.000732532	0.262749
F13A1	PD-L1	-0.635065	0.00198098	0.262749
F5	PD-L1	-0.622078	0.00260352	0.262749
ITGA2B	PD-L1	-0.628571	0.00227442	0.262749
PROS1	PD-L1	-0.64026	0.00176979	0.262749
PTX3	PD-L1	-0.612987	0.00313058	0.262749
SERPINA1	PD-L1	-0.650649	0.00140386	0.262749
SERPINB2	PD-L1	-0.616883	0.00289472	0.262749
TLR2	PD-L1	-0.703896	0.000369522	0.262749
TREM2	PD-L1	-0.62927	0.00224121	0.262749
C5AR1	CD27	-0.654545	0.00128424	0.262749
CD55	CD27	-0.619481	0.00274589	0.262749
CR1	CD27	-0.632468	0.00209429	0.262749
ITGAM	CD27	-0.632468	0.00209429	0.262749
CLU	CXCL10	-0.631169	0.00215295	0.262749
MMRN1	CXCL10	-0.650649	0.00140386	0.262749
TLR2	IL10	-0.620779	0.00267391	0.262749
ADM	CD5	-0.636364	0.0019263	0.262749
C5AR1	CD5	-0.624675	0.00246739	0.262749
F5	CD5	-0.637662	0.00187288	0.262749
FPR1	CD5	-0.622078	0.00260352	0.262749
TLR2	CD5	-0.614286	0.00305024	0.262749
C1QB	MMP7	-0.631169	0.00215295	0.262749
TREM2	DCN	-0.724514	0.000203663	0.262749
F12	TNFRSF4	-0.625974	0.0024016	0.262749
ITGA2B	TNFRSF4	-0.612987	0.00313058	0.262749
TLR2	TNFRSF4	-0.628571	0.00227442	0.262749
TREM2	TNFRSF4	-0.675907	0.000770335	0.262749
CLU	IFN-gamma	-0.62987	0.00221299	0.262749
ITGA2B	IL12RB1	-0.614286	0.00305024	0.262749
F12	CSF-1	-0.612987	0.00313058	0.262749
DCN	TIE2	0.607821	0.0034679	0.2634
PTX3	CD4	-0.605195	0.00365067	0.2634
F5	Gal-9	-0.605195	0.00365067	0.2634
F12	VEGFR-2	-0.605195	0.00365067	0.2634
C5AR1	PDCD1	-0.606494	0.0035593	0.2634
FPR1	PDCD1	-0.605195	0.00365067	0.2634
C1RL	CD27	-0.607792	0.00346985	0.2634
F12	CD5	-0.61039	0.00329657	0.2634
MMRN1	CD5	-0.609091	0.00338229	0.2634
MMRN1	CCL3	-0.603896	0.00374398	0.2634
PLAU	CCL3	-0.603896	0.00374398	0.2634
GP1BA	CAIX	-0.598701	0.00413734	0.267473
C5AR1	PD-L1	-0.6	0.00403592	0.267473
ITGB3	PD-L1	-0.598701	0.00413734	0.267473
MMRN1	PD-L1	-0.601299	0.00393657	0.267473
PLAUR	CD27	-0.601299	0.00393657	0.267473
CLU	IL12RB1	-0.6	0.00403592	0.267473
CLU	TNFRSF9	-0.596104	0.00434655	0.272956
SELP	PD-L1	-0.596104	0.00434655	0.272956
VSIG4	CCL3	-0.593506	0.00456449	0.272956
VWF	DCN	-0.593506	0.00456449	0.272956
ITGA2B	IFN-gamma	-0.593506	0.00456449	0.272956
DCN	PD-L2	0.595443	0.00440118	0.272956
ITGAX	PDCD1	-0.590909	0.00479142	0.276171
CLU	TNFRSF4	-0.590909	0.00479142	0.276171
THBS1	IL12RB1	-0.590909	0.00479142	0.276171
PROS1	ICOSLG	-0.58961	0.00490835	0.279542
PROS1	TNFRSF9	-0.587013	0.00514931	0.289815
PF4	IFN-gamma	-0.585714	0.00527342	0.293349
C1RL	PDCD1	-0.583117	0.00552908	0.293901
CLU	PD-L1	-0.584416	0.0054	0.293901
F12	PD-L1	-0.583117	0.00552908	0.293901
FPR1	PD-L1	-0.583117	0.00552908	0.293901
TLR2	TNFRSF9	-0.57013	0.00696617	0.294922
ITGA2B	TIE2	-0.57013	0.00696617	0.294922
F13A1	PGF	-0.574026	0.00650601	0.294922
LAMC1	PGF	-0.571429	0.00680989	0.294922
F2RL3	MUC-16	-0.575325	0.00635831	0.294922
THBS1	CD4	-0.572727	0.00665652	0.294922
F12	Gal-9	-0.57013	0.00696617	0.294922
GZMM	GZMH	0.576623	0.00621339	0.294922
ADM	PDCD1	-0.575325	0.00635831	0.294922
F12	PDCD1	-0.572727	0.00665652	0.294922
TLR2	PDCD1	-0.577922	0.00607121	0.294922
ITGA2B	FASLG	-0.57013	0.00696617	0.294922
ADM	PD-L1	-0.579221	0.00593173	0.294922
PF4	CXCL10	-0.572727	0.00665652	0.294922
THBS1	CXCL10	-0.580519	0.00579491	0.294922
ITGAM	CCL3	-0.571429	0.00680989	0.294922
ADM	ICOSLG	-0.571429	0.00680989	0.294922
F12	ICOSLG	-0.579221	0.00593173	0.294922
TLR2	ICOSLG	-0.581818	0.0056607	0.294922
GZMM	LAG3	0.57013	0.00696617	0.294922
VWF	IL13	-0.576623	0.00621339	0.294922
CFB	KLRD1	0.574506	0.00645109	0.294922
PTX3	CSF-1	-0.57013	0.00696617	0.294922
CFH	TNFRSF9	-0.557143	0.00869772	0.300003
FPR1	TNFRSF9	-0.554545	0.00908313	0.300003
ITGA2B	TNFRSF9	-0.553247	0.00928101	0.300003
ITGB3	TNFRSF9	-0.564935	0.0076211	0.300003
PROS1	TIE2	-0.564935	0.0076211	0.300003
FPR1	CD244	-0.563636	0.0077925	0.300003
ITGAX	CD244	-0.553247	0.00928101	0.300003
SERPINB2	CD244	-0.553247	0.00928101	0.300003
FPR1	PGF	-0.561039	0.00814482	0.300003
GP9	CXCL9	-0.567532	0.00728758	0.300003
PROS1	CAIX	-0.555844	0.00888871	0.300003
THBS1	VEGFR-2	-0.553247	0.00928101	0.300003
ITGAM	PDCD1	-0.561039	0.00814482	0.300003
MMRN1	PDCD1	-0.555844	0.00888871	0.300003
ITGAM	PD-L1	-0.553247	0.00928101	0.300003
F5	CD27	-0.55974	0.00832582	0.300003
C2	IL5	0.555844	0.00888871	0.300003
ITGA2B	CXCL10	-0.55974	0.00832582	0.300003
GP9	CD70	-0.561039	0.00814482	0.300003
C1RL	CD5	-0.558442	0.0085101	0.300003
ITGA2B	CD5	-0.558442	0.0085101	0.300003
ITGB3	CD5	-0.553247	0.00928101	0.300003
C1RL	CCL3	-0.558442	0.0085101	0.300003
F5	CCL3	-0.553247	0.00928101	0.300003
ITGAX	CCL3	-0.558442	0.0085101	0.300003
TLR2	CCL3	-0.555844	0.00888871	0.300003
CLU	DCN	-0.557143	0.00869772	0.300003
F12	TNFRSF21	-0.557143	0.00869772	0.300003
CFB	CCL17	0.56626	0.0074495	0.300003
CLU	ICOSLG	-0.558442	0.0085101	0.300003
FPR1	ICOSLG	-0.557143	0.00869772	0.300003
TREM2	ICOSLG	-0.563584	0.00779947	0.300003
F2RL3	IL13	-0.553247	0.00928101	0.300003
VSIG4	KLRD1	-0.557143	0.00869772	0.300003
VSIG4	CSF-1	-0.554545	0.00908313	0.300003
PROS1	CD5	-0.551948	0.00948241	0.300423
MMRN1	IL12RB1	-0.551948	0.00948241	0.300423
TLR2	TNF	-0.551948	0.00948241	0.300423
CD5L	CCL19	0.551366	0.00957385	0.300938
SELL	Gal-1	-0.550649	0.00968737	0.300938
GP9	IL13	-0.550649	0.00968737	0.300938
CD5L	IL5	0.54988	0.00981053	0.301542
SELP	CD70	-0.549351	0.00989594	0.301542
GP9	IFN-gamma	-0.549351	0.00989594	0.301542
ITGAM	TNFRSF9	-0.548052	0.0101082	0.302234
F12	CD8A	-0.548052	0.0101082	0.302234
SELP	CAIX	-0.548052	0.0101082	0.302234
GP1BA	PGF	-0.545455	0.0105438	0.303863
CLU	CXCL9	-0.546753	0.0103241	0.303863
PTX3	CCL3	-0.545455	0.0105438	0.303863
FPR1	TNFRSF4	-0.545455	0.0105438	0.303863
CD5L	MMP12	0.546907	0.0102983	0.303863
CLU	CSF-1	-0.545455	0.0105438	0.303863
PLAU	CD27	-0.544156	0.0107672	0.304795
CLU	CD5	-0.544156	0.0107672	0.304795
GP1BA	CD5	-0.544156	0.0107672	0.304795
FPR1	CD8A	-0.542857	0.0109945	0.30759
ITGA2B	HO-1	-0.542857	0.0109945	0.30759
C1QA	MMP7	-0.541558	0.0112258	0.310428
MMRN1	IFN-gamma	-0.541558	0.0112258	0.310428
CD55	TNFRSF9	-0.535065	0.012442	0.313132
SELL	TNFRSF9	-0.531169	0.0132217	0.313132
ELANE	IL-1 alpha	0.533766	0.0126976	0.313132
CR1	CD244	-0.536364	0.0121906	0.313132
ITGAM	CD244	-0.538961	0.0117001	0.313132
TLR2	CD244	-0.535065	0.012442	0.313132
ITGAX	PGF	-0.538961	0.0117001	0.313132
TREM2	PGF	-0.53731	0.01201	0.313132
C5AR1	CRTAM	-0.532468	0.0129575	0.313132
F5	IL18	-0.531169	0.0132217	0.313132
FPR1	CD27	-0.531169	0.0132217	0.313132
ITGAX	CD27	-0.532468	0.0129575	0.313132
TLR2	CD27	-0.532468	0.0129575	0.313132
F12	GZMA	-0.531169	0.0132217	0.313132
TREM2	GZMA	-0.53731	0.01201	0.313132
CLU	HO-1	-0.538961	0.0117001	0.313132
GP9	CXCL10	-0.537662	0.0119433	0.313132
CLU	CD70	-0.536364	0.0121906	0.313132
THBS1	CD5	-0.531169	0.0132217	0.313132
F13A1	CCL3	-0.531169	0.0132217	0.313132
ITGB3	CCL3	-0.531169	0.0132217	0.313132
THBS1	NCR1	-0.536364	0.0121906	0.313132
ITGA2B	DCN	-0.537662	0.0119433	0.313132
SELP	TNFRSF4	-0.531169	0.0132217	0.313132
SERPINA1	TNFRSF4	-0.537662	0.0119433	0.313132
SELL	ICOSLG	-0.537662	0.0119433	0.313132
PF4	IL12RB1	-0.538961	0.0117001	0.313132
PF4	TNF	-0.533766	0.0126976	0.313132
TREM2	CD83	-0.534025	0.0126463	0.313132
GP9	TNFRSF9	-0.527273	0.0140406	0.313879
TREM2	TNFRSF9	-0.530084	0.0134457	0.313879
THBS1	TIE2	-0.527273	0.0140406	0.313879
CFB	ANGPT1	0.527776	0.0139326	0.313879
SERPINA1	PGF	-0.527273	0.0140406	0.313879
TLR2	CRTAM	-0.528571	0.0137632	0.313879
C5AR1	CD8A	-0.527273	0.0140406	0.313879
CD55	PD-L1	-0.52987	0.0134902	0.313879
PROS1	CXCL10	-0.528571	0.0137632	0.313879
GP9	TNFRSF4	-0.527273	0.0140406	0.313879
ITGB3	IL12RB1	-0.527273	0.0140406	0.313879
F12	KLRD1	-0.527273	0.0140406	0.313879
ADM	PGF	-0.525974	0.0143225	0.315754
SERPING1	MMP7	-0.525974	0.0143225	0.315754
ITGA2B	TNF	-0.525974	0.0143225	0.315754
TREM2	FGF2	-0.525486	0.0144295	0.316655
ITGB3	CRTAM	-0.523377	0.0149	0.317999
SELP	MUC-16	-0.523377	0.0149	0.317999
C1RL	PD-L1	-0.523377	0.0149	0.317999
CD5L	HGF	0.523129	0.0149561	0.317999
ITGAX	CD5	-0.523377	0.0149	0.317999
C5AR1	TNFRSF4	-0.523377	0.0149	0.317999
F12	TNF	-0.524675	0.0146089	0.317999
ITGAM	CD5	-0.522078	0.0151958	0.320249
C5AR1	TNF	-0.522078	0.0151958	0.320249
C5AR1	TNFRSF9	-0.520779	0.0154962	0.320926
ITGB3	PGF	-0.520779	0.0154962	0.320926
SELP	ICOSLG	-0.520779	0.0154962	0.320926
TLR2	IL12RB1	-0.520779	0.0154962	0.320926
F2RL3	TNFRSF9	-0.511688	0.0177364	0.321405
GP1BA	TIE2	-0.511688	0.0177364	0.321405
C5AR1	PGF	-0.516883	0.0164265	0.321405
PTX3	MCP-1	-0.511688	0.0177364	0.321405
CLU	CRTAM	-0.515584	0.0167464	0.321405
F12	CRTAM	-0.512987	0.0174013	0.321405
ITGA2B	CRTAM	-0.512987	0.0174013	0.321405
VSIG4	CRTAM	-0.515584	0.0167464	0.321405
PF4	CXCL9	-0.512987	0.0174013	0.321405
PLAU	LAP TGF-beta-1	-0.518182	0.0161116	0.321405
PROCR	TWEAK	0.515584	0.0167464	0.321405
CFB	FASLG	0.51197	0.0176633	0.321405
CR1	PD-L1	-0.512987	0.0174013	0.321405
SELL	PD-L1	-0.518182	0.0161116	0.321405
F13A1	CD27	-0.515584	0.0167464	0.321405
ITGB3	CXCL10	-0.518182	0.0161116	0.321405
MMRN1	CD70	-0.514286	0.0170714	0.321405
THBS1	CD70	-0.518182	0.0161116	0.321405
SERPINA1	CD5	-0.518182	0.0161116	0.321405
ADM	CCL3	-0.519481	0.0158015	0.321405
F12	CCL3	-0.516883	0.0164265	0.321405
C2	MMP7	-0.515584	0.0167464	0.321405
ELANE	ARG1	0.519481	0.0158015	0.321405
F5	NCR1	-0.515584	0.0167464	0.321405
PF4	NCR1	-0.511688	0.0177364	0.321405
ADM	TNFRSF4	-0.514286	0.0170714	0.321405
F5	TNFRSF4	-0.515584	0.0167464	0.321405
DCN	ICOSLG	0.515312	0.0168141	0.321405
MMRN1	ICOSLG	-0.512987	0.0174013	0.321405
CR1L	IL13	0.514286	0.0170714	0.321405
THBS1	TNF	-0.515584	0.0167464	0.321405
GP9	CSF-1	-0.512987	0.0174013	0.321405
ITGA2B	CSF-1	-0.512987	0.0174013	0.321405
VSIG4	PD-L1	-0.51039	0.0180766	0.32389
F5	GZMB	-0.51039	0.0180766	0.32389
THBS1	IL12	-0.51039	0.0180766	0.32389
ITGAX	TNFRSF9	-0.509091	0.0184221	0.327626
SELP	CSF-1	-0.509091	0.0184221	0.327626
CFB	CD244	0.507847	0.018758	0.3314
GP9	CD5	-0.507792	0.0187729	0.3314
TLR2	CD4	-0.506494	0.019129	0.333989
F5	HGF	-0.506494	0.019129	0.333989
C5AR1	ICOSLG	-0.506494	0.019129	0.333989
GP1BA	PD-L1	-0.505195	0.0194904	0.336615
ITGA2B	IL10	-0.505195	0.0194904	0.336615
SELP	IL13	-0.505195	0.0194904	0.336615
SELP	TNFRSF9	-0.503896	0.0198574	0.339277
F12	DCN	-0.503896	0.0198574	0.339277
F5	IL12RB1	-0.503896	0.0198574	0.339277
SELP	CXCL10	-0.502597	0.0202298	0.341977
PROS1	TNFRSF4	-0.502597	0.0202298	0.341977
GP9	ICOSLG	-0.502597	0.0202298	0.341977
SERPINB2	TNFRSF9	-0.5	0.0209915	0.344397
PROCR	ANGPT1	0.501299	0.0206079	0.344397
ITGAM	PGF	-0.5	0.0209915	0.344397
F13A1	CRTAM	-0.498701	0.0213808	0.344397
GP9	CRTAM	-0.501299	0.0206079	0.344397
PF4	CAIX	-0.498701	0.0213808	0.344397
CFB	IL18	0.498226	0.0215248	0.344397
PTX3	CD27	-0.5	0.0209915	0.344397
PF4	HO-1	-0.498701	0.0213808	0.344397
PTX3	IL10	-0.5	0.0209915	0.344397
CR1	CCL3	-0.498701	0.0213808	0.344397
DCN	NCR1	0.498374	0.0214799	0.344397
TREM2	TNFRSF21	-0.500526	0.0208355	0.344397
CD40LG	ANGPT2	0.498701	0.0213808	0.344397
CLU	TNF	-0.498701	0.0213808	0.344397
MMRN1	TNF	-0.498701	0.0213808	0.344397
CFB	PDGF subunit B	0.496164	0.0221581	0.346712
GP9	IL5	-0.496104	0.0221768	0.346712
ITGA2B	CD70	-0.496104	0.0221768	0.346712
VSIG4	DCN	-0.496104	0.0221768	0.346712
ITGB3	IFN-gamma	-0.496104	0.0221768	0.346712
CFH	ICOSLG	-0.496104	0.0221768	0.346712
CD5L	VEGFA	0.496378	0.0220918	0.346712
SELP	TIE2	-0.494805	0.0225836	0.347208
ADM	CD27	-0.494805	0.0225836	0.347208
DCN	CX3CL1	0.495768	0.0222814	0.347208
F13A1	CD5	-0.494805	0.0225836	0.347208
F5	ICOSLG	-0.494805	0.0225836	0.347208
TREM2	TNF	-0.494614	0.022644	0.347208
VSIG4	TNFRSF9	-0.493506	0.0229963	0.348146
C1RL	CD244	-0.493506	0.0229963	0.348146
MMRN1	TNFRSF4	-0.493506	0.0229963	0.348146
THBS1	CSF-1	-0.493506	0.0229963	0.348146
TREM2	CRTAM	-0.492643	0.0232739	0.350035
ITGB3	CXCL9	-0.492208	0.023415	0.350035
PLAU	PDGF subunit B	-0.492208	0.023415	0.350035
SERPINA1	ICOSLG	-0.492208	0.023415	0.350035
TREM2	CSF-1	-0.491987	0.0234869	0.350035
MMRN1	PGF	-0.490909	0.0238397	0.351788
PTX3	PGF	-0.488312	0.0247075	0.351788
C5AR1	GZMH	-0.488312	0.0247075	0.351788
THBS1	PDCD1	-0.48961	0.0242705	0.351788
ADM	FASLG	-0.48961	0.0242705	0.351788
CLU	FASLG	-0.488312	0.0247075	0.351788
PF4	FASLG	-0.488312	0.0247075	0.351788
GP9	GZMA	-0.488312	0.0247075	0.351788
VSIG4	GZMA	-0.488312	0.0247075	0.351788
SELL	CD5	-0.488312	0.0247075	0.351788
PF4	DCN	-0.490909	0.0238397	0.351788
THBS1	ICOSLG	-0.490909	0.0238397	0.351788
VSIG4	ICOSLG	-0.48961	0.0242705	0.351788
ITGA2B	IL13	-0.488312	0.0247075	0.351788
PROS1	GZMB	-0.48961	0.0242705	0.351788
F13A1	TNFRSF9	-0.487013	0.0251508	0.351816
DCN	ADA	0.48795	0.0248302	0.351816
ITGA2B	GZMH	-0.487013	0.0251508	0.351816
VWF	IL33	-0.487013	0.0251508	0.351816
PROS1	CX3CL1	-0.487013	0.0251508	0.351816
C1QC	MMP7	-0.487013	0.0251508	0.351816
TLR2	IL-1 alpha	0.485714	0.0256003	0.35193
CFB	CRTAM	0.486543	0.0253126	0.35193
ITGA2B	CXCL9	-0.485714	0.0256003	0.35193
TREM2	CD28	-0.486732	0.0252476	0.35193
ITGA2B	GZMA	-0.485714	0.0256003	0.35193
CD55	CD5	-0.485714	0.0256003	0.35193
C1RL	TNFRSF9	-0.484416	0.0260562	0.354127
SELP	CD5	-0.484416	0.0260562	0.354127
PTX3	GZMB	-0.484416	0.0260562	0.354127
CR1L	CSF-1	0.484416	0.0260562	0.354127
PTX3	CD244	-0.483117	0.0265185	0.355362
MMRN1	CXCL9	-0.483117	0.0265185	0.355362
SERPINA1	CD27	-0.483117	0.0265185	0.355362
THBS1	TNFRSF4	-0.483117	0.0265185	0.355362
CD55	ICOSLG	-0.483117	0.0265185	0.355362
PTX3	IL-1 alpha	0.480519	0.0274625	0.356045
PLAU	TRAIL	-0.481818	0.0269872	0.356045
PROCR	PDGF subunit B	0.481818	0.0269872	0.356045
GZMM	PDCD1	0.481818	0.0269872	0.356045
PF4	IL5	-0.480519	0.0274625	0.356045
ITGAX	IL10	-0.480519	0.0274625	0.356045
C5AR1	CCL3	-0.481818	0.0269872	0.356045
F13A1	TNFRSF4	-0.480519	0.0274625	0.356045
GP1BA	ICOSLG	-0.481818	0.0269872	0.356045
ITGA2B	ICOSLG	-0.480519	0.0274625	0.356045
ITGA2B	IL12	-0.480519	0.0274625	0.356045
C2	CSF-1	-0.480519	0.0274625	0.356045
CR1L	IL6	0.479221	0.0279444	0.359372
ITGB3	PDCD1	-0.479221	0.0279444	0.359372
CD55	CCL3	-0.479221	0.0279444	0.359372
PLAU	MCP-1	-0.477922	0.028433	0.361765
DCN	CD28	0.478178	0.0283361	0.361765
PF4	CD70	-0.477922	0.028433	0.361765
FPR1	TNF	-0.477922	0.028433	0.361765
ADM	CD244	-0.475325	0.0294304	0.362419
PLAU	ANGPT1	-0.475325	0.0294304	0.362419
C1RL	PGF	-0.468831	0.032045	0.362419
SERPING1	PGF	-0.471429	0.0309781	0.362419
F12	ADGRG1	-0.472727	0.0304552	0.362419
FPR1	CRTAM	-0.474026	0.0299394	0.362419
MMRN1	CRTAM	-0.471429	0.0309781	0.362419
C1QB	CXCL11	0.475325	0.0294304	0.362419
SERPINA1	CXCL9	-0.468831	0.032045	0.362419
ITGAX	CD8A	-0.468831	0.032045	0.362419
TLR2	CD8A	-0.47013	0.031508	0.362419
ITGAX	CD4	-0.468831	0.032045	0.362419
PLAUR	CD4	-0.474026	0.0299394	0.362419
ITGAM	Gal-9	-0.474026	0.0299394	0.362419
VSIG4	VEGFR-2	-0.476623	0.0289283	0.362419
F12	GZMH	-0.468831	0.032045	0.362419
CFB	LAP TGF-beta-1	0.476922	0.0288137	0.362419
CD55	CD28	-0.47013	0.031508	0.362419
THBS1	CD28	-0.475325	0.0294304	0.362419
DCN	IL15	0.472967	0.0303596	0.362419
CFH	PD-L1	-0.474026	0.0299394	0.362419
ITGAX	PD-L1	-0.47013	0.031508	0.362419
PLAUR	HGF	-0.474026	0.0299394	0.362419
GP9	HO-1	-0.472727	0.0304552	0.362419
TLR2	CX3CL1	-0.471429	0.0309781	0.362419
CFH	CXCL10	-0.472727	0.0304552	0.362419
TREM2	CXCL10	-0.475565	0.029337	0.362419
GZMM	CD5	0.47013	0.031508	0.362419
CFB	CCL3	0.47005	0.0315406	0.362419
C1RL	TNFRSF4	-0.472727	0.0304552	0.362419
ITGAM	TNFRSF4	-0.468831	0.032045	0.362419
PROS1	IFN-gamma	-0.468831	0.032045	0.362419
THBS1	IFN-gamma	-0.475325	0.0294304	0.362419
ITGAX	ICOSLG	-0.47013	0.031508	0.362419
VSIG4	MMP12	-0.475325	0.0294304	0.362419
CFH	IL12RB1	-0.471429	0.0309781	0.362419
PLAU	CCL20	-0.476623	0.0289283	0.362419
ADM	TNF	-0.47013	0.031508	0.362419
F5	TNF	-0.474026	0.0299394	0.362419
SERPINA1	TNF	-0.468831	0.032045	0.362419
C5AR1	KLRD1	-0.468831	0.032045	0.362419
FPR1	KLRD1	-0.474026	0.0299394	0.362419
F13A1	GZMB	-0.474026	0.0299394	0.362419
ITGA2B	GZMB	-0.468831	0.032045	0.362419
ADM	CD83	-0.471429	0.0309781	0.362419
F5	CD83	-0.471429	0.0309781	0.362419
MMRN1	CD83	-0.47013	0.031508	0.362419
CD55	CRTAM	-0.466234	0.0331405	0.363921
F12	CD4	-0.464935	0.0336992	0.363921
ITGAM	CD4	-0.467532	0.0325891	0.363921
PTX3	Gal-9	-0.466234	0.0331405	0.363921
TLR2	GZMH	-0.464935	0.0336992	0.363921
TLR2	CD28	-0.464935	0.0336992	0.363921
SERPING1	Gal-1	-0.464935	0.0336992	0.363921
C2	CX3CL1	-0.464935	0.0336992	0.363921
CLU	IL10	-0.464935	0.0336992	0.363921
THBS1	CCL3	-0.464935	0.0336992	0.363921
GP9	DCN	-0.464935	0.0336992	0.363921
TLR2	TNFRSF21	-0.466234	0.0331405	0.363921
GP1BA	IFN-gamma	-0.466234	0.0331405	0.363921
ITGB3	ICOSLG	-0.464935	0.0336992	0.363921
PF4	ICOSLG	-0.467532	0.0325891	0.363921
PLAU	MMP12	-0.466234	0.0331405	0.363921
C1QC	PD-L2	0.466234	0.0331405	0.363921
CD55	TNF	-0.466234	0.0331405	0.363921
MMRN1	GZMB	-0.464935	0.0336992	0.363921
TLR2	CSF-1	-0.464935	0.0336992	0.363921
TREM2	MCP-1	-0.464398	0.0339322	0.365612
CD55	PDCD1	-0.463636	0.0342653	0.366723
SERPINA1	CXCL10	-0.463636	0.0342653	0.366723
PLAU	CD83	-0.463636	0.0342653	0.366723
F12	TIE2	-0.461039	0.0354198	0.366771
VSIG4	CD244	-0.462338	0.0348388	0.366771
PF4	PGF	-0.462338	0.0348388	0.366771
SERPINB2	PGF	-0.461039	0.0354198	0.366771
PF4	CRTAM	-0.462338	0.0348388	0.366771
VSIG4	TRAIL	-0.461039	0.0354198	0.366771
ITGAX	GZMH	-0.461039	0.0354198	0.366771
SERPINA1	PDCD1	-0.462338	0.0348388	0.366771
GP9	FASLG	-0.461039	0.0354198	0.366771
PROCR	CCL19	0.461039	0.0354198	0.366771
C1QC	IL5	0.462338	0.0348388	0.366771
C2	CCL23	-0.462338	0.0348388	0.366771
PLAU	TNFRSF4	-0.462338	0.0348388	0.366771
TREM2	LAG3	-0.461771	0.0350913	0.366771
F13A1	TNF	-0.461039	0.0354198	0.366771
CD55	CD8A	-0.45974	0.0360083	0.368873
SELL	PDCD1	-0.45974	0.0360083	0.368873
PTX3	Gal-1	-0.45974	0.0360083	0.368873
GZMM	CD27	0.45974	0.0360083	0.368873
CR1	CD5	-0.45974	0.0360083	0.368873
THBS1	CXCL9	-0.458442	0.0366045	0.371796
SERPINA1	IFN-gamma	-0.458442	0.0366045	0.371796
PF4	LAG3	-0.458442	0.0366045	0.371796
GP9	IL12	-0.458442	0.0366045	0.371796
F5	TNFRSF9	-0.455844	0.03782	0.373053
PLAU	TNFRSF9	-0.455844	0.03782	0.373053
SERPINA1	CRTAM	-0.455844	0.03782	0.373053
MMRN1	CAIX	-0.457143	0.0372084	0.373053
C1RL	Gal-9	-0.457143	0.0372084	0.373053
F13A1	GZMH	-0.455844	0.03782	0.373053
ITGB3	GZMH	-0.457143	0.0372084	0.373053
C1QB	Gal-1	-0.457143	0.0372084	0.373053
SELL	MMP7	-0.455844	0.03782	0.373053
PROCR	CCL17	0.455844	0.03782	0.373053
ITGA2B	ANGPT2	-0.455844	0.03782	0.373053
F12	CD83	-0.455844	0.03782	0.373053
TLR2	IL12	-0.457143	0.0372084	0.373053
C1QA	CSF-1	-0.455844	0.03782	0.373053
CR1L	MCP-3	0.454545	0.0384394	0.37453
SELL	PGF	-0.454545	0.0384394	0.37453
F12	CXCL9	-0.454545	0.0384394	0.37453
SELP	CX3CL1	-0.454545	0.0384394	0.37453
F12	CD70	-0.454545	0.0384394	0.37453
TLR2	CD83	-0.454545	0.0384394	0.37453
F5	CD40-L	-0.453247	0.0390667	0.376047
PLAUR	CD244	-0.453247	0.0390667	0.376047
PTX3	VEGFR-2	-0.453247	0.0390667	0.376047
SELP	IL10	-0.453247	0.0390667	0.376047
CLU	GZMB	-0.453247	0.0390667	0.376047
C5AR1	CD83	-0.453247	0.0390667	0.376047
PF4	TNFRSF9	-0.449351	0.0409967	0.380093
MMRN1	IL-1 alpha	0.451948	0.039702	0.380093
PTX3	TRAIL	-0.449351	0.0409967	0.380093
GP1BA	MUC-16	-0.449351	0.0409967	0.380093
SELL	Gal-9	-0.449351	0.0409967	0.380093
CFB	CD40	0.450809	0.040266	0.380093
CR1	PDCD1	-0.450649	0.0403453	0.380093
PROS1	PDCD1	-0.449351	0.0409967	0.380093
SELL	CD28	-0.450649	0.0403453	0.380093
PF4	IL10	-0.450649	0.0403453	0.380093
PF4	CD5	-0.449351	0.0409967	0.380093
PLAUR	CCL3	-0.449351	0.0409967	0.380093
SERPINB2	NCR1	-0.449351	0.0409967	0.380093
SELP	IFN-gamma	-0.449351	0.0409967	0.380093
F13A1	ICOSLG	-0.451948	0.039702	0.380093
SELP	IL12RB1	-0.450649	0.0403453	0.380093
ITGB3	TNF	-0.449351	0.0409967	0.380093
GP1BA	GZMB	-0.450649	0.0403453	0.380093
SERPINA1	CSF-1	-0.450649	0.0403453	0.380093
PTX3	TNFRSF9	-0.448052	0.0416562	0.382501
PTX3	CD28	-0.448052	0.0416562	0.382501
TXN	IL5	0.448052	0.0416562	0.382501
GP1BA	CXCL10	-0.448052	0.0416562	0.382501
TLR2	GZMB	-0.448052	0.0416562	0.382501
LAMC1	IL15	0.446753	0.0423239	0.384208
TFPI	Gal-1	-0.446753	0.0423239	0.384208
THBS1	HGF	-0.446753	0.0423239	0.384208
C1QA	CX3CL1	-0.446753	0.0423239	0.384208
ITGAX	TNFRSF4	-0.446753	0.0423239	0.384208
ITGB3	TNFRSF4	-0.446753	0.0423239	0.384208
C1QA	MCP-3	-0.445455	0.0429999	0.384508
PLAUR	PGF	-0.445455	0.0429999	0.384508
CFH	NCR1	-0.445455	0.0429999	0.384508
SELP	DCN	-0.445455	0.0429999	0.384508
THBS1	LAMP3	-0.445455	0.0429999	0.384508
SERPINB2	ICOSLG	-0.445455	0.0429999	0.384508
SERPINA1	IL12RB1	-0.445455	0.0429999	0.384508
SERPINB2	GZMB	-0.445455	0.0429999	0.384508
PF4	ADGRG1	-0.444156	0.0436843	0.388449
GP9	MUC-16	-0.444156	0.0436843	0.388449
SERPINB2	CCL3	-0.444156	0.0436843	0.388449
CR1	TNFRSF9	-0.442857	0.044377	0.392421
CFH	CD244	-0.442857	0.044377	0.392421
TFPI	FGF2	0.442857	0.044377	0.392421
ITGAX	CRTAM	-0.441558	0.0450783	0.392813
SERPINE1	CXCL9	-0.441558	0.0450783	0.392813
CLU	GZMA	-0.441558	0.0450783	0.392813
CLU	CX3CL1	-0.441558	0.0450783	0.392813
SERPINA1	CCL3	-0.441558	0.0450783	0.392813
C2	TNFRSF21	-0.441558	0.0450783	0.392813
ITGA2B	KLRD1	-0.441558	0.0450783	0.392813
PF4	IL12	-0.441558	0.0450783	0.392813
F2RL3	PGF	-0.44026	0.0457881	0.39683
F5	ADA	-0.44026	0.0457881	0.39683
CLU	KLRD1	-0.44026	0.0457881	0.39683
F5	PGF	-0.438961	0.0465065	0.398009
PLAU	MCP-4	-0.438961	0.0465065	0.398009
LAMC1	PD-L1	-0.438961	0.0465065	0.398009
C1RL	HGF	-0.438961	0.0465065	0.398009
VWF	CXCL12	-0.438961	0.0465065	0.398009
F12	LAG3	-0.438961	0.0465065	0.398009
ADM	GZMB	-0.438961	0.0465065	0.398009
DCN	HO-1	0.438439	0.0467978	0.399787
SELL	CD244	-0.437662	0.0472335	0.402073
C3AR1	CD4	-0.437662	0.0472335	0.402073
GP1BA	TNFRSF9	-0.436364	0.0479694	0.404024
SELL	CD27	-0.436364	0.0479694	0.404024
SERPINA1	CD70	-0.436364	0.0479694	0.404024
F12	IL12RB1	-0.436364	0.0479694	0.404024
GP9	IL12RB1	-0.436364	0.0479694	0.404024
CLU	IL12	-0.436364	0.0479694	0.404024
VSIG4	CD8A	-0.435065	0.048714	0.407426
GP9	GZMH	-0.435065	0.048714	0.407426
F12	NCR1	-0.435065	0.048714	0.407426
F13A1	IL12RB1	-0.435065	0.048714	0.407426
GZMM	CRTAM	0.432468	0.0502299	0.407979
PROCR	IL2	0.432468	0.0502299	0.407979
TXN	VEGFR-2	-0.432468	0.0502299	0.407979
CLU	GZMH	-0.432468	0.0502299	0.407979
PLAU	GZMH	-0.433766	0.0494675	0.407979
SERPINB2	PDCD1	-0.432468	0.0502299	0.407979
ITGAM	CD28	-0.433766	0.0494675	0.407979
SERPINB2	CD28	-0.433766	0.0494675	0.407979
THBS1	CX3CL1	-0.432468	0.0502299	0.407979
ITGB3	CD70	-0.432468	0.0502299	0.407979
THBS1	IL10	-0.432468	0.0502299	0.407979
SERPINB2	CD5	-0.432468	0.0502299	0.407979
SELP	CCL3	-0.433766	0.0494675	0.407979
PTX3	TNFRSF4	-0.433766	0.0494675	0.407979
CR1	TNF	-0.432468	0.0502299	0.407979
PLAU	TNF	-0.433766	0.0494675	0.407979
ADM	KLRD1	-0.433766	0.0494675	0.407979
CLU	PDCD1	-0.431169	0.0510014	0.410068
ADM	HGF	-0.431169	0.0510014	0.410068
F12	HGF	-0.431169	0.0510014	0.410068
VSIG4	CCL23	-0.431169	0.0510014	0.410068
PF4	TNFRSF4	-0.431169	0.0510014	0.410068
C5AR1	IL12	-0.431169	0.0510014	0.410068
F13A1	PDCD1	-0.42987	0.0517819	0.413563
SELL	TNFRSF21	-0.42987	0.0517819	0.413563
VWF	ANGPT2	-0.42987	0.0517819	0.413563
ITGAX	KLRD1	-0.42987	0.0517819	0.413563
F5	CXCL11	-0.428571	0.0525715	0.415706
CD55	CXCL9	-0.428571	0.0525715	0.415706
GP1BA	CXCL9	-0.428571	0.0525715	0.415706
F12	CD28	-0.428571	0.0525715	0.415706
GP9	PD-L1	-0.428571	0.0525715	0.415706
ITGAM	TNF	-0.428571	0.0525715	0.415706
SERPINA1	CD244	-0.427273	0.0533704	0.416036
DCN	CAIX	0.428015	0.0529125	0.416036
CD5L	IL2	0.426528	0.0538325	0.416036
SELL	VEGFR-2	-0.427273	0.0533704	0.416036
ITGAM	GZMH	-0.427273	0.0533704	0.416036
PTX3	LAP TGF-beta-1	-0.425974	0.0541785	0.416036
SERPINB2	CD27	-0.425974	0.0541785	0.416036
SELL	HGF	-0.425974	0.0541785	0.416036
SERPINA1	GZMA	-0.427273	0.0533704	0.416036
SELL	CX3CL1	-0.425974	0.0541785	0.416036
F12	CXCL10	-0.425974	0.0541785	0.416036
PROS1	CD70	-0.425974	0.0541785	0.416036
CLU	CCL3	-0.425974	0.0541785	0.416036
CFH	DCN	-0.427273	0.0533704	0.416036
TLR2	DCN	-0.427273	0.0533704	0.416036
F12	IFN-gamma	-0.425974	0.0541785	0.416036
MMRN1	LAMP3	-0.425974	0.0541785	0.416036
ITGB3	KLRD1	-0.425974	0.0541785	0.416036
VSIG4	IL-1 alpha	0.424675	0.054996	0.416299
VWF	FGF2	-0.424675	0.054996	0.416299
F5	CD40	-0.424675	0.054996	0.416299
F5	GZMH	-0.424675	0.054996	0.416299
PROCR	GZMH	0.424675	0.054996	0.416299
MMRN1	GZMA	-0.424675	0.054996	0.416299
F2RL3	CD5	-0.424675	0.054996	0.416299
TREM2	CD5	-0.425644	0.0543855	0.416299
GP9	KLRD1	-0.424675	0.054996	0.416299
THBS1	CD244	-0.420779	0.0575051	0.416825
TREM2	CD244	-0.42236	0.056477	0.416825
GP9	IL6	-0.422078	0.0566592	0.416825
GP9	ADGRG1	-0.422078	0.0566592	0.416825
ADM	CRTAM	-0.420779	0.0575051	0.416825
THBS1	CRTAM	-0.423377	0.0558229	0.416825
C1QC	CXCL11	0.420779	0.0575051	0.416825
TREM2	CXCL11	-0.423673	0.0556332	0.416825
ITGAX	VEGFR-2	-0.420779	0.0575051	0.416825
C1RL	GZMH	-0.422078	0.0566592	0.416825
PF4	GZMH	-0.422078	0.0566592	0.416825
GP9	IL33	-0.422078	0.0566592	0.416825
GP1BA	PDCD1	-0.422078	0.0566592	0.416825
TREM2	PDCD1	-0.421703	0.0569026	0.416825
GZMM	CCL19	0.423377	0.0558229	0.416825
ITGAM	HGF	-0.422078	0.0566592	0.416825
ITGAX	HGF	-0.422078	0.0566592	0.416825
VSIG4	CD70	-0.423377	0.0558229	0.416825
F5	IL10	-0.420779	0.0575051	0.416825
ITGB3	IL10	-0.423377	0.0558229	0.416825
MMRN1	IL10	-0.420779	0.0575051	0.416825
CFB	CD5	0.422633	0.0563006	0.416825
SELL	CCL3	-0.420779	0.0575051	0.416825
VSIG4	TNFRSF21	-0.420779	0.0575051	0.416825
CFB	CXCL12	0.424007	0.0554201	0.416825
PF4	IL13	-0.422078	0.0566592	0.416825
THBS1	CD83	-0.420779	0.0575051	0.416825
PROS1	CSF-1	-0.422078	0.0566592	0.416825
GZMM	CD8A	0.419481	0.0583606	0.418587
THBS1	ADA	-0.419481	0.0583606	0.418587
ADM	GZMH	-0.419481	0.0583606	0.418587
FPR1	GZMH	-0.419481	0.0583606	0.418587
CFH	FASLG	-0.419481	0.0583606	0.418587
F13A1	CXCL10	-0.419481	0.0583606	0.418587
CFH	TNFRSF4	-0.419481	0.0583606	0.418587
ITGAX	CD28	-0.418182	0.0592258	0.42038
PF4	HGF	-0.418182	0.0592258	0.42038
F13A1	IL10	-0.418182	0.0592258	0.42038
MMRN1	NCR1	-0.418182	0.0592258	0.42038
PTX3	VEGFA	-0.418182	0.0592258	0.42038
CD55	KLRD1	-0.418182	0.0592258	0.42038
MMRN1	KLRD1	-0.418182	0.0592258	0.42038
F5	CRTAM	-0.416883	0.0601007	0.422826
SERPINA1	CD28	-0.416883	0.0601007	0.422826
ITGB3	HO-1	-0.416883	0.0601007	0.422826
SELP	TNFRSF12A	-0.416883	0.0601007	0.422826
PLAU	CXCL13	-0.416883	0.0601007	0.422826
CR1	CD83	-0.416883	0.0601007	0.422826
CFB	HO-1	0.416448	0.0603959	0.424279
ITGA2B	IL33	-0.415584	0.0609854	0.425297
C1QA	Gal-1	-0.415584	0.0609854	0.425297
ADM	TNFRSF21	-0.415584	0.0609854	0.425297
ITGAX	TNF	-0.415584	0.0609854	0.425297
ITGAM	GZMB	-0.415584	0.0609854	0.425297
SERPINB2	MCP-1	-0.414286	0.0618799	0.427794
PTX3	MCP-4	-0.414286	0.0618799	0.427794
ITGAM	LAP TGF-beta-1	-0.414286	0.0618799	0.427794
CD55	HGF	-0.414286	0.0618799	0.427794
TREM2	NCR1	-0.414477	0.0617474	0.427794
TXN	CSF-1	-0.414286	0.0618799	0.427794
PLAUR	TNFRSF9	-0.412987	0.0627844	0.429701
PLAU	CRTAM	-0.412987	0.0627844	0.429701
SELP	CXCL9	-0.412987	0.0627844	0.429701
ITGAX	Gal-9	-0.412987	0.0627844	0.429701
F12	CXCL12	-0.412987	0.0627844	0.429701
VSIG4	VEGFA	-0.412987	0.0627844	0.429701
SELP	TNF	-0.412987	0.0627844	0.429701
F13A1	CD244	-0.411688	0.0636989	0.432249
ADM	Gal-9	-0.411688	0.0636989	0.432249
CFH	VEGFR-2	-0.411688	0.0636989	0.432249
C5AR1	CD28	-0.411688	0.0636989	0.432249
CLU	ANGPT2	-0.411688	0.0636989	0.432249
PTX3	TNF	-0.411688	0.0636989	0.432249
SERPINB2	Gal-9	-0.41039	0.0646235	0.436049
PLAU	CD70	-0.41039	0.0646235	0.436049
ITGA2B	CCL3	-0.41039	0.0646235	0.436049
THBS1	GZMB	-0.41039	0.0646235	0.436049
VSIG4	IL8	-0.409091	0.0655582	0.438031
GZMM	MCP-3	-0.409091	0.0655582	0.438031
VSIG4	GZMH	-0.409091	0.0655582	0.438031
PROS1	FASLG	-0.409091	0.0655582	0.438031
DCN	TNFRSF21	0.409774	0.0650652	0.438031
VSIG4	PTN	-0.409091	0.0655582	0.438031
GZMM	KLRD1	0.409091	0.0655582	0.438031
PROCR	EGF	0.407792	0.066503	0.441263
ADM	CX3CL1	-0.407792	0.066503	0.441263
ADM	IL10	-0.407792	0.066503	0.441263
SERPINB2	TNFRSF4	-0.407792	0.066503	0.441263
FPR1	CD83	-0.407792	0.066503	0.441263
PLAU	CD4	-0.406494	0.0674582	0.442082
THBS1	Gal-9	-0.406494	0.0674582	0.442082
MMRN1	CD28	-0.406494	0.0674582	0.442082
PLAU	MCP-2	-0.406494	0.0674582	0.442082
PF4	CCL3	-0.406494	0.0674582	0.442082
GP1BA	TNFRSF4	-0.406494	0.0674582	0.442082
PROS1	IL12RB1	-0.406494	0.0674582	0.442082
CLU	IL13	-0.406494	0.0674582	0.442082
VWF	CSF-1	-0.406494	0.0674582	0.442082
SELP	CRTAM	-0.405195	0.0684236	0.44415
PLAUR	PDCD1	-0.405195	0.0684236	0.44415
F2RL3	PD-L1	-0.405195	0.0684236	0.44415
F12	MIC-A/B	-0.405195	0.0684236	0.44415
PROS1	ANGPT2	-0.405195	0.0684236	0.44415
TLR2	KLRD1	-0.405195	0.0684236	0.44415
ADM	IL12	-0.405195	0.0684236	0.44415
ITGAX	IL-1 alpha	0.403896	0.0693995	0.445647
ADM	TRAIL	-0.403896	0.0693995	0.445647
TXN	Gal-9	-0.403896	0.0693995	0.445647
PROCR	CCL4	0.403896	0.0693995	0.445647
CD55	GZMA	-0.403896	0.0693995	0.445647
PROCR	CCL20	0.403896	0.0693995	0.445647
GZMM	CD83	0.403896	0.0693995	0.445647
FPR1	IL12	-0.403896	0.0693995	0.445647
PF4	PDCD1	-0.402597	0.0703858	0.447773
C3AR1	CD27	-0.402597	0.0703858	0.447773
F5	HO-1	-0.402597	0.0703858	0.447773
ITGA2B	PD-L2	-0.402597	0.0703858	0.447773
DCN	IL12RB1	0.402608	0.0703777	0.447773
CR1	GZMB	-0.402597	0.0703858	0.447773
CR2	IL12	0.402597	0.0703858	0.447773
MMRN1	CD244	-0.401299	0.0713826	0.451712
CR2	IL15	0.401299	0.0713826	0.451712
PTX3	TNFRSF21	-0.401299	0.0713826	0.451712
TLR2	LAG3	-0.401299	0.0713826	0.451712
CD55	PGF	-0.4	0.07239	0.452917
CD55	ADGRG1	-0.4	0.07239	0.452917
CFB	CXCL11	0.399955	0.072425	0.452917
PROCR	CXCL11	0.4	0.07239	0.452917
C1RL	LAP TGF-beta-1	-0.4	0.07239	0.452917
PROCR	LAP TGF-beta-1	0.4	0.07239	0.452917
ITGA2B	LAG3	-0.4	0.07239	0.452917
SERPINE1	KLRD1	-0.4	0.07239	0.452917
SELP	GZMB	-0.4	0.07239	0.452917
DCN	IL33	0.399351	0.0728977	0.455278
MMRN1	GZMH	-0.398701	0.0734081	0.456677
C1RL	TNFSF14	-0.398701	0.0734081	0.456677
ITGAM	IL10	-0.398701	0.0734081	0.456677
CFH	TIE2	-0.396104	0.0754764	0.458804
SERPINE1	TIE2	-0.396104	0.0754764	0.458804
CR1	PGF	-0.397403	0.0744368	0.458804
CR1	CRTAM	-0.397403	0.0744368	0.458804
ADM	CD8A	-0.396104	0.0754764	0.458804
C1QA	IL2	0.396104	0.0754764	0.458804
C1QA	VEGFR-2	-0.396104	0.0754764	0.458804
PROCR	CXCL1	0.396104	0.0754764	0.458804
CFB	PDCD1	0.397206	0.0745933	0.458804
F5	FASLG	-0.397403	0.0744368	0.458804
C1QA	IL5	0.397403	0.0744368	0.458804
DCN	CXCL10	0.396745	0.074962	0.458804
PROS1	DCN	-0.397403	0.0744368	0.458804
F5	TNFRSF21	-0.397403	0.0744368	0.458804
ITGAM	ICOSLG	-0.396104	0.0754764	0.458804
CLU	LAG3	-0.396104	0.0754764	0.458804
THBS1	IL13	-0.396104	0.0754764	0.458804
C1QC	CSF-1	-0.397403	0.0744368	0.458804
PLAUR	CD8A	-0.394805	0.0765268	0.461088
F5	CD28	-0.394805	0.0765268	0.461088
FPR1	CD28	-0.394805	0.0765268	0.461088
TREM2	CD27	-0.395428	0.0760213	0.461088
PROS1	CCL3	-0.394805	0.0765268	0.461088
F2RL3	ANGPT2	-0.394805	0.0765268	0.461088
C1RL	ICOSLG	-0.394805	0.0765268	0.461088
F12	IL-1 alpha	0.393506	0.077588	0.461668
TLR2	TRAIL	-0.393506	0.077588	0.461668
TXN	CD4	-0.393506	0.077588	0.461668
PF4	CCL4	-0.393506	0.077588	0.461668
ITGAM	Gal-1	-0.393506	0.077588	0.461668
TLR2	CXCL10	-0.393506	0.077588	0.461668
PLAU	IL10	-0.393506	0.077588	0.461668
VSIG4	IL10	-0.393506	0.077588	0.461668
C1QB	NCR1	0.393506	0.077588	0.461668
SERPINA1	DCN	-0.393506	0.077588	0.461668
CFB	ICOSLG	0.393083	0.0779364	0.463165
C1QB	IL5	0.392208	0.0786603	0.465155
F2RL3	IL10	-0.392208	0.0786603	0.465155
ADM	MIC-A/B	-0.392208	0.0786603	0.465155
GP9	ANGPT2	-0.392208	0.0786603	0.465155
C3AR1	CD244	-0.38961	0.0808379	0.465754
F5	IL7	-0.38961	0.0808379	0.465754
PROCR	IL7	0.38961	0.0808379	0.465754
PLAU	PGF	-0.38961	0.0808379	0.465754
PLAUR	ADGRG1	-0.388312	0.0819434	0.465754
CFH	CXCL9	-0.388312	0.0819434	0.465754
F13A1	CXCL9	-0.390909	0.0797436	0.465754
CFB	CAIX	0.390334	0.0802266	0.465754
ITGB3	CAIX	-0.388312	0.0819434	0.465754
C1QC	MUC-16	-0.388312	0.0819434	0.465754
ITGA2B	MUC-16	-0.390909	0.0797436	0.465754
SERPINA1	CD4	-0.390909	0.0797436	0.465754
SERPINA1	VEGFR-2	-0.390909	0.0797436	0.465754
CR1	GZMH	-0.38961	0.0808379	0.465754
GP1BA	GZMH	-0.38961	0.0808379	0.465754
PF4	KIR3DL1	0.390909	0.0797436	0.465754
DCN	FASLG	0.388276	0.0819743	0.465754
C3AR1	CD28	-0.38961	0.0808379	0.465754
SERPINA1	Gal-1	-0.388312	0.0819434	0.465754
PLAU	PD-L1	-0.388312	0.0819434	0.465754
PROCR	CD27	0.388312	0.0819434	0.465754
ITGA2B	IL5	-0.388312	0.0819434	0.465754
VWF	GZMA	-0.38961	0.0808379	0.465754
CLU	NCR1	-0.38961	0.0808379	0.465754
CR1	TNFRSF4	-0.388312	0.0819434	0.465754
GZMM	TNFRSF4	0.388312	0.0819434	0.465754
F12	LAMP3	-0.388312	0.0819434	0.465754
GP9	TNF	-0.388312	0.0819434	0.465754
F13A1	KLRD1	-0.38961	0.0808379	0.465754
CD55	CD83	-0.390909	0.0797436	0.465754
F13A1	CD83	-0.390909	0.0797436	0.465754
ITGA2B	CD83	-0.390909	0.0797436	0.465754
CFH	CSF-1	-0.38961	0.0808379	0.465754
ITGAM	IL-1 alpha	0.387013	0.0830602	0.466385
SELP	IL6	-0.387013	0.0830602	0.466385
THBS1	IL6	-0.387013	0.0830602	0.466385
ITGA2B	CD8A	-0.387013	0.0830602	0.466385
C1RL	CD4	-0.387013	0.0830602	0.466385
C1RL	NOS3	-0.387013	0.0830602	0.466385
CD55	GZMH	-0.387013	0.0830602	0.466385
F2RL3	GZMA	-0.387013	0.0830602	0.466385
MMRN1	HO-1	-0.387013	0.0830602	0.466385
C5AR1	IL12RB1	-0.387013	0.0830602	0.466385
TREM2	ADGRG1	-0.386232	0.0837368	0.468321
PROCR	FGF2	0.385714	0.0841882	0.468321
ITGA2B	PDCD1	-0.385714	0.0841882	0.468321
PF4	IL15	-0.385714	0.0841882	0.468321
TXN	PD-L1	-0.385714	0.0841882	0.468321
TLR2	HO-1	-0.385714	0.0841882	0.468321
F2RL3	CX3CL1	-0.385714	0.0841882	0.468321
SERPINA1	CD83	-0.385714	0.0841882	0.468321
PROS1	CXCL9	-0.384416	0.0853275	0.470285
ITGAM	TNFSF14	-0.384416	0.0853275	0.470285
PROS1	GZMA	-0.384416	0.0853275	0.470285
F13A1	CD70	-0.384416	0.0853275	0.470285
C1RL	IL10	-0.384416	0.0853275	0.470285
C1QC	CCL23	-0.384416	0.0853275	0.470285
ADM	PTN	-0.384416	0.0853275	0.470285
C1RL	GZMB	-0.384416	0.0853275	0.470285
CLU	MUC-16	-0.383117	0.0864783	0.473355
SERPING1	IL2	0.383117	0.0864783	0.473355
PLAUR	PD-L1	-0.383117	0.0864783	0.473355
VSIG4	TNFRSF4	-0.383117	0.0864783	0.473355
CFH	IFN-gamma	-0.383117	0.0864783	0.473355
PLAUR	TNF	-0.383117	0.0864783	0.473355
ITGA2B	ADGRG1	-0.381818	0.0876405	0.476446
VSIG4	ADGRG1	-0.381818	0.0876405	0.476446
ITGAM	CRTAM	-0.381818	0.0876405	0.476446
CD55	Gal-9	-0.381818	0.0876405	0.476446
C1RL	Gal-1	-0.381818	0.0876405	0.476446
THBS1	TNFRSF21	-0.381818	0.0876405	0.476446
CFB	TNFSF14	0.381401	0.0880168	0.477948
PLAU	CD244	-0.380519	0.0888143	0.479016
PROS1	MUC-16	-0.380519	0.0888143	0.479016
C1RL	CD28	-0.380519	0.0888143	0.479016
MMRN1	CD27	-0.380519	0.0888143	0.479016
F2RL3	CD70	-0.380519	0.0888143	0.479016
PTX3	DCN	-0.380519	0.0888143	0.479016
C1RL	CD40-L	-0.379221	0.0899996	0.479463
VSIG4	MCP-4	-0.379221	0.0899996	0.479463
C1QB	ADA	0.379221	0.0899996	0.479463
F12	ADA	-0.379221	0.0899996	0.479463
PF4	ADA	-0.379221	0.0899996	0.479463
CR1	CD4	-0.379221	0.0899996	0.479463
FPR1	Gal-9	-0.379221	0.0899996	0.479463
VSIG4	LAP TGF-beta-1	-0.379221	0.0899996	0.479463
GZMM	GZMA	0.379221	0.0899996	0.479463
F12	CX3CL1	-0.379221	0.0899996	0.479463
PROCR	LAG3	0.379221	0.0899996	0.479463
CD5L	CCL4	0.378971	0.0902288	0.48015
TREM2	MCP-4	-0.37835	0.0908008	0.48049
THBS1	PD-L1	-0.377922	0.0911966	0.48049
ITGB3	CD27	-0.377922	0.0911966	0.48049
CR1L	CCL23	0.377922	0.0911966	0.48049
CFH	CD5	-0.377922	0.0911966	0.48049
VWF	MMP7	0.377922	0.0911966	0.48049
CD55	NCR1	-0.377922	0.0911966	0.48049
GP1BA	ANGPT2	-0.377922	0.0911966	0.48049
F2RL3	IFN-gamma	-0.377922	0.0911966	0.48049
LAMC1	CD244	-0.376623	0.0924053	0.483662
C5AR1	Gal-9	-0.376623	0.0924053	0.483662
ITGAM	VEGFR-2	-0.376623	0.0924053	0.483662
F5	TNFSF14	-0.376623	0.0924053	0.483662
CLU	IL5	-0.376623	0.0924053	0.483662
THBS1	DCN	-0.376623	0.0924053	0.483662
MMRN1	TIE2	-0.375325	0.0936258	0.485798
THBS1	PGF	-0.375325	0.0936258	0.485798
SERPINA1	CD8A	-0.375325	0.0936258	0.485798
C5AR1	CD4	-0.375325	0.0936258	0.485798
CFH	CX3CL1	-0.375325	0.0936258	0.485798
GP1BA	CD70	-0.375325	0.0936258	0.485798
SERPING1	TNFRSF21	-0.375325	0.0936258	0.485798
CD5L	CASP-8	0.375999	0.0929908	0.485798
ITGB3	IL-1 alpha	0.374026	0.0948581	0.489537
VSIG4	MCP-1	-0.374026	0.0948581	0.489537
SERPING1	CX3CL1	-0.374026	0.0948581	0.489537
C5AR1	IL10	-0.374026	0.0948581	0.489537
PF4	KLRD1	-0.374026	0.0948581	0.489537
TREM2	IL12	-0.373752	0.0951194	0.490357
GP1BA	CRTAM	-0.372727	0.0961022	0.491189
GZMM	CAIX	0.372727	0.0961022	0.491189
F5	LAP TGF-beta-1	-0.372727	0.0961022	0.491189
CD40LG	IL15	0.372727	0.0961022	0.491189
GP9	CX3CL1	-0.372727	0.0961022	0.491189
SELL	TNFRSF4	-0.372727	0.0961022	0.491189
CLU	CD83	-0.372727	0.0961022	0.491189
SERPINB2	CSF-1	-0.372727	0.0961022	0.491189
F5	IL8	-0.371429	0.0973584	0.49287
ITGAM	NOS3	-0.371429	0.0973584	0.49287
PROCR	CD40	0.371429	0.0973584	0.49287
SERPINB2	IL10	-0.371429	0.0973584	0.49287
CR1L	NCR1	-0.371429	0.0973584	0.49287
SERPINB2	IL12RB1	-0.371429	0.0973584	0.49287
GZMM	TNF	0.371429	0.0973584	0.49287
VSIG4	TNF	-0.371429	0.0973584	0.49287
ITGAX	GZMB	-0.371429	0.0973584	0.49287
LAMC1	TNFRSF9	-0.37013	0.0986265	0.49771
C1RL	CRTAM	-0.37013	0.0986265	0.49771
CLU	ADA	-0.37013	0.0986265	0.49771
C2	MUC-16	-0.368831	0.0999067	0.500475
PTX3	IL18	-0.368831	0.0999067	0.500475
PLAU	CCL19	-0.368831	0.0999067	0.500475
PROS1	NCR1	-0.368831	0.0999067	0.500475
C1QB	PD-L2	0.368831	0.0999067	0.500475
TREM2	IL12RB1	-0.369154	0.0995872	0.500475
MMRN1	IL12	-0.368831	0.0999067	0.500475
ADM	IL8	-0.367532	0.101199	0.501176
CFB	CD40-L	0.367656	0.101075	0.501176
C1QC	PGF	-0.367532	0.101199	0.501176
C1QA	CXCL11	0.367532	0.101199	0.501176
CFH	IL2	0.367532	0.101199	0.501176
SELP	PDCD1	-0.367532	0.101199	0.501176
ITGA2B	CX3CL1	-0.367532	0.101199	0.501176
SERPINE1	ICOSLG	-0.367532	0.101199	0.501176
SERPINB2	TNF	-0.367532	0.101199	0.501176
PTX3	CD83	-0.367532	0.101199	0.501176
GP1BA	CSF-1	-0.367532	0.101199	0.501176
SERPINB2	CD8A	-0.366234	0.102504	0.506065
LAMC1	GZMA	-0.366234	0.102504	0.506065
F12	GZMB	-0.366234	0.102504	0.506065
CFH	CRTAM	-0.364935	0.10382	0.508629
PROCR	CRTAM	0.363636	0.105149	0.508629
C3AR1	TRAIL	-0.363636	0.105149	0.508629
F2RL3	CAIX	-0.364935	0.10382	0.508629
TLR2	VEGFR-2	-0.363636	0.105149	0.508629
C1RL	IL18	-0.364935	0.10382	0.508629
PLAUR	GZMH	-0.363636	0.105149	0.508629
C1RL	KIR3DL1	-0.363636	0.105149	0.508629
PTX3	TNFSF14	-0.363636	0.105149	0.508629
CFB	IL5	0.365595	0.10315	0.508629
SERPINE1	IL5	-0.363636	0.105149	0.508629
ITGB3	GZMA	-0.364935	0.10382	0.508629
THBS1	HO-1	-0.363636	0.105149	0.508629
GP1BA	TNFRSF12A	-0.363636	0.105149	0.508629
PLAUR	CD5	-0.363636	0.105149	0.508629
GZMM	MMP7	-0.364935	0.10382	0.508629
THBS1	ARG1	-0.363636	0.105149	0.508629
PROS1	TNF	-0.363636	0.105149	0.508629
SERPINA1	IL12	-0.364935	0.10382	0.508629
F13A1	CSF-1	-0.363636	0.105149	0.508629
C1QB	IL2	0.362338	0.106491	0.509452
VSIG4	Gal-9	-0.362338	0.106491	0.509452
CD5L	CD70	0.362623	0.106195	0.509452
GZMM	ARG1	-0.362338	0.106491	0.509452
FPR1	IFN-gamma	-0.362338	0.106491	0.509452
THBS1	CASP-8	-0.362338	0.106491	0.509452
CD5L	CXCL13	0.362623	0.106195	0.509452
ADM	LAG3	-0.362338	0.106491	0.509452
C1QB	IL12RB1	0.362338	0.106491	0.509452
CR1	KLRD1	-0.362338	0.106491	0.509452
SERPING1	CSF-1	-0.362338	0.106491	0.509452
SERPINB2	CRTAM	-0.361039	0.107844	0.51082
F5	CD8A	-0.361039	0.107844	0.51082
CR1	NOS3	-0.361039	0.107844	0.51082
PLAU	GZMA	-0.361039	0.107844	0.51082
F12	IL10	-0.361039	0.107844	0.51082
SERPINA1	CCL23	-0.361039	0.107844	0.51082
SERPINB2	DCN	-0.361039	0.107844	0.51082
PLAUR	TNFRSF4	-0.361039	0.107844	0.51082
TLR2	CXCL13	-0.361039	0.107844	0.51082
ITGAM	CD83	-0.361039	0.107844	0.51082
C2	CCL4	0.35974	0.109211	0.513731
SELP	GZMA	-0.35974	0.109211	0.513731
ITGA2B	CXCL12	-0.35974	0.109211	0.513731
F13A1	IFN-gamma	-0.35974	0.109211	0.513731
GP1BA	IL12RB1	-0.35974	0.109211	0.513731
C1RL	TNF	-0.35974	0.109211	0.513731
ITGB3	GZMB	-0.35974	0.109211	0.513731
GP1BA	GZMA	-0.358442	0.11059	0.518179
SERPINE1	CD70	-0.358442	0.11059	0.518179
FPR1	CCL3	-0.358442	0.11059	0.518179
LAMC1	CCL3	-0.358442	0.11059	0.518179
CD5L	KIR3DL1	-0.358165	0.110885	0.519054
TXN	CD244	-0.357143	0.111981	0.521633
GZMM	PGF	0.357143	0.111981	0.521633
GP1BA	FASLG	-0.357143	0.111981	0.521633
C1QB	TNFRSF21	-0.357143	0.111981	0.521633
MMRN1	ANGPT2	-0.357143	0.111981	0.521633
DCN	CCL17	0.357005	0.112129	0.521815
F13A1	IL-1 alpha	0.355844	0.113385	0.523584
ITGB3	CD244	-0.355844	0.113385	0.523584
F2RL3	IL6	-0.355844	0.113385	0.523584
CD55	CD4	-0.355844	0.113385	0.523584
ELANE	IL18	0.355844	0.113385	0.523584
VWF	TNF	-0.355844	0.113385	0.523584
F5	KLRD1	-0.355844	0.113385	0.523584
CFH	CD83	-0.355844	0.113385	0.523584
MMRN1	Gal-9	-0.354545	0.114802	0.525058
PLAUR	VEGFR-2	-0.354545	0.114802	0.525058
TREM2	MCP-2	-0.35536	0.113911	0.525058
PLAU	CXCL10	-0.354545	0.114802	0.525058
GP9	IL10	-0.354545	0.114802	0.525058
SERPINA1	IL10	-0.354545	0.114802	0.525058
ITGAX	TNFRSF21	-0.354545	0.114802	0.525058
F5	CASP-8	-0.354545	0.114802	0.525058
C2	IL4	0.354545	0.114802	0.525058
SERPINA1	KLRD1	-0.354545	0.114802	0.525058
TREM2	CXCL9	-0.354046	0.115349	0.52706
CD40LG	FGF2	0.353247	0.116231	0.527061
CLU	IL33	-0.353247	0.116231	0.527061
SELP	HO-1	-0.353247	0.116231	0.527061
F5	CXCL10	-0.353247	0.116231	0.527061
CD55	TNFRSF21	-0.353247	0.116231	0.527061
SERPINE1	IFN-gamma	-0.353247	0.116231	0.527061
THBS1	VEGFA	-0.353247	0.116231	0.527061
ADM	IL12RB1	-0.353247	0.116231	0.527061
PF4	IL6	-0.350649	0.119128	0.530642
CLU	ADGRG1	-0.350649	0.119128	0.530642
ITGAM	CD8A	-0.350649	0.119128	0.530642
F5	VEGFR-2	-0.351948	0.117673	0.530642
PROCR	IL18	0.351948	0.117673	0.530642
CD40LG	KIR3DL1	-0.350649	0.119128	0.530642
SELP	IL33	-0.350649	0.119128	0.530642
PLAU	PDCD1	-0.351948	0.117673	0.530642
ELANE	PD-L1	-0.350649	0.119128	0.530642
PTX3	CD70	-0.350649	0.119128	0.530642
C1QA	CCL23	-0.350649	0.119128	0.530642
PLAUR	ARG1	-0.350649	0.119128	0.530642
TXN	DCN	-0.350649	0.119128	0.530642
PROS1	TNFRSF21	-0.350649	0.119128	0.530642
ITGB3	CXCL13	-0.350649	0.119128	0.530642
VSIG4	CXCL13	-0.351948	0.117673	0.530642
GP1BA	KLRD1	-0.350649	0.119128	0.530642
ITGB3	CD83	-0.351948	0.117673	0.530642
FPR1	CSF-1	-0.350649	0.119128	0.530642
SERPINB2	IL8	-0.348052	0.122077	0.531892
VWF	IL8	0.348052	0.122077	0.531892
GZMM	CD244	0.348052	0.122077	0.531892
PROCR	TRAIL	0.349351	0.120596	0.531892
CR1	CD8A	-0.348052	0.122077	0.531892
CR1	Gal-9	-0.348052	0.122077	0.531892
GZMM	VEGFR-2	-0.348052	0.122077	0.531892
PTX3	PDGF subunit B	-0.349351	0.120596	0.531892
GP9	PDCD1	-0.348052	0.122077	0.531892
THBS1	FASLG	-0.349351	0.120596	0.531892
CFH	CD28	-0.348052	0.122077	0.531892
VSIG4	CD28	-0.349351	0.120596	0.531892
GZMM	PD-L1	0.348052	0.122077	0.531892
PROCR	CXCL5	0.348052	0.122077	0.531892
C1RL	TNFRSF12A	-0.349351	0.120596	0.531892
VSIG4	CD5	-0.349351	0.120596	0.531892
C3AR1	CCL3	-0.348052	0.122077	0.531892
GP1BA	CCL3	-0.348052	0.122077	0.531892
PF4	CXCL13	-0.348052	0.122077	0.531892
THBS1	IL4	-0.348052	0.122077	0.531892
PTX3	IL12RB1	-0.348052	0.122077	0.531892
GP1BA	TNF	-0.348052	0.122077	0.531892
C1RL	KLRD1	-0.348052	0.122077	0.531892
ITGB3	IL12	-0.348052	0.122077	0.531892
DCN	TNFRSF12A	0.347885	0.122269	0.532243
SELP	GZMH	-0.346753	0.123571	0.534024
CR1L	IL33	0.346753	0.123571	0.534024
CFH	PDCD1	-0.346753	0.123571	0.534024
VSIG4	CXCL10	-0.346753	0.123571	0.534024
C1QC	TNFRSF21	-0.346753	0.123571	0.534024
ITGAM	KLRD1	-0.346753	0.123571	0.534024
LAMC1	KLRD1	-0.346753	0.123571	0.534024
ITGAX	IL12	-0.346753	0.123571	0.534024
CFB	EGF	0.345666	0.124832	0.538106
SERPINB2	MCP-4	-0.345455	0.125078	0.538106
VWF	MUC-16	-0.345455	0.125078	0.538106
SERPINB2	IL18	-0.345455	0.125078	0.538106
MMRN1	CX3CL1	-0.345455	0.125078	0.538106
F5	ANGPT1	-0.344156	0.126598	0.541722
TXN	MCP-1	-0.344156	0.126598	0.541722
CFB	KIR3DL1	-0.344291	0.126439	0.541722
FPR1	GZMA	-0.344156	0.126598	0.541722
FPR1	IL12RB1	-0.344156	0.126598	0.541722
SELP	IL12	-0.344156	0.126598	0.541722
CD40LG	NOS3	-0.342857	0.128131	0.546329
SELP	ANGPT2	-0.342857	0.128131	0.546329
VSIG4	LAG3	-0.342857	0.128131	0.546329
C3AR1	GZMB	-0.342857	0.128131	0.546329
PF4	IL8	-0.341558	0.129678	0.547891
PTX3	CD40-L	-0.341558	0.129678	0.547891
TREM2	IL-1 alpha	0.340252	0.131246	0.547891
CFB	PGF	0.341542	0.129697	0.547891
ITGA2B	IL6	-0.341558	0.129678	0.547891
PROS1	CRTAM	-0.341558	0.129678	0.547891
C2	CXCL11	0.34026	0.131238	0.547891
C3AR1	NOS3	-0.34026	0.131238	0.547891
SERPINA1	Gal-9	-0.34026	0.131238	0.547891
CR1	HGF	-0.34026	0.131238	0.547891
ADM	HO-1	-0.34026	0.131238	0.547891
SERPINA1	CX3CL1	-0.341558	0.129678	0.547891
CD55	CXCL10	-0.34026	0.131238	0.547891
VWF	IL10	-0.341558	0.129678	0.547891
F2RL3	TNFRSF12A	-0.34026	0.131238	0.547891
C1QB	CCL23	-0.34026	0.131238	0.547891
GP9	CCL3	-0.34026	0.131238	0.547891
ITGA2B	NCR1	-0.34026	0.131238	0.547891
VWF	TNFRSF4	-0.34026	0.131238	0.547891
GZMM	ANGPT2	0.341558	0.129678	0.547891
CR1	ICOSLG	-0.341558	0.129678	0.547891
GP9	LAG3	-0.341558	0.129678	0.547891
GZMM	IL12	0.34026	0.131238	0.547891
MMRN1	CSF-1	-0.34026	0.131238	0.547891
ADM	TNFRSF9	-0.338961	0.132811	0.549624
SELP	ADGRG1	-0.338961	0.132811	0.549624
C1QC	MCP-1	-0.338961	0.132811	0.549624
ITGAM	MCP-1	-0.338961	0.132811	0.549624
SERPING1	CXCL11	0.338961	0.132811	0.549624
GZMM	FASLG	0.338961	0.132811	0.549624
SERPINB2	IL5	0.338961	0.132811	0.549624
TLR2	CD70	-0.338961	0.132811	0.549624
SERPINE1	CCL3	-0.338961	0.132811	0.549624
THBS1	LAG3	-0.338961	0.132811	0.549624
F12	MCP-1	-0.337662	0.134397	0.55475
MMRN1	VEGFR-2	-0.337662	0.134397	0.55475
SELL	CSF-1	-0.337662	0.134397	0.55475
ITGAM	CD40-L	-0.336364	0.135997	0.555127
CD5L	TRAIL	0.337359	0.13477	0.555127
ITGAX	TRAIL	-0.336364	0.135997	0.555127
F5	CD4	-0.336364	0.135997	0.555127
C3AR1	PD-L1	-0.336364	0.135997	0.555127
GP1BA	CX3CL1	-0.336364	0.135997	0.555127
SELL	CD70	-0.336364	0.135997	0.555127
CFB	TNFRSF4	0.336732	0.135542	0.555127
GZMM	CCL17	0.336364	0.135997	0.555127
F5	LAMP3	-0.336364	0.135997	0.555127
PROS1	LAMP3	-0.336364	0.135997	0.555127
CFB	LAG3	0.337419	0.134695	0.555127
F12	IL12	-0.336364	0.135997	0.555127
C5AR1	ADGRG1	-0.335065	0.13761	0.557431
CLU	CD8A	-0.335065	0.13761	0.557431
CR1	LAP TGF-beta-1	-0.335065	0.13761	0.557431
CR1	Gal-1	-0.335065	0.13761	0.557431
F5	CX3CL1	-0.335065	0.13761	0.557431
CR1L	CD70	0.335065	0.13761	0.557431
C1QA	TNFRSF21	-0.335065	0.13761	0.557431
FPR1	IL4	-0.335065	0.13761	0.557431
GP1BA	IL12	-0.335065	0.13761	0.557431
C1QA	MUC-16	-0.333766	0.139237	0.559285
PROCR	MUC-16	-0.333766	0.139237	0.559285
F13A1	CD28	-0.333766	0.139237	0.559285
F5	CCL4	-0.333766	0.139237	0.559285
C1QC	CX3CL1	-0.333766	0.139237	0.559285
CR2	MMP7	-0.333766	0.139237	0.559285
PLAU	MIC-A/B	-0.333766	0.139237	0.559285
C2	CXCL12	0.333766	0.139237	0.559285
TLR2	IFN-gamma	-0.333766	0.139237	0.559285
ITGAM	IL12RB1	-0.333766	0.139237	0.559285
CFB	PD-L2	0.333296	0.139829	0.561193
ITGB3	MCP-3	0.331169	0.142531	0.56167
FPR1	ADGRG1	-0.332468	0.140877	0.56167
PLAUR	CRTAM	-0.331169	0.142531	0.56167
CFB	FGF2	0.331234	0.142447	0.56167
F13A1	CD8A	-0.331169	0.142531	0.56167
C1QB	MUC-16	-0.332468	0.140877	0.56167
ITGA2B	ADA	-0.331169	0.142531	0.56167
TREM2	TWEAK	-0.331713	0.141836	0.56167
PTX3	TNFRSF12A	-0.331169	0.142531	0.56167
LAMC1	CD5	-0.332468	0.140877	0.56167
SERPINE1	CD5	-0.332468	0.140877	0.56167
CD40LG	CCL3	-0.331169	0.142531	0.56167
CD55	TNFRSF4	-0.331169	0.142531	0.56167
ELANE	ANGPT2	-0.331169	0.142531	0.56167
TLR2	CXCL12	-0.331169	0.142531	0.56167
C5AR1	IFN-gamma	-0.331169	0.142531	0.56167
CLU	LAMP3	-0.332468	0.140877	0.56167
ITGB3	LAMP3	-0.332468	0.140877	0.56167
CLU	CXCL13	-0.331169	0.142531	0.56167
CFH	IL4	-0.331169	0.142531	0.56167
THBS1	KLRD1	-0.331169	0.142531	0.56167
C5AR1	GZMB	-0.331169	0.142531	0.56167
CLU	IL6	-0.32987	0.144198	0.564984
C2	TRAIL	-0.32987	0.144198	0.564984
TREM2	ADA	-0.330399	0.143517	0.564984
TFPI	IL33	0.32987	0.144198	0.564984
GZMM	MIC-A/B	0.32987	0.144198	0.564984
GZMM	ICOSLG	0.32987	0.144198	0.564984
C1RL	IL12RB1	-0.32987	0.144198	0.564984
TLR2	ADGRG1	-0.328571	0.14588	0.56785
MMRN1	MUC-16	-0.328571	0.14588	0.56785
SERPINB2	CD4	-0.328571	0.14588	0.56785
SERPINB2	GZMH	-0.328571	0.14588	0.56785
C3AR1	Gal-1	-0.328571	0.14588	0.56785
SERPINB2	TNFRSF21	-0.328571	0.14588	0.56785
GP1BA	PD-L2	-0.328571	0.14588	0.56785
C1QB	CSF-1	-0.328571	0.14588	0.56785
CD5L	LAP TGF-beta-1	0.328442	0.146048	0.568045
CR1	CD40-L	-0.327273	0.147574	0.570272
VSIG4	CD4	-0.327273	0.147574	0.570272
LAMC1	GZMH	-0.327273	0.147574	0.570272
F12	CD27	-0.327273	0.147574	0.570272
F13A1	GZMA	-0.327273	0.147574	0.570272
DCN	IFN-gamma	0.327689	0.14703	0.570272
CFB	GZMB	0.327798	0.146887	0.570272
PROS1	CD83	-0.327273	0.147574	0.570272
F5	TIE2	-0.325974	0.149283	0.570424
C1QA	IL6	-0.325974	0.149283	0.570424
CR2	ADA	0.325974	0.149283	0.570424
ADM	IL33	0.325974	0.149283	0.570424
ITGB3	FASLG	-0.325974	0.149283	0.570424
PLAUR	Gal-1	-0.325974	0.149283	0.570424
VSIG4	HGF	-0.325974	0.149283	0.570424
VWF	HGF	0.325974	0.149283	0.570424
ITGAM	TNFRSF12A	-0.325974	0.149283	0.570424
PROS1	TNFRSF12A	-0.325974	0.149283	0.570424
F13A1	DCN	-0.325974	0.149283	0.570424
FPR1	TNFRSF21	-0.325974	0.149283	0.570424
CFH	LAMP3	-0.325974	0.149283	0.570424
PLAU	GZMB	-0.325974	0.149283	0.570424
FPR1	CXCL9	-0.324675	0.151006	0.573342
C1RL	VEGFR-2	-0.324675	0.151006	0.573342
C5AR1	FASLG	-0.324675	0.151006	0.573342
MMRN1	FASLG	-0.324675	0.151006	0.573342
C1QB	CX3CL1	-0.324675	0.151006	0.573342
SELP	LAMP3	-0.324675	0.151006	0.573342
CFH	IL12	-0.324675	0.151006	0.573342
F2RL3	IL12	-0.324675	0.151006	0.573342
PROCR	ADGRG1	0.323377	0.152742	0.576276
C3AR1	IL2	0.323377	0.152742	0.576276
ITGAM	IL18	-0.323377	0.152742	0.576276
THBS1	IL33	-0.323377	0.152742	0.576276
F5	PDGF subunit B	-0.323377	0.152742	0.576276
TLR2	FASLG	-0.323377	0.152742	0.576276
F12	MMP12	-0.323377	0.152742	0.576276
FPR1	LAG3	-0.323377	0.152742	0.576276
TXN	MCP-3	-0.322078	0.154492	0.577866
CD5L	ANGPT1	0.322497	0.153926	0.577866
C1QB	PGF	-0.322078	0.154492	0.577866
PROCR	MCP-4	0.322078	0.154492	0.577866
ITGAX	LAP TGF-beta-1	-0.322078	0.154492	0.577866
TREM2	FASLG	-0.322517	0.153899	0.577866
CD5L	PD-L1	-0.322497	0.153926	0.577866
THBS1	IL5	-0.322078	0.154492	0.577866
MMRN1	CXCL13	-0.322078	0.154492	0.577866
GP1BA	IL13	-0.322078	0.154492	0.577866
C2	CCL20	0.322078	0.154492	0.577866
TREM2	TIE2	-0.321203	0.155679	0.579481
F13A1	ADGRG1	-0.320779	0.156257	0.579481
C5AR1	NOS3	-0.320779	0.156257	0.579481
CD55	LAP TGF-beta-1	-0.320779	0.156257	0.579481
VSIG4	PDCD1	-0.320779	0.156257	0.579481
CFB	PD-L1	0.321613	0.155122	0.579481
PTX3	CCL23	-0.320779	0.156257	0.579481
ADM	ANGPT2	-0.320779	0.156257	0.579481
PF4	ANGPT2	-0.320779	0.156257	0.579481
F12	VEGFA	-0.320779	0.156257	0.579481
PF4	GZMB	-0.320779	0.156257	0.579481
CR1	CD28	-0.319481	0.158035	0.582464
ELANE	Gal-1	-0.319481	0.158035	0.582464
C5AR1	CXCL10	-0.319481	0.158035	0.582464
MMRN1	TNFRSF12A	-0.319481	0.158035	0.582464
PROCR	CXCL13	0.319481	0.158035	0.582464
SERPINE1	PD-L2	-0.319481	0.158035	0.582464
C1QB	IL4	0.319481	0.158035	0.582464
TREM2	CCL20	-0.31989	0.157473	0.582464
ITGB3	CD8A	-0.318182	0.159827	0.586381
TLR2	Gal-9	-0.318182	0.159827	0.586381
CFB	CD28	0.318177	0.159833	0.586381
C5AR1	GZMA	-0.318182	0.159827	0.586381
C5AR1	LAG3	-0.318182	0.159827	0.586381
VSIG4	CD83	-0.318182	0.159827	0.586381
PLAU	Gal-9	-0.316883	0.161633	0.58937
PLAUR	Gal-9	-0.316883	0.161633	0.58937
C1QC	VEGFR-2	-0.316883	0.161633	0.58937
F12	LAP TGF-beta-1	-0.316883	0.161633	0.58937
PF4	PD-L1	-0.316883	0.161633	0.58937
PLAU	LAG3	-0.316883	0.161633	0.58937
PROS1	KLRD1	-0.316883	0.161633	0.58937
PF4	CSF-1	-0.316883	0.161633	0.58937
CD5L	IL15	0.316552	0.162095	0.590605
CFB	CD27	0.316116	0.162707	0.592383
F12	IL6	-0.315584	0.163454	0.592395
THBS1	CXCL11	-0.315584	0.163454	0.592395
F2RL3	CXCL9	-0.315584	0.163454	0.592395
PTX3	CD5	-0.315584	0.163454	0.592395
MMRN1	MMP12	-0.315584	0.163454	0.592395
MMRN1	LAG3	-0.315584	0.163454	0.592395
GZMM	ADGRG1	0.314286	0.165288	0.593647
VWF	ADGRG1	-0.314286	0.165288	0.593647
SELL	CRTAM	-0.314286	0.165288	0.593647
FPR1	CD4	-0.314286	0.165288	0.593647
C1RL	PDGF subunit B	-0.314286	0.165288	0.593647
VWF	PD-L1	-0.314286	0.165288	0.593647
PTX3	HGF	-0.314286	0.165288	0.593647
C1QB	HO-1	0.314286	0.165288	0.593647
ADM	CXCL10	-0.314286	0.165288	0.593647
F2RL3	TNFRSF4	-0.314286	0.165288	0.593647
SELL	VEGFA	-0.314286	0.165288	0.593647
SELL	KLRD1	-0.314286	0.165288	0.593647
CR2	MCP-3	0.312987	0.167137	0.597115
SERPINA1	ADGRG1	-0.311688	0.169	0.597115
C5AR1	CXCL9	-0.311688	0.169	0.597115
PF4	CD8A	-0.311688	0.169	0.597115
TREM2	CD8A	-0.312664	0.167598	0.597115
CFH	Gal-9	-0.311688	0.169	0.597115
F12	IL18	-0.311688	0.169	0.597115
SERPINA1	KIR3DL1	-0.311688	0.169	0.597115
F12	FASLG	-0.312987	0.167137	0.597115
SERPING1	IL15	0.312987	0.167137	0.597115
PROS1	HO-1	-0.311688	0.169	0.597115
F12	CCL23	-0.311688	0.169	0.597115
SELP	CCL23	-0.312987	0.167137	0.597115
LAMC1	ARG1	0.311688	0.169	0.597115
TXN	NCR1	-0.312987	0.167137	0.597115
TXN	TNFRSF21	-0.311688	0.169	0.597115
TREM2	PTN	-0.312007	0.168541	0.597115
PLAU	CASP-8	-0.312987	0.167137	0.597115
F12	IL4	-0.311688	0.169	0.597115
ITGAX	IL12RB1	-0.311688	0.169	0.597115
SERPINB2	KLRD1	-0.312987	0.167137	0.597115
F13A1	IL12	-0.311688	0.169	0.597115
F12	IL8	-0.31039	0.170877	0.597569
VSIG4	CXCL9	-0.31039	0.170877	0.597569
F13A1	CD4	-0.31039	0.170877	0.597569
ITGAM	PDGF subunit B	-0.31039	0.170877	0.597569
F2RL3	CCL23	-0.31039	0.170877	0.597569
CD55	DCN	-0.31039	0.170877	0.597569
C1QB	PTN	-0.31039	0.170877	0.597569
PF4	MMP12	-0.31039	0.170877	0.597569
PROCR	MMP12	0.31039	0.170877	0.597569
ITGB3	PD-L2	-0.31039	0.170877	0.597569
ITGAX	LAG3	-0.31039	0.170877	0.597569
CFH	TNF	-0.31039	0.170877	0.597569
CFH	GZMB	-0.31039	0.170877	0.597569
F5	IL12	-0.31039	0.170877	0.597569
TLR2	ADA	-0.309091	0.172768	0.601108
PF4	GZMA	-0.309091	0.172768	0.601108
C3AR1	CX3CL1	-0.309091	0.172768	0.601108
ITGAM	NCR1	-0.309091	0.172768	0.601108
THBS1	CXCL13	-0.309091	0.172768	0.601108
C1QB	CCL20	0.309091	0.172768	0.601108
GP9	GZMB	-0.309091	0.172768	0.601108
VSIG4	IL6	-0.307792	0.174674	0.605537
CD40LG	CAIX	0.307792	0.174674	0.605537
ELANE	CCL4	0.307792	0.174674	0.605537
F5	MIC-A/B	-0.307792	0.174674	0.605537
CD55	IL12RB1	-0.307792	0.174674	0.605537
TREM2	TRAIL	-0.307409	0.175238	0.607053
PF4	CXCL11	-0.306494	0.176594	0.609543
CD40LG	PDCD1	-0.306494	0.176594	0.609543
CFB	CCL23	-0.306495	0.176592	0.609543
SERPING1	NCR1	0.306494	0.176594	0.609543
F2RL3	ICOSLG	-0.306494	0.176594	0.609543
F2RL3	PDCD1	-0.305195	0.178529	0.61483
CFB	CXCL5	0.30512	0.17864	0.61483
ITGB3	CX3CL1	-0.305195	0.178529	0.61483
THBS1	MMP12	-0.305195	0.178529	0.61483
TXN	TNFRSF9	-0.303896	0.180478	0.614961
THBS1	CD8A	-0.303896	0.180478	0.614961
VWF	CAIX	-0.303896	0.180478	0.614961
PROS1	IL2	0.303896	0.180478	0.614961
SERPINA1	GZMH	-0.303896	0.180478	0.614961
PF4	CX3CL1	-0.303896	0.180478	0.614961
SELL	CCL23	-0.303896	0.180478	0.614961
VSIG4	MMP7	-0.303896	0.180478	0.614961
CFB	NCR1	0.304433	0.17967	0.614961
SERPINA1	TNFRSF21	-0.303896	0.180478	0.614961
C1QB	IFN-gamma	0.303896	0.180478	0.614961
ITGA2B	LAMP3	-0.303896	0.180478	0.614961
SERPINA1	MMP12	-0.303896	0.180478	0.614961
C1QB	LAG3	0.303896	0.180478	0.614961
DCN	CD83	0.303585	0.180947	0.616122
C3AR1	TNFSF14	-0.302597	0.182441	0.617692
DCN	PDCD1	0.302933	0.181932	0.617692
LAMC1	FASLG	-0.302597	0.182441	0.617692
CD55	IFN-gamma	-0.302597	0.182441	0.617692
PLAUR	MMP12	-0.302597	0.182441	0.617692
SERPING1	IL4	0.302597	0.182441	0.617692
C1RL	CD83	-0.302597	0.182441	0.617692
ITGAM	CSF-1	-0.302597	0.182441	0.617692
DCN	CXCL11	0.302282	0.182921	0.618877
ITGAM	TRAIL	-0.301299	0.184419	0.620873
C5AR1	HGF	-0.301299	0.184419	0.620873
C2	NCR1	0.301299	0.184419	0.620873
FPR1	DCN	-0.301299	0.184419	0.620873
CR1	IL12RB1	-0.301299	0.184419	0.620873
ITGAX	CD83	-0.301299	0.184419	0.620873
F2RL3	CSF-1	-0.301299	0.184419	0.620873
C1RL	ANGPT1	-0.3	0.186411	0.624504
SERPINE1	CRTAM	-0.3	0.186411	0.624504
CD40LG	CXCL1	0.3	0.186411	0.624504
ITGB3	CD28	-0.3	0.186411	0.624504
PTX3	IL5	0.3	0.186411	0.624504
ITGAM	VEGFA	-0.3	0.186411	0.624504
CD5L	LAG3	0.300205	0.186097	0.624504
SERPINA1	IL-1 alpha	0.298701	0.188418	0.626403
ITGA2B	CD244	-0.298701	0.188418	0.626403
PTX3	CD8A	-0.298701	0.188418	0.626403
PTX3	GZMH	-0.298701	0.188418	0.626403
LAMC1	LAP TGF-beta-1	-0.298701	0.188418	0.626403
F5	Gal-1	-0.298701	0.188418	0.626403
TFPI	IL5	0.298701	0.188418	0.626403
CD55	MMP7	-0.298701	0.188418	0.626403
CR1L	CXCL12	0.298701	0.188418	0.626403
VWF	IL4	-0.298701	0.188418	0.626403
ITGAX	CSF-1	-0.298701	0.188418	0.626403
CFB	CXCL1	0.298248	0.189122	0.628305
GP1BA	MCP-3	0.297403	0.19044	0.628754
PTX3	ADGRG1	-0.297403	0.19044	0.628754
C1QC	CAIX	0.297403	0.19044	0.628754
CD55	NOS3	-0.297403	0.19044	0.628754
GP1BA	HO-1	-0.297403	0.19044	0.628754
TLR2	LAMP3	-0.297403	0.19044	0.628754
F12	CXCL13	-0.297403	0.19044	0.628754
ITGA2B	CXCL13	-0.297403	0.19044	0.628754
SERPING1	IL12RB1	0.297403	0.19044	0.628754
CFH	PGF	-0.296104	0.192476	0.630257
C3AR1	VEGFR-2	-0.296104	0.192476	0.630257
CLU	VEGFR-2	-0.296104	0.192476	0.630257
SERPINB2	VEGFR-2	-0.296104	0.192476	0.630257
PLAUR	LAP TGF-beta-1	-0.296104	0.192476	0.630257
PTX3	PDCD1	-0.296104	0.192476	0.630257
PTX3	GZMA	-0.296104	0.192476	0.630257
PLAU	CD5	-0.296104	0.192476	0.630257
CD55	ARG1	-0.296104	0.192476	0.630257
SERPING1	IFN-gamma	0.296104	0.192476	0.630257
PF4	LAMP3	-0.296104	0.192476	0.630257
SERPING1	LAG3	0.296104	0.192476	0.630257
ITGB3	TIE2	-0.294805	0.194527	0.630927
SERPINE1	CD40-L	-0.294805	0.194527	0.630927
SERPINB2	TNFSF14	-0.294805	0.194527	0.630927
SELP	FASLG	-0.294805	0.194527	0.630927
VWF	CCL19	-0.294805	0.194527	0.630927
F12	HO-1	-0.294805	0.194527	0.630927
F13A1	HO-1	-0.294805	0.194527	0.630927
SERPINB2	CXCL10	-0.294805	0.194527	0.630927
ITGAM	TNFRSF21	-0.294805	0.194527	0.630927
PROS1	PTN	-0.294805	0.194527	0.630927
VSIG4	IFN-gamma	-0.294805	0.194527	0.630927
F5	CXCL13	-0.294805	0.194527	0.630927
F2RL3	IL12RB1	-0.294805	0.194527	0.630927
GP1BA	CD83	-0.294805	0.194527	0.630927
CD5L	MIC-A/B	0.29426	0.195392	0.633304
C1QC	MCP-3	-0.293506	0.196593	0.633685
SERPINE1	PGF	-0.293506	0.196593	0.633685
PTX3	IL6	-0.293506	0.196593	0.633685
GP9	ADA	-0.293506	0.196593	0.633685
SELL	LAP TGF-beta-1	-0.293506	0.196593	0.633685
CFH	CXCL5	0.293506	0.196593	0.633685
CFB	GZMA	0.293438	0.196702	0.633685
PLAUR	IL10	-0.293506	0.196593	0.633685
SERPING1	GZMB	-0.293506	0.196593	0.633685
SERPINE1	FGF2	0.292208	0.198673	0.635328
SELL	CXCL9	-0.292208	0.198673	0.635328
TREM2	Gal-9	-0.292302	0.198522	0.635328
F2RL3	FASLG	-0.292208	0.198673	0.635328
VSIG4	Gal-1	-0.292208	0.198673	0.635328
SELL	TNFRSF12A	-0.292208	0.198673	0.635328
TLR2	NCR1	-0.292208	0.198673	0.635328
ELANE	MIC-A/B	-0.292208	0.198673	0.635328
F5	IFN-gamma	-0.292208	0.198673	0.635328
SELP	KLRD1	-0.292208	0.198673	0.635328
LAMC1	GZMB	-0.292208	0.198673	0.635328
C1RL	IL-1 alpha	0.290909	0.200768	0.636496
LAMC1	IL-1 alpha	0.290909	0.200768	0.636496
THBS1	ADGRG1	-0.290909	0.200768	0.636496
C2	IL2	0.290909	0.200768	0.636496
SERPINE1	GZMH	-0.290909	0.200768	0.636496
SERPINB2	FASLG	-0.290909	0.200768	0.636496
FPR1	CXCL10	-0.290909	0.200768	0.636496
CR2	CCL3	-0.290909	0.200768	0.636496
CR1	ARG1	-0.290909	0.200768	0.636496
SERPINA1	LAMP3	-0.290909	0.200768	0.636496
LAMC1	ICOSLG	-0.290909	0.200768	0.636496
F5	CCL20	-0.290909	0.200768	0.636496
CFH	KLRD1	-0.290909	0.200768	0.636496
PTX3	MCP-2	-0.28961	0.202877	0.639792
GP1BA	CD27	-0.28961	0.202877	0.639792
THBS1	CD27	-0.28961	0.202877	0.639792
PLAUR	CD70	-0.28961	0.202877	0.639792
C3AR1	MMP7	-0.28961	0.202877	0.639792
TXN	TNFRSF4	-0.28961	0.202877	0.639792
TLR2	CCL20	-0.28961	0.202877	0.639792
CD55	GZMB	-0.28961	0.202877	0.639792
F12	CXCL11	-0.288312	0.205002	0.642679
C1QB	FGF2	0.288312	0.205002	0.642679
THBS1	CAIX	-0.288312	0.205002	0.642679
CR1	TNFSF14	-0.288312	0.205002	0.642679
FPR1	FASLG	-0.288312	0.205002	0.642679
TXN	IL10	-0.288312	0.205002	0.642679
SERPINB2	TNFRSF12A	-0.288312	0.205002	0.642679
LAMC1	TNFRSF4	-0.288312	0.205002	0.642679
ITGB3	LAG3	-0.288312	0.205002	0.642679
ITGB3	MUC-16	-0.287013	0.207141	0.644319
PROS1	GZMH	-0.287013	0.207141	0.644319
C3AR1	LAP TGF-beta-1	-0.287013	0.207141	0.644319
TXN	Gal-1	-0.287013	0.207141	0.644319
SELL	CXCL10	-0.287013	0.207141	0.644319
F2RL3	CCL3	-0.287013	0.207141	0.644319
MMRN1	DCN	-0.287013	0.207141	0.644319
SELP	TNFRSF21	-0.287013	0.207141	0.644319
TFPI	CCL17	0.287013	0.207141	0.644319
PLAU	LAMP3	-0.287013	0.207141	0.644319
PTX3	MMP12	-0.287013	0.207141	0.644319
PF4	CD83	-0.287013	0.207141	0.644319
ITGAX	IL8	-0.285714	0.209295	0.644731
C3AR1	CD40-L	-0.285714	0.209295	0.644731
CR1	ADGRG1	-0.285714	0.209295	0.644731
F13A1	NOS3	-0.285714	0.209295	0.644731
VWF	CXCL1	-0.285714	0.209295	0.644731
FPR1	Gal-1	-0.285714	0.209295	0.644731
CR2	PD-L1	-0.285714	0.209295	0.644731
TLR2	GZMA	-0.285714	0.209295	0.644731
TREM2	HO-1	-0.28639	0.208172	0.644731
ITGAM	CXCL10	-0.285714	0.209295	0.644731
ITGAM	CD70	-0.285714	0.209295	0.644731
PLAUR	ICOSLG	-0.285714	0.209295	0.644731
PLAU	VEGFA	-0.285714	0.209295	0.644731
C3AR1	IL12RB1	-0.285714	0.209295	0.644731
CD55	CSF-1	-0.285714	0.209295	0.644731
ELANE	IL8	0.284416	0.211464	0.646075
PLAU	IL7	-0.283117	0.213648	0.646075
ITGAM	ADGRG1	-0.283117	0.213648	0.646075
MMRN1	TRAIL	-0.284416	0.211464	0.646075
C1QB	CXCL9	0.283117	0.213648	0.646075
CR1	CXCL9	-0.284416	0.211464	0.646075
MMRN1	ADA	-0.283117	0.213648	0.646075
SERPINA1	ADA	-0.283117	0.213648	0.646075
CR1L	CD4	0.284416	0.211464	0.646075
THBS1	GZMH	-0.284416	0.211464	0.646075
GP1BA	IL33	-0.283117	0.213648	0.646075
CD5L	PDGF subunit B	0.285343	0.209914	0.646075
ITGB3	IL5	-0.283117	0.213648	0.646075
CR1	CXCL10	-0.283117	0.213648	0.646075
GP9	TNFRSF12A	-0.284416	0.211464	0.646075
ELANE	CCL23	-0.284416	0.211464	0.646075
ITGAX	ARG1	-0.283117	0.213648	0.646075
LAMC1	TNFRSF21	-0.284416	0.211464	0.646075
THBS1	CXCL12	-0.283117	0.213648	0.646075
ADM	LAMP3	-0.283117	0.213648	0.646075
PTX3	CASP-8	-0.283117	0.213648	0.646075
PTX3	ICOSLG	-0.283117	0.213648	0.646075
GP9	CXCL13	-0.284416	0.211464	0.646075
MMRN1	PD-L2	-0.283117	0.213648	0.646075
C1QB	VEGFA	-0.284416	0.211464	0.646075
CR1L	VEGFA	0.283117	0.213648	0.646075
PLAUR	IL4	-0.283117	0.213648	0.646075
VWF	IL12RB1	-0.283117	0.213648	0.646075
PLAUR	KLRD1	-0.284416	0.211464	0.646075
ITGAM	ANGPT1	-0.281818	0.215846	0.646727
CFH	CD8A	-0.281818	0.215846	0.646727
PF4	MUC-16	-0.281818	0.215846	0.646727
FPR1	VEGFR-2	-0.281818	0.215846	0.646727
TREM2	GZMH	-0.282449	0.214777	0.646727
MMRN1	LAP TGF-beta-1	-0.281818	0.215846	0.646727
CD40LG	CCL19	0.281818	0.215846	0.646727
PLAU	IL15	0.281818	0.215846	0.646727
VSIG4	CD27	-0.281818	0.215846	0.646727
GP1BA	IL5	-0.281818	0.215846	0.646727
THBS1	GZMA	-0.281818	0.215846	0.646727
TREM2	CX3CL1	-0.281792	0.215891	0.646727
C5AR1	TNFRSF21	-0.281818	0.215846	0.646727
SELP	VEGFA	-0.281818	0.215846	0.646727
PROCR	CD83	0.281818	0.215846	0.646727
ADM	CAIX	-0.280519	0.21806	0.650374
ELANE	CXCL5	0.280519	0.21806	0.650374
ELANE	IL5	0.280519	0.21806	0.650374
TLR2	CCL23	-0.280519	0.21806	0.650374
VSIG4	CXCL12	-0.280519	0.21806	0.650374
ELANE	PD-L2	-0.280519	0.21806	0.650374
SERPINB2	CD83	-0.280519	0.21806	0.650374
F5	MCP-1	-0.279221	0.220289	0.652141
ITGB3	NOS3	-0.279221	0.220289	0.652141
C1QC	IL2	0.279221	0.220289	0.652141
VWF	Gal-9	0.279221	0.220289	0.652141
ITGA2B	TWEAK	0.279221	0.220289	0.652141
PLAUR	CD28	-0.279221	0.220289	0.652141
SELP	CD28	-0.279221	0.220289	0.652141
ADM	CCL19	-0.279221	0.220289	0.652141
C1QC	CCL4	0.279221	0.220289	0.652141
CFH	HO-1	-0.279221	0.220289	0.652141
C1QA	NCR1	0.279221	0.220289	0.652141
ITGAX	MIC-A/B	-0.279221	0.220289	0.652141
F13A1	MCP-3	0.277922	0.222532	0.652375
CD5L	EGF	0.277912	0.222549	0.652375
CD5L	ADGRG1	0.277912	0.222549	0.652375
CFB	ADGRG1	0.278319	0.221844	0.652375
F13A1	CAIX	-0.277922	0.222532	0.652375
F13A1	MUC-16	-0.277922	0.222532	0.652375
MMRN1	CD4	-0.277922	0.222532	0.652375
PLAUR	NOS3	-0.277922	0.222532	0.652375
SERPINE1	NOS3	-0.277922	0.222532	0.652375
CD55	Gal-1	-0.277922	0.222532	0.652375
SELP	CD27	-0.277922	0.222532	0.652375
ELANE	HGF	0.277922	0.222532	0.652375
FPR1	IL10	-0.277922	0.222532	0.652375
TREM2	IL10	-0.278508	0.221519	0.652375
ITGAM	ARG1	-0.277922	0.222532	0.652375
SERPINA1	IL4	-0.277922	0.222532	0.652375
PLAU	MCP-3	0.276623	0.224791	0.65334
PROS1	MCP-1	-0.276623	0.224791	0.65334
F5	TRAIL	-0.276623	0.224791	0.65334
ITGAM	CXCL9	-0.276623	0.224791	0.65334
CFH	ADA	-0.276623	0.224791	0.65334
TLR2	IL18	-0.276623	0.224791	0.65334
F2RL3	TWEAK	0.276623	0.224791	0.65334
SERPINE1	PDCD1	-0.276623	0.224791	0.65334
SERPINE1	HGF	-0.276623	0.224791	0.65334
ITGAX	CX3CL1	-0.276623	0.224791	0.65334
DCN	CD5	0.277526	0.223219	0.65334
PROCR	ARG1	-0.276623	0.224791	0.65334
ITGB3	NCR1	-0.276623	0.224791	0.65334
ITGAM	MMP12	-0.276623	0.224791	0.65334
C2	MCP-3	-0.275325	0.227064	0.657551
SELL	TRAIL	-0.275325	0.227064	0.657551
CR2	FGF2	0.275325	0.227064	0.657551
CLU	PD-L2	-0.275325	0.227064	0.657551
VWF	PD-L2	-0.275325	0.227064	0.657551
C1RL	IL12	-0.275325	0.227064	0.657551
CFB	CD8A	0.274883	0.22784	0.659399
PROS1	EGF	0.274026	0.229352	0.660977
VWF	PGF	-0.274026	0.229352	0.660977
C1RL	CD8A	-0.274026	0.229352	0.660977
VSIG4	CCL19	-0.274026	0.229352	0.660977
SELP	CXCL13	-0.274026	0.229352	0.660977
PLAUR	VEGFA	-0.274026	0.229352	0.660977
C2	LAG3	0.274026	0.229352	0.660977
DCN	CXCL9	0.272966	0.231232	0.662824
MMRN1	CD8A	-0.272727	0.231656	0.662824
C1QC	CD40	0.272727	0.231656	0.662824
PTX3	IL33	-0.272727	0.231656	0.662824
GZMM	TWEAK	0.272727	0.231656	0.662824
SERPINB2	Gal-1	-0.272727	0.231656	0.662824
C3AR1	HGF	-0.272727	0.231656	0.662824
CD40LG	HGF	-0.272727	0.231656	0.662824
THBS1	TNFRSF12A	-0.272727	0.231656	0.662824
PROCR	MMP7	-0.272727	0.231656	0.662824
SERPINB2	ARG1	-0.272727	0.231656	0.662824
CR1L	TNFRSF21	0.272727	0.231656	0.662824
CFB	TNFRSF9	0.271447	0.233941	0.664293
ADM	TIE2	-0.271429	0.233974	0.664293
C5AR1	IL-1 alpha	0.271429	0.233974	0.664293
CLU	IL-1 alpha	0.271429	0.233974	0.664293
VWF	IL-1 alpha	0.271429	0.233974	0.664293
CR1L	PDCD1	-0.271429	0.233974	0.664293
C1QC	Gal-1	-0.271429	0.233974	0.664293
C3AR1	IL5	0.271429	0.233974	0.664293
SERPING1	IL5	0.271429	0.233974	0.664293
F5	TNFRSF12A	-0.271429	0.233974	0.664293
C1RL	NCR1	-0.271429	0.233974	0.664293
F12	ANGPT2	-0.271429	0.233974	0.664293
C1RL	CXCL13	-0.271429	0.233974	0.664293
TXN	IL8	-0.27013	0.236308	0.665781
TXN	PGF	-0.27013	0.236308	0.665781
PLAU	CXCL11	-0.27013	0.236308	0.665781
ITGAX	IL18	-0.27013	0.236308	0.665781
TXN	MCP-2	-0.27013	0.236308	0.665781
CFB	HGF	0.27076	0.235174	0.665781
F2RL3	CXCL10	-0.27013	0.236308	0.665781
ITGAX	NCR1	-0.27013	0.236308	0.665781
SELL	MMP12	-0.27013	0.236308	0.665781
ADM	CXCL13	-0.27013	0.236308	0.665781
PF4	VEGFA	-0.27013	0.236308	0.665781
SERPINE1	GZMB	-0.27013	0.236308	0.665781
VSIG4	GZMB	-0.27013	0.236308	0.665781
CD40LG	TNFRSF9	-0.268831	0.238656	0.668853
TLR2	TIE2	-0.268831	0.238656	0.668853
PLAUR	CXCL9	-0.268831	0.238656	0.668853
VWF	TWEAK	0.268831	0.238656	0.668853
C1QC	PTN	-0.268831	0.238656	0.668853
PF4	CASP-8	-0.268831	0.238656	0.668853
ADM	MMP12	-0.268831	0.238656	0.668853
SERPING1	CXCL13	0.268831	0.238656	0.668853
FPR1	GZMB	-0.268831	0.238656	0.668853
CD55	CD40-L	-0.267532	0.24102	0.670372
PLAU	ADGRG1	-0.267532	0.24102	0.670372
THBS1	TRAIL	-0.267532	0.24102	0.670372
PTX3	KIR3DL1	-0.267532	0.24102	0.670372
TXN	CD28	-0.267532	0.24102	0.670372
SERPINB2	MCP-2	-0.267532	0.24102	0.670372
MMRN1	HGF	-0.267532	0.24102	0.670372
TFPI	HO-1	0.267532	0.24102	0.670372
C1QC	CCL17	0.267532	0.24102	0.670372
ADM	IFN-gamma	-0.267532	0.24102	0.670372
SERPING1	ICOSLG	-0.267532	0.24102	0.670372
F13A1	CXCL13	-0.267532	0.24102	0.670372
SELP	CD83	-0.267532	0.24102	0.670372
THBS1	IL8	-0.266234	0.243399	0.673075
C2	PGF	-0.266234	0.243399	0.673075
PTX3	CRTAM	-0.266234	0.243399	0.673075
PROS1	CXCL5	0.266234	0.243399	0.673075
SELP	IL5	-0.266234	0.243399	0.673075
SERPINB2	HGF	-0.266234	0.243399	0.673075
GP1BA	IL10	-0.266234	0.243399	0.673075
FPR1	MIC-A/B	-0.266234	0.243399	0.673075
SELL	PTN	-0.266234	0.243399	0.673075
ITGB3	CSF-1	-0.266234	0.243399	0.673075
TREM2	LAMP3	-0.266027	0.243778	0.673735
PTX3	IL8	-0.264935	0.245793	0.674238
FPR1	TIE2	-0.264935	0.245793	0.674238
PTX3	ANGPT1	-0.264935	0.245793	0.674238
C3AR1	CRTAM	-0.264935	0.245793	0.674238
C5AR1	TRAIL	-0.264935	0.245793	0.674238
F13A1	FASLG	-0.264935	0.245793	0.674238
SERPINB2	GZMA	-0.264935	0.245793	0.674238
ITGAM	CASP-8	-0.264935	0.245793	0.674238
F13A1	PD-L2	-0.264935	0.245793	0.674238
C1RL	VEGFA	-0.264935	0.245793	0.674238
SELP	LAG3	-0.264935	0.245793	0.674238
C1QB	GZMB	-0.264935	0.245793	0.674238
PLAUR	CSF-1	-0.264935	0.245793	0.674238
CD55	IL8	-0.263636	0.248202	0.675425
ADM	IL18	-0.263636	0.248202	0.675425
SELP	TWEAK	0.263636	0.248202	0.675425
ADM	CCL4	-0.263636	0.248202	0.675425
C5AR1	Gal-1	-0.263636	0.248202	0.675425
C1RL	CD70	-0.263636	0.248202	0.675425
PROS1	IL10	-0.263636	0.248202	0.675425
GP9	CCL23	-0.263636	0.248202	0.675425
C5AR1	NCR1	-0.263636	0.248202	0.675425
ITGB3	DCN	-0.263636	0.248202	0.675425
TFPI	CXCL12	0.263636	0.248202	0.675425
C2	LAMP3	0.263636	0.248202	0.675425
ITGAX	MMP12	-0.263636	0.248202	0.675425
TXN	IL12RB1	-0.263636	0.248202	0.675425
SELL	IL8	-0.262338	0.250626	0.675489
ITGA2B	IL-1 alpha	0.262338	0.250626	0.675489
SERPINB2	IL-1 alpha	0.262338	0.250626	0.675489
ITGAX	ADGRG1	-0.262338	0.250626	0.675489
MMRN1	CXCL11	-0.262338	0.250626	0.675489
PF4	IL33	-0.262338	0.250626	0.675489
SERPING1	PD-L1	-0.262338	0.250626	0.675489
PLAU	HGF	-0.262338	0.250626	0.675489
TLR2	HGF	-0.262338	0.250626	0.675489
GZMM	HO-1	0.262338	0.250626	0.675489
FPR1	CX3CL1	-0.262338	0.250626	0.675489
PTX3	CXCL10	-0.262338	0.250626	0.675489
SERPING1	CCL23	-0.262338	0.250626	0.675489
CFH	TNFRSF21	-0.262338	0.250626	0.675489
CLU	CXCL12	-0.262338	0.250626	0.675489
F13A1	CXCL12	-0.262338	0.250626	0.675489
CR1	IL4	-0.262338	0.250626	0.675489
C1QA	PGF	-0.261039	0.253065	0.678622
ITGAM	MCP-4	-0.261039	0.253065	0.678622
LAMC1	CD8A	-0.261039	0.253065	0.678622
SELP	ADA	-0.261039	0.253065	0.678622
VSIG4	IL15	0.261039	0.253065	0.678622
C3AR1	ICOSLG	-0.261039	0.253065	0.678622
C1QA	VEGFA	-0.261039	0.253065	0.678622
CR1L	IL4	-0.261039	0.253065	0.678622
C2	GZMB	-0.261039	0.253065	0.678622
VSIG4	MCP-3	-0.25974	0.255519	0.681384
SELL	CD40-L	-0.25974	0.255519	0.681384
THBS1	MUC-16	-0.25974	0.255519	0.681384
CD40LG	VEGFR-2	-0.25974	0.255519	0.681384
PF4	IL18	-0.25974	0.255519	0.681384
C3AR1	IL10	-0.25974	0.255519	0.681384
CLU	TNFRSF12A	-0.25974	0.255519	0.681384
PTX3	CXCL12	-0.25974	0.255519	0.681384
F12	CASP-8	-0.25974	0.255519	0.681384
C1QA	LAG3	0.25974	0.255519	0.681384
ITGAM	KIR3DL1	-0.258442	0.257989	0.686439
C1QC	NCR1	0.258442	0.257989	0.686439
F5	PD-L2	-0.258442	0.257989	0.686439
THBS1	PD-L2	-0.258442	0.257989	0.686439
PROCR	CD244	0.257143	0.260473	0.690362
MMRN1	MCP-1	-0.257143	0.260473	0.690362
ADM	CD40	-0.257143	0.260473	0.690362
TFPI	CXCL1	0.257143	0.260473	0.690362
VSIG4	PDGF subunit B	-0.257143	0.260473	0.690362
VSIG4	CX3CL1	-0.257143	0.260473	0.690362
CR1L	IFN-gamma	-0.257143	0.260473	0.690362
GP1BA	EGF	0.255844	0.262973	0.690484
SERPINB2	CXCL11	-0.255844	0.262973	0.690484
SERPINA1	TRAIL	-0.255844	0.262973	0.690484
PLAU	VEGFR-2	-0.255844	0.262973	0.690484
SERPINE1	CXCL1	0.255844	0.262973	0.690484
PROCR	PDCD1	0.255844	0.262973	0.690484
ADM	CD28	-0.255844	0.262973	0.690484
CR1	CD70	-0.255844	0.262973	0.690484
MMRN1	TNFRSF21	-0.255844	0.262973	0.690484
ITGAX	CXCL12	-0.255844	0.262973	0.690484
SERPINB2	IFN-gamma	-0.255844	0.262973	0.690484
C1RL	LAMP3	-0.255844	0.262973	0.690484
CD55	MMP12	-0.255844	0.262973	0.690484
SERPINA1	CXCL13	-0.255844	0.262973	0.690484
GZMM	PD-L2	0.255844	0.262973	0.690484
ITGAX	VEGFA	-0.255844	0.262973	0.690484
CFB	IL12	0.257016	0.260717	0.690484
DCN	GZMB	0.255376	0.263878	0.69248
F12	IL7	-0.254545	0.265488	0.693283
CR1L	ADGRG1	0.254545	0.265488	0.693283
F5	NOS3	-0.254545	0.265488	0.693283
GZMM	IL2	0.254545	0.265488	0.693283
C3AR1	Gal-9	-0.254545	0.265488	0.693283
LAMC1	PDGF subunit B	-0.254545	0.265488	0.693283
CD55	FASLG	-0.254545	0.265488	0.693283
F13A1	CX3CL1	-0.254545	0.265488	0.693283
C1RL	MIC-A/B	-0.254545	0.265488	0.693283
CR1	IL-1 alpha	0.253247	0.268018	0.696468
ITGAX	MCP-1	-0.253247	0.268018	0.696468
SELL	CD4	-0.253247	0.268018	0.696468
TXN	CX3CL1	-0.253247	0.268018	0.696468
TLR2	TNFRSF12A	-0.253247	0.268018	0.696468
PLAUR	CXCL12	-0.253247	0.268018	0.696468
MMRN1	VEGFA	-0.253247	0.268018	0.696468
C5AR1	IL4	-0.253247	0.268018	0.696468
LAMC1	CSF-1	-0.253247	0.268018	0.696468
CFB	CXCL9	0.252893	0.268711	0.697889
PLAUR	CD40-L	-0.251948	0.270563	0.699662
ADM	IL7	-0.251948	0.270563	0.699662
LAMC1	MCP-1	-0.251948	0.270563	0.699662
CD55	CXCL11	-0.251948	0.270563	0.699662
GZMM	TRAIL	0.251948	0.270563	0.699662
GZMM	IL18	0.251948	0.270563	0.699662
ITGAM	IFN-gamma	-0.251948	0.270563	0.699662
ITGAX	CXCL13	-0.251948	0.270563	0.699662
TREM2	CCL23	-0.251577	0.271294	0.701173
C1RL	MCP-1	-0.250649	0.273124	0.701354
C1RL	TRAIL	-0.250649	0.273124	0.701354
SERPINB2	CXCL9	-0.250649	0.273124	0.701354
C1RL	ADA	-0.250649	0.273124	0.701354
ADM	Gal-1	-0.250649	0.273124	0.701354
TFPI	CD27	-0.250649	0.273124	0.701354
PF4	TNFRSF12A	-0.250649	0.273124	0.701354
FPR1	NCR1	-0.250649	0.273124	0.701354
GZMM	CXCL12	0.250649	0.273124	0.701354
SERPINA1	PD-L2	-0.250649	0.273124	0.701354
ITGAM	IL4	-0.250649	0.273124	0.701354
SERPINA1	CCL20	-0.250649	0.273124	0.701354
C3AR1	MCP-3	-0.249351	0.275699	0.702687
GP9	CD8A	-0.249351	0.275699	0.702687
SELL	CD8A	-0.249351	0.275699	0.702687
TXN	CAIX	0.249351	0.275699	0.702687
ADM	ADA	-0.249351	0.275699	0.702687
PTX3	NOS3	-0.249351	0.275699	0.702687
C2	CD28	-0.249351	0.275699	0.702687
GP1BA	CD28	-0.249351	0.275699	0.702687
PROCR	HO-1	0.249351	0.275699	0.702687
C5AR1	DCN	-0.249351	0.275699	0.702687
F12	PTN	-0.249351	0.275699	0.702687
VSIG4	CCL20	-0.249351	0.275699	0.702687
PLAU	KLRD1	-0.249351	0.275699	0.702687
ITGAM	IL12	-0.249351	0.275699	0.702687
C1QC	CD40-L	0.248052	0.27829	0.705158
ITGB3	ADGRG1	-0.248052	0.27829	0.705158
C2	CXCL9	0.248052	0.27829	0.705158
C5AR1	VEGFR-2	-0.248052	0.27829	0.705158
SERPING1	CCL19	0.248052	0.27829	0.705158
GP9	CCL4	-0.248052	0.27829	0.705158
C1QB	HGF	-0.248052	0.27829	0.705158
ITGAM	GZMA	-0.248052	0.27829	0.705158
C2	TNFRSF12A	-0.248052	0.27829	0.705158
SELP	MMP7	-0.248052	0.27829	0.705158
C3AR1	CD83	-0.248052	0.27829	0.705158
F13A1	TIE2	-0.246753	0.280896	0.707904
SERPINB2	CD40-L	-0.246753	0.280896	0.707904
THBS1	IL-1 alpha	0.245455	0.283517	0.707904
PROS1	CD244	-0.245455	0.283517	0.707904
VWF	ANGPT1	0.245455	0.283517	0.707904
GP1BA	ADGRG1	-0.246753	0.280896	0.707904
PTX3	CXCL11	-0.246753	0.280896	0.707904
SERPINE1	MCP-4	0.246753	0.280896	0.707904
F12	TRAIL	-0.245455	0.283517	0.707904
SERPING1	CXCL9	0.245455	0.283517	0.707904
GP1BA	CD8A	-0.245455	0.283517	0.707904
SERPINE1	CD8A	-0.245455	0.283517	0.707904
CFH	CD4	-0.246753	0.280896	0.707904
SERPINB2	NOS3	-0.245455	0.283517	0.707904
PLAUR	TNFSF14	-0.245455	0.283517	0.707904
CR2	TWEAK	0.245455	0.283517	0.707904
PROS1	CD28	-0.245455	0.283517	0.707904
TLR2	CCL19	-0.245455	0.283517	0.707904
SELL	GZMA	-0.245455	0.283517	0.707904
VSIG4	HO-1	-0.245455	0.283517	0.707904
C3AR1	CD5	-0.246753	0.280896	0.707904
GP9	NCR1	-0.245455	0.283517	0.707904
PLAUR	TNFRSF21	-0.246753	0.280896	0.707904
SELL	IFN-gamma	-0.245455	0.283517	0.707904
SERPING1	PD-L2	0.245455	0.283517	0.707904
C1RL	CCL20	-0.245455	0.283517	0.707904
F2RL3	TNF	-0.245455	0.283517	0.707904
CR2	KLRD1	-0.246753	0.280896	0.707904
F2RL3	TIE2	-0.244156	0.286153	0.708569
GZMM	IL-1 alpha	-0.244156	0.286153	0.708569
PROS1	IL-1 alpha	0.244156	0.286153	0.708569
TLR2	CXCL9	-0.244156	0.286153	0.708569
ITGAX	TNFSF14	-0.244156	0.286153	0.708569
TREM2	IL33	-0.245008	0.284421	0.708569
CR1	IL10	-0.244156	0.286153	0.708569
ADM	CCL23	-0.244156	0.286153	0.708569
PTX3	ARG1	-0.244156	0.286153	0.708569
CLU	TNFRSF21	-0.244156	0.286153	0.708569
SERPING1	TNFRSF4	-0.244156	0.286153	0.708569
CR1	IFN-gamma	-0.244156	0.286153	0.708569
VWF	LAG3	-0.244156	0.286153	0.708569
CR2	IL13	0.244156	0.286153	0.708569
CD5L	IL12	0.245217	0.283999	0.708569
PROCR	CSF-1	-0.244156	0.286153	0.708569
SERPINE1	TNFRSF9	-0.242857	0.288804	0.712185
SERPING1	MUC-16	-0.242857	0.288804	0.712185
PTX3	CXCL1	-0.242857	0.288804	0.712185
CR1	IL15	0.242857	0.288804	0.712185
C3AR1	CXCL10	-0.242857	0.288804	0.712185
VWF	CD70	-0.242857	0.288804	0.712185
GP9	PD-L2	-0.242857	0.288804	0.712185
TLR2	IL4	-0.242857	0.288804	0.712185
SERPINA1	TIE2	-0.241558	0.291471	0.712517
TLR2	MCP-1	-0.241558	0.291471	0.712517
C2	VEGFR-2	-0.241558	0.291471	0.712517
C5AR1	LAP TGF-beta-1	-0.241558	0.291471	0.712517
PLAU	TNFSF14	-0.241558	0.291471	0.712517
CD40LG	IL33	0.241558	0.291471	0.712517
SERPINE1	IL33	-0.241558	0.291471	0.712517
SELP	IL15	-0.241558	0.291471	0.712517
PROCR	HGF	0.241558	0.291471	0.712517
SERPINE1	CX3CL1	-0.241558	0.291471	0.712517
SERPINE1	CXCL10	-0.241558	0.291471	0.712517
C1RL	ARG1	-0.241558	0.291471	0.712517
PTX3	CCL17	-0.241558	0.291471	0.712517
C1RL	CASP-8	-0.241558	0.291471	0.712517
PF4	IL4	-0.241558	0.291471	0.712517
ADM	CCL20	-0.241558	0.291471	0.712517
C5AR1	CSF-1	-0.241558	0.291471	0.712517
TREM2	CD4	-0.241067	0.292484	0.714264
TREM2	IL5	0.241067	0.292484	0.714264
PROS1	MCP-3	0.24026	0.294152	0.714327
TXN	CD8A	-0.24026	0.294152	0.714327
ITGAX	NOS3	-0.24026	0.294152	0.714327
C1QB	CD40	0.24026	0.294152	0.714327
F2RL3	GZMH	-0.24026	0.294152	0.714327
SERPINE1	CD27	-0.24026	0.294152	0.714327
F5	CXCL5	-0.24026	0.294152	0.714327
CR1	GZMA	-0.24026	0.294152	0.714327
GP1BA	DCN	-0.24026	0.294152	0.714327
C2	ICOSLG	-0.24026	0.294152	0.714327
PROS1	IL12	-0.24026	0.294152	0.714327
CD5L	IL8	0.237786	0.299303	0.71512
C1QB	MCP-3	-0.238961	0.296849	0.71512
CR1	MCP-3	0.237662	0.299561	0.71512
LAMC1	ANGPT1	-0.237662	0.299561	0.71512
SERPINE1	MCP-1	0.237662	0.299561	0.71512
DCN	FGF2	0.239741	0.295228	0.71512
C1QC	ADA	0.237662	0.299561	0.71512
TXN	ADA	-0.238961	0.296849	0.71512
PTX3	CD40	-0.237662	0.299561	0.71512
C2	GZMH	0.237662	0.299561	0.71512
FPR1	KIR3DL1	-0.238961	0.296849	0.71512
PLAU	TWEAK	-0.237662	0.299561	0.71512
VSIG4	TWEAK	-0.238961	0.296849	0.71512
CFH	CCL19	0.237662	0.299561	0.71512
LAMC1	MCP-2	-0.238961	0.296849	0.71512
C5AR1	IL15	0.238961	0.296849	0.71512
CD55	IL15	0.238961	0.296849	0.71512
FPR1	HGF	-0.238961	0.296849	0.71512
SERPINA1	HGF	-0.237662	0.299561	0.71512
CFH	GZMA	-0.237662	0.299561	0.71512
LAMC1	CX3CL1	-0.237662	0.299561	0.71512
C1RL	CXCL10	-0.238961	0.296849	0.71512
ADM	CD70	-0.237662	0.299561	0.71512
C1QB	ARG1	-0.238961	0.296849	0.71512
CFB	MIC-A/B	0.238461	0.297891	0.71512
ITGAM	MIC-A/B	-0.237662	0.299561	0.71512
CD5L	PTN	0.239272	0.296202	0.71512
PLAU	CXCL12	-0.237662	0.299561	0.71512
[truncated: 2,786 more rows]

## Sheet: Convalescent
Table S7: Correlation Between Plasma Olink Proteins (NPX) and Complement-Coagulation Gene Expression in COVID-19 Convalescent Group (Adj. p < 0.05)
Gene	Olink	R	pval	padj
ELANE	IL8	-0.733333	0.0158006	0.876369
TREM2	TNFRSF9	-0.717624	0.0194545	0.876369
ELANE	TIE2	-0.793939	0.00609992	0.876369
PTX3	IL-1 alpha	-0.709091	0.0216659	0.876369
C1QB	CD244	-0.793939	0.00609992	0.876369
VWF	CD244	-0.818182	0.00381492	0.876369
CR1L	ANGPT1	0.733333	0.0158006	0.876369
SERPINB2	ANGPT1	0.69697	0.0250967	0.876369
ITGB3	IL7	0.745455	0.0133301	0.876369
CR1L	IL6	0.69697	0.0250967	0.876369
GZMM	IL6	-0.781818	0.00754701	0.876369
PROCR	IL6	-0.745455	0.0133301	0.876369
PLAU	ADGRG1	-0.69697	0.0250967	0.876369
MMRN1	CXCL11	0.757576	0.0111434	0.876369
CD5L	MCP-4	0.798863	0.00557294	0.876369
PROS1	MCP-4	0.69697	0.0250967	0.876369
C1QB	TRAIL	0.721212	0.0185732	0.876369
C2	CXCL9	0.733333	0.0158006	0.876369
C3AR1	CXCL9	0.69697	0.0250967	0.876369
CD40LG	CXCL9	0.721212	0.0185732	0.876369
CFH	CXCL9	0.721212	0.0185732	0.876369
CR2	CXCL9	0.806061	0.00486206	0.876369
SELL	CXCL9	0.721212	0.0185732	0.876369
SERPING1	CXCL9	0.733333	0.0158006	0.876369
CR1L	CD8A	-0.69697	0.0250967	0.876369
PF4	CD8A	-0.745455	0.0133301	0.876369
C1QA	VEGFR-2	-0.769697	0.00922195	0.876369
C1QB	VEGFR-2	-0.733333	0.0158006	0.876369
C1RL	VEGFR-2	-0.793939	0.00609992	0.876369
CR2	VEGFR-2	-0.69697	0.0250967	0.876369
F5	VEGFR-2	-0.69697	0.0250967	0.876369
SELL	VEGFR-2	-0.69697	0.0250967	0.876369
TFPI	VEGFR-2	-0.830303	0.00294023	0.876369
TLR2	VEGFR-2	-0.69697	0.0250967	0.876369
CFB	CD40	-0.798863	0.00557294	0.876369
DCN	CD40	-0.840554	0.00232178	0.876369
CR1L	IL18	0.69697	0.0250967	0.876369
F5	IL18	-0.745455	0.0133301	0.876369
LAMC1	IL18	-0.745455	0.0133301	0.876369
PROCR	IL18	-0.854545	0.0016368	0.876369
SELL	IL18	-0.69697	0.0250967	0.876369
F2RL3	KIR3DL1	-0.745455	0.0133301	0.876369
GP1BA	KIR3DL1	-0.769697	0.00922195	0.876369
PROS1	KIR3DL1	-0.781818	0.00754701	0.876369
TFPI	KIR3DL1	-0.69697	0.0250967	0.876369
ITGB3	LAP TGF-beta-1	0.721212	0.0185732	0.876369
THBS1	LAP TGF-beta-1	0.745455	0.0133301	0.876369
CR1L	TNFSF14	0.818182	0.00381492	0.876369
LAMC1	TNFSF14	-0.733333	0.0158006	0.876369
CD5L	TWEAK	0.74424	0.0135646	0.876369
C5AR1	PDGF subunit B	0.69697	0.0250967	0.876369
CD55	PDGF subunit B	0.733333	0.0158006	0.876369
CLU	PDGF subunit B	0.709091	0.0216659	0.876369
CR1	PDGF subunit B	0.709091	0.0216659	0.876369
F13A1	PDGF subunit B	0.842424	0.00222003	0.876369
F2RL3	PDGF subunit B	0.709091	0.0216659	0.876369
FPR1	PDGF subunit B	0.721212	0.0185732	0.876369
GP9	PDGF subunit B	0.733333	0.0158006	0.876369
ITGA2B	PDGF subunit B	0.781818	0.00754701	0.876369
ITGB3	PDGF subunit B	0.818182	0.00381492	0.876369
MMRN1	PDGF subunit B	0.806061	0.00486206	0.876369
PROS1	PDGF subunit B	0.781818	0.00754701	0.876369
SELP	PDGF subunit B	0.721212	0.0185732	0.876369
SERPINB2	PDGF subunit B	0.757576	0.0111434	0.876369
THBS1	PDGF subunit B	0.866667	0.00117354	0.876369
TREM2	PDCD1	-0.769345	0.00927422	0.876369
PTX3	FASLG	0.721212	0.0185732	0.876369
CR1L	CD28	0.721212	0.0185732	0.876369
CD5L	MCP-2	0.723756	0.0179653	0.876369
CR1L	CCL4	0.721212	0.0185732	0.876369
ITGB3	IL15	0.745455	0.0133301	0.876369
MMRN1	IL15	0.721212	0.0185732	0.876369
CFB	PD-L1	-0.703272	0.0232695	0.876369
PROS1	CD27	-0.721212	0.0185732	0.876369
TREM2	CD27	-0.782275	0.00748847	0.876369
DCN	CXCL5	-0.742387	0.0139278	0.876369
CD5L	IL5	-0.703272	0.0232695	0.876369
CR1L	HGF	0.830303	0.00294023	0.876369
PROCR	HGF	-0.757576	0.0111434	0.876369
C5AR1	GZMA	-0.745455	0.0133301	0.876369
CD55	GZMA	-0.733333	0.0158006	0.876369
CLU	GZMA	-0.842424	0.00222003	0.876369
FPR1	GZMA	-0.769697	0.00922195	0.876369
GP9	GZMA	-0.830303	0.00294023	0.876369
ITGA2B	GZMA	-0.854545	0.0016368	0.876369
PF4	GZMA	-0.721212	0.0185732	0.876369
PLAUR	GZMA	-0.769697	0.00922195	0.876369
C1QC	CX3CL1	0.721212	0.0185732	0.876369
C5AR1	CX3CL1	0.709091	0.0216659	0.876369
F12	CX3CL1	0.721212	0.0185732	0.876369
FPR1	CX3CL1	0.830303	0.00294023	0.876369
GZMM	CX3CL1	0.745455	0.0133301	0.876369
ITGA2B	CX3CL1	0.733333	0.0158006	0.876369
PLAUR	CX3CL1	0.793939	0.00609992	0.876369
TXN	CX3CL1	0.793939	0.00609992	0.876369
VSIG4	CX3CL1	0.745455	0.0133301	0.876369
VWF	CX3CL1	0.69697	0.0250967	0.876369
CFB	CD70	-0.703272	0.0232695	0.876369
PLAUR	CD70	0.69697	0.0250967	0.876369
TXN	CD70	0.781818	0.00754701	0.876369
C1QB	TNFRSF12A	0.721212	0.0185732	0.876369
CD5L	TNFRSF12A	-0.785207	0.00712028	0.876369
TREM2	CD5	-0.730554	0.0164089	0.876369
CD40LG	CCL3	-0.757576	0.0111434	0.876369
CFH	CCL3	-0.745455	0.0133301	0.876369
CR1L	CCL3	0.721212	0.0185732	0.876369
GZMM	CCL3	-0.745455	0.0133301	0.876369
PROCR	CCL3	-0.793939	0.00609992	0.876369
VWF	MMP7	0.757576	0.0111434	0.876369
DCN	ARG1	0.791471	0.00637708	0.876369
SELL	ARG1	-0.69697	0.0250967	0.876369
F2RL3	DCN	0.745455	0.0133301	0.876369
GP1BA	DCN	0.745455	0.0133301	0.876369
PROS1	DCN	0.733333	0.0158006	0.876369
TLR2	DCN	0.69697	0.0250967	0.876369
DCN	TNFRSF21	-0.705575	0.0226256	0.876369
TREM2	TNFRSF4	-0.756415	0.0113411	0.876369
F2RL3	CCL17	0.69697	0.0250967	0.876369
ITGAX	CCL17	0.721212	0.0185732	0.876369
PROS1	CCL17	0.842424	0.00222003	0.876369
THBS1	CCL17	0.769697	0.00922195	0.876369
C3AR1	ANGPT2	0.69697	0.0250967	0.876369
F12	IFN-gamma	0.733333	0.0158006	0.876369
GP1BA	IFN-gamma	0.709091	0.0216659	0.876369
SERPING1	IFN-gamma	0.806061	0.00486206	0.876369
TLR2	IFN-gamma	0.757576	0.0111434	0.876369
VSIG4	IFN-gamma	0.733333	0.0158006	0.876369
ELANE	ICOSLG	-0.769697	0.00922195	0.876369
PROCR	VEGFA	-0.69697	0.0250967	0.876369
ELANE	IL4	0.721212	0.0185732	0.876369
LAMC1	IL12RB1	-0.709091	0.0216659	0.876369
GZMM	TNF	-0.709091	0.0216659	0.876369
TREM2	CD83	-0.782275	0.00748847	0.876369
F13A1	CSF-1	0.721212	0.0185732	0.876369
GP1BA	CSF-1	0.69697	0.0250967	0.876369
ITGB3	CSF-1	0.69697	0.0250967	0.876369
VWF	CSF-1	0.69697	0.0250967	0.876369
MMRN1	MCP-3	0.684848	0.0288828	0.903107
PROCR	IL-1 alpha	-0.684848	0.0288828	0.903107
THBS1	ANGPT1	0.684848	0.0288828	0.903107
THBS1	CD8A	-0.684848	0.0288828	0.903107
SELP	VEGFR-2	-0.684848	0.0288828	0.903107
PROCR	TNFSF14	-0.684848	0.0288828	0.903107
GP1BA	IL15	0.684848	0.0288828	0.903107
GP9	CD27	-0.684848	0.0288828	0.903107
FPR1	CD70	0.684848	0.0288828	0.903107
SELL	CCL3	-0.684848	0.0288828	0.903107
ITGAX	DCN	0.684848	0.0288828	0.903107
GP9	CCL17	0.684848	0.0288828	0.903107
F2RL3	IFN-gamma	0.684848	0.0288828	0.903107
SERPINE1	IFN-gamma	0.684848	0.0288828	0.903107
PF4	MMP12	-0.684848	0.0288828	0.903107
MMRN1	CSF-1	0.684848	0.0288828	0.903107
THBS1	IL7	0.672727	0.0330412	0.913695
CFH	IL6	-0.672727	0.0330412	0.913695
PROCR	CXCL9	0.672727	0.0330412	0.913695
TXN	ADA	-0.672727	0.0330412	0.913695
TREM2	Gal-9	-0.678834	0.0308988	0.913695
CFH	IL18	-0.672727	0.0330412	0.913695
ITGAX	KIR3DL1	-0.672727	0.0330412	0.913695
ADM	PDGF subunit B	0.672727	0.0330412	0.913695
ITGAX	PDGF subunit B	0.672727	0.0330412	0.913695
CLU	CD27	-0.672727	0.0330412	0.913695
TXN	GZMA	-0.672727	0.0330412	0.913695
C1QA	CX3CL1	0.672727	0.0330412	0.913695
ITGA2B	CD70	0.672727	0.0330412	0.913695
LAMC1	CCL3	-0.672727	0.0330412	0.913695
SERPINE1	DCN	0.672727	0.0330412	0.913695
CLU	CCL17	0.672727	0.0330412	0.913695
SELP	IFN-gamma	0.672727	0.0330412	0.913695
GP9	LAMP3	-0.672727	0.0330412	0.913695
CR2	GZMB	-0.672727	0.0330412	0.913695
SELP	CSF-1	0.672727	0.0330412	0.913695
ITGAX	IL8	0.636364	0.0479117	0.96261
MMRN1	IL8	0.539394	0.107593	0.96261
SERPING1	IL8	0.575758	0.0815528	0.96261
TFPI	IL8	0.539394	0.107593	0.96261
TLR2	IL8	0.587879	0.0738777	0.96261
CLU	TNFRSF9	-0.6	0.066688	0.96261
DCN	TNFRSF9	-0.558324	0.093464	0.96261
GP9	TNFRSF9	-0.612121	0.0599721	0.96261
PF4	TNFRSF9	-0.624242	0.0537178	0.96261
VWF	TIE2	-0.612121	0.0599721	0.96261
F13A1	MCP-3	0.648485	0.0425401	0.96261
F2RL3	MCP-3	0.612121	0.0599721	0.96261
GP1BA	MCP-3	0.660606	0.0375884	0.96261
ITGB3	MCP-3	0.648485	0.0425401	0.96261
PROS1	MCP-3	0.587879	0.0738777	0.96261
SELP	MCP-3	0.612121	0.0599721	0.96261
THBS1	MCP-3	0.648485	0.0425401	0.96261
F13A1	CD40-L	0.539394	0.107593	0.96261
F2RL3	CD40-L	0.527273	0.117308	0.96261
ITGAX	CD40-L	0.527273	0.117308	0.96261
ITGB3	CD40-L	0.648485	0.0425401	0.96261
MMRN1	CD40-L	0.648485	0.0425401	0.96261
PROS1	CD40-L	0.6	0.066688	0.96261
THBS1	CD40-L	0.660606	0.0375884	0.96261
C1QB	IL-1 alpha	-0.563636	0.089724	0.96261
C1QC	IL-1 alpha	-0.587879	0.0738777	0.96261
CR1L	IL-1 alpha	0.636364	0.0479117	0.96261
SERPINA1	IL-1 alpha	-0.563636	0.089724	0.96261
SERPINE1	IL-1 alpha	-0.575758	0.0815528	0.96261
TREM2	IL-1 alpha	-0.614183	0.0588762	0.96261
VSIG4	IL-1 alpha	-0.575758	0.0815528	0.96261
VWF	IL-1 alpha	-0.648485	0.0425401	0.96261
C1QA	CD244	-0.563636	0.089724	0.96261
C1QC	CD244	-0.648485	0.0425401	0.96261
CD5L	CD244	0.600854	0.0661994	0.96261
ELANE	CD244	-0.551515	0.0984012	0.96261
SERPINA1	CD244	-0.539394	0.107593	0.96261
CLU	EGF	0.575758	0.0815528	0.96261
GP9	EGF	0.551515	0.0984012	0.96261
ITGA2B	EGF	0.551515	0.0984012	0.96261
ITGAX	EGF	0.612121	0.0599721	0.96261
ITGB3	EGF	0.539394	0.107593	0.96261
MMRN1	EGF	0.648485	0.0425401	0.96261
PLAU	EGF	0.6	0.066688	0.96261
PROS1	EGF	0.575758	0.0815528	0.96261
SELP	EGF	0.527273	0.117308	0.96261
THBS1	EGF	0.575758	0.0815528	0.96261
CD55	ANGPT1	0.587879	0.0738777	0.96261
F13A1	ANGPT1	0.660606	0.0375884	0.96261
ITGA2B	ANGPT1	0.575758	0.0815528	0.96261
ITGB3	ANGPT1	0.636364	0.0479117	0.96261
MMRN1	ANGPT1	0.648485	0.0425401	0.96261
PROS1	ANGPT1	0.563636	0.089724	0.96261
F13A1	IL7	0.575758	0.0815528	0.96261
F2RL3	IL7	0.648485	0.0425401	0.96261
GP1BA	IL7	0.660606	0.0375884	0.96261
MMRN1	IL7	0.660606	0.0375884	0.96261
PROS1	IL7	0.587879	0.0738777	0.96261
SERPINB2	IL7	0.539394	0.107593	0.96261
SERPING1	IL7	0.551515	0.0984012	0.96261
TLR2	IL7	0.612121	0.0599721	0.96261
CD5L	PGF	-0.58037	0.0785741	0.96261
CD40LG	IL6	-0.575758	0.0815528	0.96261
TREM2	IL6	-0.562462	0.0905423	0.96261
CFB	ADGRG1	0.559887	0.0923538	0.96261
TXN	ADGRG1	-0.563636	0.089724	0.96261
VWF	ADGRG1	-0.612121	0.0599721	0.96261
MMRN1	MCP-1	0.563636	0.089724	0.96261
PLAU	MCP-1	0.587879	0.0738777	0.96261
CR1L	CXCL11	0.587879	0.0738777	0.96261
F13A1	CXCL11	0.624242	0.0537178	0.96261
ITGB3	CXCL11	0.624242	0.0537178	0.96261
SELP	CXCL11	0.563636	0.089724	0.96261
SERPINB2	CXCL11	0.527273	0.117308	0.96261
CFH	MCP-4	0.551515	0.0984012	0.96261
F2RL3	MCP-4	0.551515	0.0984012	0.96261
ITGAX	MCP-4	0.612121	0.0599721	0.96261
PF4	MCP-4	0.539394	0.107593	0.96261
TFPI	MCP-4	0.6	0.066688	0.96261
THBS1	MCP-4	0.551515	0.0984012	0.96261
C1RL	TRAIL	0.539394	0.107593	0.96261
F13A1	TRAIL	0.636364	0.0479117	0.96261
F2RL3	TRAIL	0.551515	0.0984012	0.96261
GP1BA	TRAIL	0.648485	0.0425401	0.96261
ITGB3	TRAIL	0.551515	0.0984012	0.96261
MMRN1	TRAIL	0.575758	0.0815528	0.96261
SELP	TRAIL	0.575758	0.0815528	0.96261
SERPINB2	TRAIL	0.636364	0.0479117	0.96261
TLR2	TRAIL	0.575758	0.0815528	0.96261
C1RL	CXCL9	0.648485	0.0425401	0.96261
CR1	CXCL9	0.624242	0.0537178	0.96261
F5	CXCL9	0.6	0.066688	0.96261
ITGAM	CXCL9	0.636364	0.0479117	0.96261
ITGAX	CXCL9	0.527273	0.117308	0.96261
LAMC1	CXCL9	0.527273	0.117308	0.96261
MMRN1	CXCL9	0.527273	0.117308	0.96261
PTX3	CXCL9	0.527273	0.117308	0.96261
SERPINE1	CXCL9	0.527273	0.117308	0.96261
TFPI	CXCL9	0.636364	0.0479117	0.96261
TLR2	CXCL9	0.6	0.066688	0.96261
CD55	CD8A	-0.551515	0.0984012	0.96261
CLU	CD8A	-0.551515	0.0984012	0.96261
GP9	CD8A	-0.624242	0.0537178	0.96261
ITGA2B	CD8A	-0.6	0.066688	0.96261
PROS1	CD8A	-0.575758	0.0815528	0.96261
SERPINB2	CD8A	-0.648485	0.0425401	0.96261
CLU	CAIX	-0.551515	0.0984012	0.96261
GP9	CAIX	-0.575758	0.0815528	0.96261
ITGA2B	CAIX	-0.6	0.066688	0.96261
THBS1	CAIX	-0.587879	0.0738777	0.96261
CD5L	CD4	-0.566715	0.0876013	0.96261
F5	CD4	-0.6	0.066688	0.96261
SELL	CD4	-0.575758	0.0815528	0.96261
C1QA	NOS3	-0.612121	0.0599721	0.96261
CD40LG	NOS3	-0.563636	0.089724	0.96261
CFH	NOS3	-0.612121	0.0599721	0.96261
F5	NOS3	-0.527273	0.117308	0.96261
GZMM	NOS3	-0.636364	0.0479117	0.96261
PROCR	NOS3	-0.6	0.066688	0.96261
TXN	NOS3	-0.563636	0.089724	0.96261
C1QA	IL2	-0.636364	0.0479117	0.96261
TXN	IL2	-0.539394	0.107593	0.96261
CFH	Gal-9	-0.539394	0.107593	0.96261
GZMM	Gal-9	-0.563636	0.089724	0.96261
C1QC	VEGFR-2	-0.563636	0.089724	0.96261
C5AR1	VEGFR-2	-0.624242	0.0537178	0.96261
CD40LG	VEGFR-2	-0.551515	0.0984012	0.96261
CD55	VEGFR-2	-0.636364	0.0479117	0.96261
CFH	VEGFR-2	-0.587879	0.0738777	0.96261
CR1	VEGFR-2	-0.6	0.066688	0.96261
F12	VEGFR-2	-0.6	0.066688	0.96261
F13A1	VEGFR-2	-0.527273	0.117308	0.96261
F2RL3	VEGFR-2	-0.551515	0.0984012	0.96261
GP1BA	VEGFR-2	-0.551515	0.0984012	0.96261
ITGAM	VEGFR-2	-0.587879	0.0738777	0.96261
ITGAX	VEGFR-2	-0.648485	0.0425401	0.96261
MMRN1	VEGFR-2	-0.527273	0.117308	0.96261
PF4	VEGFR-2	-0.563636	0.089724	0.96261
PLAU	VEGFR-2	-0.563636	0.089724	0.96261
PLAUR	VEGFR-2	-0.6	0.066688	0.96261
PROCR	VEGFR-2	-0.527273	0.117308	0.96261
PTX3	VEGFR-2	-0.527273	0.117308	0.96261
SERPINA1	VEGFR-2	-0.587879	0.0738777	0.96261
SERPINB2	VEGFR-2	-0.539394	0.107593	0.96261
SERPINE1	VEGFR-2	-0.6	0.066688	0.96261
SERPING1	VEGFR-2	-0.636364	0.0479117	0.96261
TXN	VEGFR-2	-0.587879	0.0738777	0.96261
VSIG4	VEGFR-2	-0.539394	0.107593	0.96261
PLAU	CD40	0.612121	0.0599721	0.96261
CD40LG	IL18	-0.612121	0.0599721	0.96261
CR2	IL18	-0.539394	0.107593	0.96261
GZMM	IL18	-0.563636	0.089724	0.96261
ITGAM	IL18	-0.636364	0.0479117	0.96261
PTX3	IL18	-0.575758	0.0815528	0.96261
TFPI	IL18	-0.527273	0.117308	0.96261
TXN	GZMH	-0.539394	0.107593	0.96261
ITGB3	KIR3DL1	-0.575758	0.0815528	0.96261
PF4	KIR3DL1	-0.612121	0.0599721	0.96261
SERPINB2	KIR3DL1	-0.563636	0.089724	0.96261
SERPINE1	KIR3DL1	-0.6	0.066688	0.96261
SERPING1	KIR3DL1	-0.612121	0.0599721	0.96261
THBS1	KIR3DL1	-0.587879	0.0738777	0.96261
TLR2	KIR3DL1	-0.636364	0.0479117	0.96261
CR1L	LAP TGF-beta-1	0.587879	0.0738777	0.96261
F13A1	LAP TGF-beta-1	0.660606	0.0375884	0.96261
ITGA2B	LAP TGF-beta-1	0.563636	0.089724	0.96261
MMRN1	LAP TGF-beta-1	0.612121	0.0599721	0.96261
SERPINB2	LAP TGF-beta-1	0.636364	0.0479117	0.96261
C1QA	CXCL1	-0.575758	0.0815528	0.96261
PF4	CXCL1	-0.563636	0.089724	0.96261
CD40LG	TNFSF14	-0.527273	0.117308	0.96261
F5	TNFSF14	-0.624242	0.0537178	0.96261
SELL	TNFSF14	-0.575758	0.0815528	0.96261
THBS1	TNFSF14	0.575758	0.0815528	0.96261
ELANE	IL33	-0.563636	0.089724	0.96261
ITGB3	IL33	0.624242	0.0537178	0.96261
MMRN1	IL33	0.527273	0.117308	0.96261
THBS1	IL33	0.527273	0.117308	0.96261
CD40LG	TWEAK	0.527273	0.117308	0.96261
C1RL	PDGF subunit B	0.539394	0.107593	0.96261
GP1BA	PDGF subunit B	0.612121	0.0599721	0.96261
PF4	PDGF subunit B	0.527273	0.117308	0.96261
PLAU	PDGF subunit B	0.527273	0.117308	0.96261
PLAUR	PDGF subunit B	0.636364	0.0479117	0.96261
SERPINA1	PDGF subunit B	0.551515	0.0984012	0.96261
SERPINE1	PDGF subunit B	0.563636	0.089724	0.96261
SERPING1	PDGF subunit B	0.527273	0.117308	0.96261
TLR2	PDGF subunit B	0.636364	0.0479117	0.96261
LAMC1	PDCD1	0.551515	0.0984012	0.96261
C2	FASLG	0.660606	0.0375884	0.96261
C3AR1	FASLG	0.612121	0.0599721	0.96261
CFB	FASLG	0.539403	0.107586	0.96261
CFH	FASLG	0.527273	0.117308	0.96261
F2RL3	FASLG	0.575758	0.0815528	0.96261
GP1BA	FASLG	0.575758	0.0815528	0.96261
PROCR	FASLG	0.587879	0.0738777	0.96261
PROS1	FASLG	0.575758	0.0815528	0.96261
SERPINE1	FASLG	0.587879	0.0738777	0.96261
TREM2	FASLG	0.614183	0.0588762	0.96261
C2	CD28	-0.539394	0.107593	0.96261
C3AR1	CD28	-0.587879	0.0738777	0.96261
CD40LG	CD28	-0.6	0.066688	0.96261
CFH	CD28	-0.660606	0.0375884	0.96261
CR2	CD28	-0.527273	0.117308	0.96261
F5	CD28	-0.527273	0.117308	0.96261
LAMC1	CD28	-0.612121	0.0599721	0.96261
PROCR	CD28	-0.636364	0.0479117	0.96261
GP1BA	CCL19	0.539394	0.107593	0.96261
ITGB3	CCL19	0.6	0.066688	0.96261
LAMC1	CCL19	-0.539394	0.107593	0.96261
THBS1	CCL19	0.648485	0.0425401	0.96261
CR1L	MCP-2	0.551515	0.0984012	0.96261
LAMC1	CCL4	-0.624242	0.0537178	0.96261
PROCR	CCL4	-0.527273	0.117308	0.96261
C1RL	IL15	0.563636	0.089724	0.96261
CR1	IL15	0.551515	0.0984012	0.96261
CR2	IL15	0.539394	0.107593	0.96261
F13A1	IL15	0.636364	0.0479117	0.96261
F2RL3	IL15	0.636364	0.0479117	0.96261
SELP	IL15	0.6	0.066688	0.96261
SERPINB2	IL15	0.539394	0.107593	0.96261
SERPING1	IL15	0.575758	0.0815528	0.96261
THBS1	IL15	0.612121	0.0599721	0.96261
TLR2	IL15	0.624242	0.0537178	0.96261
CR1L	Gal-1	0.648485	0.0425401	0.96261
F13A1	Gal-1	0.551515	0.0984012	0.96261
ITGB3	Gal-1	0.6	0.066688	0.96261
SERPINB2	Gal-1	0.636364	0.0479117	0.96261
THBS1	Gal-1	0.575758	0.0815528	0.96261
DCN	PD-L1	-0.607408	0.0625282	0.96261
ELANE	PD-L1	-0.575758	0.0815528	0.96261
F2RL3	CD27	-0.563636	0.089724	0.96261
GP1BA	CD27	-0.527273	0.117308	0.96261
ITGAX	CD27	-0.563636	0.089724	0.96261
SERPINE1	CD27	-0.6	0.066688	0.96261
THBS1	CD27	-0.624242	0.0537178	0.96261
VSIG4	CD27	-0.527273	0.117308	0.96261
C1RL	CXCL5	0.551515	0.0984012	0.96261
CR2	CXCL5	0.648485	0.0425401	0.96261
SELL	CXCL5	0.563636	0.089724	0.96261
CD55	IL5	-0.575758	0.0815528	0.96261
PLAU	IL5	-0.6	0.066688	0.96261
GZMM	HGF	-0.624242	0.0537178	0.96261
LAMC1	HGF	-0.587879	0.0738777	0.96261
ADM	GZMA	-0.636364	0.0479117	0.96261
C1QA	GZMA	-0.575758	0.0815528	0.96261
C1QC	GZMA	-0.587879	0.0738777	0.96261
F12	GZMA	-0.6	0.066688	0.96261
F13A1	GZMA	-0.539394	0.107593	0.96261
ITGAX	GZMA	-0.624242	0.0537178	0.96261
PLAU	GZMA	-0.6	0.066688	0.96261
PROS1	GZMA	-0.527273	0.117308	0.96261
SERPINB2	GZMA	-0.563636	0.089724	0.96261
SERPINE1	GZMA	-0.527273	0.117308	0.96261
THBS1	GZMA	-0.563636	0.089724	0.96261
VSIG4	GZMA	-0.575758	0.0815528	0.96261
C2	HO-1	0.539394	0.107593	0.96261
C3AR1	HO-1	0.587879	0.0738777	0.96261
CFB	HO-1	0.621338	0.0551752	0.96261
CR2	HO-1	0.527273	0.117308	0.96261
LAMC1	HO-1	0.6	0.066688	0.96261
ADM	CX3CL1	0.624242	0.0537178	0.96261
C1QB	CX3CL1	0.575758	0.0815528	0.96261
CD55	CX3CL1	0.575758	0.0815528	0.96261
CLU	CX3CL1	0.575758	0.0815528	0.96261
F13A1	CX3CL1	0.527273	0.117308	0.96261
GP9	CX3CL1	0.6	0.066688	0.96261
PF4	CX3CL1	0.539394	0.107593	0.96261
SERPINB2	CX3CL1	0.539394	0.107593	0.96261
SERPINE1	CX3CL1	0.539394	0.107593	0.96261
SERPING1	CX3CL1	0.551515	0.0984012	0.96261
TLR2	CX3CL1	0.527273	0.117308	0.96261
GP1BA	CXCL10	0.551515	0.0984012	0.96261
LAMC1	CXCL10	-0.539394	0.107593	0.96261
PROS1	CXCL10	0.587879	0.0738777	0.96261
THBS1	CXCL10	0.648485	0.0425401	0.96261
C1QC	CD70	0.539394	0.107593	0.96261
C5AR1	CD70	0.612121	0.0599721	0.96261
CLU	CD70	0.563636	0.089724	0.96261
DCN	CD70	-0.607408	0.0625282	0.96261
GP9	CD70	0.527273	0.117308	0.96261
PLAU	CD70	0.612121	0.0599721	0.96261
VWF	CD70	0.575758	0.0815528	0.96261
CD5L	IL10	-0.573543	0.0830087	0.96261
TREM2	CCL23	-0.549532	0.0998697	0.96261
CFH	CD5	-0.527273	0.117308	0.96261
CR1L	CD5	0.539394	0.107593	0.96261
F5	CCL3	-0.660606	0.0375884	0.96261
ITGAM	CCL3	-0.575758	0.0815528	0.96261
ELANE	MMP7	0.636364	0.0479117	0.96261
SERPINA1	MMP7	0.6	0.066688	0.96261
C1RL	ARG1	-0.551515	0.0984012	0.96261
CD40LG	ARG1	-0.527273	0.117308	0.96261
CFB	ARG1	0.600854	0.0661994	0.96261
CR1L	ARG1	0.563636	0.089724	0.96261
CR2	ARG1	-0.636364	0.0479117	0.96261
F5	ARG1	-0.6	0.066688	0.96261
GZMM	ARG1	-0.563636	0.089724	0.96261
PROCR	ARG1	-0.539394	0.107593	0.96261
TXN	ARG1	-0.660606	0.0375884	0.96261
VWF	ARG1	-0.539394	0.107593	0.96261
GP1BA	NCR1	-0.551515	0.0984012	0.96261
ITGB3	NCR1	-0.587879	0.0738777	0.96261
THBS1	NCR1	-0.6	0.066688	0.96261
TREM2	NCR1	-0.536602	0.109784	0.96261
F12	DCN	0.636364	0.0479117	0.96261
ITGB3	DCN	0.648485	0.0425401	0.96261
MMRN1	DCN	0.575758	0.0815528	0.96261
SELP	DCN	0.527273	0.117308	0.96261
SERPINB2	DCN	0.551515	0.0984012	0.96261
SERPING1	DCN	0.612121	0.0599721	0.96261
TFPI	DCN	0.539394	0.107593	0.96261
THBS1	DCN	0.551515	0.0984012	0.96261
VSIG4	DCN	0.6	0.066688	0.96261
ELANE	TNFRSF21	-0.6	0.066688	0.96261
TREM2	TNFRSF21	-0.575392	0.0817918	0.96261
C1QB	TNFRSF4	-0.539394	0.107593	0.96261
CLU	TNFRSF4	-0.539394	0.107593	0.96261
PF4	TNFRSF4	-0.624242	0.0537178	0.96261
CLU	MIC-A/B	0.6	0.066688	0.96261
GP9	MIC-A/B	0.551515	0.0984012	0.96261
ITGA2B	MIC-A/B	0.612121	0.0599721	0.96261
PLAU	MIC-A/B	0.612121	0.0599721	0.96261
TREM2	MIC-A/B	0.549532	0.0998697	0.96261
TXN	MIC-A/B	0.551515	0.0984012	0.96261
VWF	MIC-A/B	0.551515	0.0984012	0.96261
CD5L	CCL17	0.655477	0.0396333	0.96261
F13A1	CCL17	0.575758	0.0815528	0.96261
GP1BA	CCL17	0.648485	0.0425401	0.96261
ITGA2B	CCL17	0.527273	0.117308	0.96261
ITGB3	CCL17	0.648485	0.0425401	0.96261
MMRN1	CCL17	0.551515	0.0984012	0.96261
PF4	CCL17	0.551515	0.0984012	0.96261
SELP	CCL17	0.539394	0.107593	0.96261
SERPINE1	CCL17	0.575758	0.0815528	0.96261
SERPING1	CCL17	0.527273	0.117308	0.96261
TLR2	CCL17	0.527273	0.117308	0.96261
C2	ANGPT2	0.6	0.066688	0.96261
C1QC	PTN	-0.624242	0.0537178	0.96261
CD5L	PTN	0.58037	0.0785741	0.96261
ELANE	CXCL12	-0.612121	0.0599721	0.96261
GP9	CXCL12	0.527273	0.117308	0.96261
C1QC	IFN-gamma	0.563636	0.089724	0.96261
C1RL	IFN-gamma	0.636364	0.0479117	0.96261
C2	IFN-gamma	0.563636	0.089724	0.96261
C5AR1	IFN-gamma	0.587879	0.0738777	0.96261
CR1	IFN-gamma	0.563636	0.089724	0.96261
CR2	IFN-gamma	0.624242	0.0537178	0.96261
F13A1	IFN-gamma	0.563636	0.089724	0.96261
FPR1	IFN-gamma	0.575758	0.0815528	0.96261
GZMM	IFN-gamma	0.539394	0.107593	0.96261
ITGAX	IFN-gamma	0.563636	0.089724	0.96261
ITGB3	IFN-gamma	0.612121	0.0599721	0.96261
MMRN1	IFN-gamma	0.612121	0.0599721	0.96261
PLAUR	IFN-gamma	0.624242	0.0537178	0.96261
SELL	IFN-gamma	0.551515	0.0984012	0.96261
TFPI	IFN-gamma	0.575758	0.0815528	0.96261
VWF	IFN-gamma	0.612121	0.0599721	0.96261
C1QC	LAMP3	-0.539394	0.107593	0.96261
CLU	LAMP3	-0.660606	0.0375884	0.96261
FPR1	LAMP3	-0.563636	0.089724	0.96261
GZMM	LAMP3	-0.551515	0.0984012	0.96261
ITGA2B	LAMP3	-0.660606	0.0375884	0.96261
PLAUR	LAMP3	-0.563636	0.089724	0.96261
TXN	LAMP3	-0.563636	0.089724	0.96261
C2	MMP12	0.551515	0.0984012	0.96261
CLU	MMP12	-0.539394	0.107593	0.96261
CR1L	MMP12	-0.563636	0.089724	0.96261
DCN	MMP12	-0.533783	0.112025	0.96261
GP9	MMP12	-0.551515	0.0984012	0.96261
C3AR1	PD-L2	0.527273	0.117308	0.96261
CFB	PD-L2	0.58037	0.0785741	0.96261
CR1L	VEGFA	0.636364	0.0479117	0.96261
GZMM	VEGFA	-0.612121	0.0599721	0.96261
ITGAM	VEGFA	-0.527273	0.117308	0.96261
LAMC1	VEGFA	-0.563636	0.089724	0.96261
PTX3	VEGFA	-0.563636	0.089724	0.96261
C2	IL4	0.539394	0.107593	0.96261
GP1BA	IL4	0.551515	0.0984012	0.96261
C2	LAG3	0.551515	0.0984012	0.96261
TREM2	LAG3	0.588322	0.0736061	0.96261
CD55	IL13	-0.551515	0.0984012	0.96261
ELANE	IL13	0.575758	0.0815528	0.96261
ITGAX	IL13	-0.539394	0.107593	0.96261
PLAU	IL13	-0.6	0.066688	0.96261
CFH	CCL20	-0.551515	0.0984012	0.96261
CD40LG	TNF	-0.563636	0.089724	0.96261
CFH	TNF	-0.648485	0.0425401	0.96261
PF4	TNF	-0.527273	0.117308	0.96261
PROCR	TNF	-0.587879	0.0738777	0.96261
PTX3	TNF	-0.539394	0.107593	0.96261
TFPI	TNF	-0.527273	0.117308	0.96261
C1QA	GZMB	-0.527273	0.117308	0.96261
C1RL	GZMB	-0.575758	0.0815528	0.96261
CD40LG	GZMB	-0.6	0.066688	0.96261
CFH	GZMB	-0.539394	0.107593	0.96261
DCN	GZMB	0.558324	0.093464	0.96261
F5	GZMB	-0.6	0.066688	0.96261
SELL	GZMB	-0.648485	0.0425401	0.96261
TFPI	GZMB	-0.539394	0.107593	0.96261
TXN	GZMB	-0.612121	0.0599721	0.96261
C1QB	CSF-1	0.648485	0.0425401	0.96261
C1RL	CSF-1	0.6	0.066688	0.96261
F12	CSF-1	0.539394	0.107593	0.96261
F2RL3	CSF-1	0.624242	0.0537178	0.96261
FPR1	CSF-1	0.563636	0.089724	0.96261
SERPINA1	CSF-1	0.527273	0.117308	0.96261
SERPINB2	CSF-1	0.624242	0.0537178	0.96261
THBS1	CSF-1	0.587879	0.0738777	0.96261
TLR2	CSF-1	0.624242	0.0537178	0.96261
ADM	IL8	0.381818	0.276255	0.969486
C1RL	IL8	0.381818	0.276255	0.969486
C3AR1	IL8	0.272727	0.445838	0.969486
C5AR1	IL8	0.454545	0.186905	0.969486
CD40LG	IL8	0.381818	0.276255	0.969486
CD55	IL8	0.357576	0.310376	0.969486
CD5L	IL8	0.38919	0.266304	0.969486
CFH	IL8	0.418182	0.229113	0.969486
CLU	IL8	0.333333	0.346594	0.969486
CR1	IL8	0.515152	0.127553	0.969486
CR1L	IL8	0.2	0.579584	0.969486
CR2	IL8	0.381818	0.276255	0.969486
DCN	IL8	-0.34972	0.321886	0.969486
F12	IL8	0.406061	0.244282	0.969486
F13A1	IL8	0.381818	0.276255	0.969486
F2RL3	IL8	0.466667	0.173939	0.969486
F5	IL8	0.248485	0.488776	0.969486
FPR1	IL8	0.309091	0.384841	0.969486
GP1BA	IL8	0.369697	0.29305	0.969486
GP9	IL8	0.309091	0.384841	0.969486
GZMM	IL8	0.224242	0.533401	0.969486
ITGAM	IL8	0.381818	0.276255	0.969486
ITGB3	IL8	0.442424	0.200423	0.969486
PF4	IL8	0.248485	0.488776	0.969486
PLAU	IL8	0.272727	0.445838	0.969486
PLAUR	IL8	0.381818	0.276255	0.969486
PROS1	IL8	0.478788	0.161523	0.969486
PTX3	IL8	0.29697	0.404702	0.969486
SELL	IL8	0.418182	0.229113	0.969486
SELP	IL8	0.418182	0.229113	0.969486
SERPINB2	IL8	0.466667	0.173939	0.969486
SERPINE1	IL8	0.454545	0.186905	0.969486
THBS1	IL8	0.284848	0.425038	0.969486
TREM2	IL8	-0.303859	0.393355	0.969486
VSIG4	IL8	0.333333	0.346594	0.969486
C1QA	TNFRSF9	-0.345455	0.328227	0.969486
C1QB	TNFRSF9	-0.260606	0.467089	0.969486
C1QC	TNFRSF9	-0.212121	0.556306	0.969486
C5AR1	TNFRSF9	-0.212121	0.556306	0.969486
CD55	TNFRSF9	-0.272727	0.445838	0.969486
CD5L	TNFRSF9	-0.457468	0.183728	0.969486
CFB	TNFRSF9	-0.232148	0.51867	0.969486
CFH	TNFRSF9	-0.2	0.579584	0.969486
CR2	TNFRSF9	0.248485	0.488776	0.969486
ELANE	TNFRSF9	-0.248485	0.488776	0.969486
F12	TNFRSF9	-0.212121	0.556306	0.969486
F2RL3	TNFRSF9	-0.272727	0.445838	0.969486
GP1BA	TNFRSF9	-0.236364	0.510885	0.969486
GZMM	TNFRSF9	-0.260606	0.467089	0.969486
ITGA2B	TNFRSF9	-0.430303	0.214492	0.969486
ITGAX	TNFRSF9	-0.345455	0.328227	0.969486
LAMC1	TNFRSF9	0.284848	0.425038	0.969486
PLAUR	TNFRSF9	-0.2	0.579584	0.969486
PROS1	TNFRSF9	-0.478788	0.161523	0.969486
PTX3	TNFRSF9	-0.29697	0.404702	0.969486
SERPINE1	TNFRSF9	-0.345455	0.328227	0.969486
THBS1	TNFRSF9	-0.406061	0.244282	0.969486
VSIG4	TNFRSF9	-0.309091	0.384841	0.969486
C1QB	TIE2	-0.321212	0.365468	0.969486
C1RL	TIE2	-0.345455	0.328227	0.969486
CD40LG	TIE2	0.29697	0.404702	0.969486
CFH	TIE2	0.260606	0.467089	0.969486
F13A1	TIE2	-0.248485	0.488776	0.969486
ITGA2B	TIE2	-0.321212	0.365468	0.969486
MMRN1	TIE2	-0.248485	0.488776	0.969486
PLAU	TIE2	-0.490909	0.149656	0.969486
SELP	TIE2	-0.309091	0.384841	0.969486
SERPINA1	TIE2	-0.490909	0.149656	0.969486
TFPI	TIE2	0.2	0.579584	0.969486
THBS1	TIE2	-0.224242	0.533401	0.969486
TREM2	TIE2	-0.252138	0.482195	0.969486
TXN	TIE2	-0.248485	0.488776	0.969486
C1QA	MCP-3	0.236364	0.510885	0.969486
C1QB	MCP-3	0.515152	0.127553	0.969486
C1RL	MCP-3	0.50303	0.138334	0.969486
C5AR1	MCP-3	0.29697	0.404702	0.969486
CD55	MCP-3	0.393939	0.259998	0.969486
CFB	MCP-3	0.266288	0.457073	0.969486
CLU	MCP-3	0.345455	0.328227	0.969486
CR1	MCP-3	0.369697	0.29305	0.969486
CR1L	MCP-3	0.393939	0.259998	0.969486
CR2	MCP-3	0.321212	0.365468	0.969486
DCN	MCP-3	0.202469	0.574813	0.969486
ELANE	MCP-3	0.406061	0.244282	0.969486
F12	MCP-3	0.284848	0.425038	0.969486
FPR1	MCP-3	0.309091	0.384841	0.969486
GP9	MCP-3	0.357576	0.310376	0.969486
GZMM	MCP-3	-0.29697	0.404702	0.969486
ITGA2B	MCP-3	0.418182	0.229113	0.969486
ITGAX	MCP-3	0.418182	0.229113	0.969486
LAMC1	MCP-3	-0.224242	0.533401	0.969486
PF4	MCP-3	0.333333	0.346594	0.969486
PLAU	MCP-3	0.381818	0.276255	0.969486
PLAUR	MCP-3	0.248485	0.488776	0.969486
PROCR	MCP-3	-0.212121	0.556306	0.969486
PTX3	MCP-3	0.260606	0.467089	0.969486
SERPINA1	MCP-3	0.466667	0.173939	0.969486
SERPINB2	MCP-3	0.50303	0.138334	0.969486
SERPINE1	MCP-3	0.357576	0.310376	0.969486
SERPING1	MCP-3	0.29697	0.404702	0.969486
TFPI	MCP-3	0.260606	0.467089	0.969486
TLR2	MCP-3	0.478788	0.161523	0.969486
VSIG4	MCP-3	0.260606	0.467089	0.969486
VWF	MCP-3	0.369697	0.29305	0.969486
ADM	CD40-L	0.272727	0.445838	0.969486
C1RL	CD40-L	0.248485	0.488776	0.969486
C5AR1	CD40-L	0.393939	0.259998	0.969486
CD40LG	CD40-L	-0.2	0.579584	0.969486
CD55	CD40-L	0.333333	0.346594	0.969486
CD5L	CD40-L	0.300427	0.398988	0.969486
CFB	CD40-L	-0.218492	0.544219	0.969486
CLU	CD40-L	0.478788	0.161523	0.969486
CR1	CD40-L	0.357576	0.310376	0.969486
CR1L	CD40-L	0.50303	0.138334	0.969486
DCN	CD40-L	-0.202469	0.574813	0.969486
ELANE	CD40-L	-0.381818	0.276255	0.969486
F12	CD40-L	0.345455	0.328227	0.969486
FPR1	CD40-L	0.418182	0.229113	0.969486
GP1BA	CD40-L	0.466667	0.173939	0.969486
GP9	CD40-L	0.50303	0.138334	0.969486
ITGA2B	CD40-L	0.50303	0.138334	0.969486
LAMC1	CD40-L	-0.454545	0.186905	0.969486
PF4	CD40-L	0.260606	0.467089	0.969486
PLAU	CD40-L	0.333333	0.346594	0.969486
PLAUR	CD40-L	0.357576	0.310376	0.969486
PROCR	CD40-L	-0.321212	0.365468	0.969486
SELP	CD40-L	0.466667	0.173939	0.969486
SERPINB2	CD40-L	0.478788	0.161523	0.969486
SERPINE1	CD40-L	0.381818	0.276255	0.969486
SERPING1	CD40-L	0.333333	0.346594	0.969486
TLR2	CD40-L	0.466667	0.173939	0.969486
VSIG4	CD40-L	0.309091	0.384841	0.969486
ADM	IL-1 alpha	-0.224242	0.533401	0.969486
C1QA	IL-1 alpha	-0.430303	0.214492	0.969486
C1RL	IL-1 alpha	-0.369697	0.29305	0.969486
C2	IL-1 alpha	-0.466667	0.173939	0.969486
C3AR1	IL-1 alpha	-0.224242	0.533401	0.969486
C5AR1	IL-1 alpha	-0.272727	0.445838	0.969486
CD40LG	IL-1 alpha	-0.248485	0.488776	0.969486
CD5L	IL-1 alpha	0.348222	0.324105	0.969486
CFH	IL-1 alpha	-0.345455	0.328227	0.969486
CLU	IL-1 alpha	-0.333333	0.346594	0.969486
CR2	IL-1 alpha	-0.272727	0.445838	0.969486
DCN	IL-1 alpha	-0.239282	0.505525	0.969486
ELANE	IL-1 alpha	-0.478788	0.161523	0.969486
F12	IL-1 alpha	-0.490909	0.149656	0.969486
F13A1	IL-1 alpha	-0.272727	0.445838	0.969486
F2RL3	IL-1 alpha	-0.369697	0.29305	0.969486
F5	IL-1 alpha	-0.369697	0.29305	0.969486
GP1BA	IL-1 alpha	-0.381818	0.276255	0.969486
GP9	IL-1 alpha	-0.272727	0.445838	0.969486
GZMM	IL-1 alpha	-0.454545	0.186905	0.969486
ITGA2B	IL-1 alpha	-0.2	0.579584	0.969486
ITGAM	IL-1 alpha	-0.478788	0.161523	0.969486
ITGAX	IL-1 alpha	-0.321212	0.365468	0.969486
ITGB3	IL-1 alpha	-0.2	0.579584	0.969486
LAMC1	IL-1 alpha	-0.406061	0.244282	0.969486
MMRN1	IL-1 alpha	-0.224242	0.533401	0.969486
PF4	IL-1 alpha	-0.272727	0.445838	0.969486
PLAU	IL-1 alpha	-0.369697	0.29305	0.969486
PLAUR	IL-1 alpha	-0.29697	0.404702	0.969486
PROS1	IL-1 alpha	-0.284848	0.425038	0.969486
SELL	IL-1 alpha	-0.345455	0.328227	0.969486
SELP	IL-1 alpha	-0.442424	0.200423	0.969486
SERPING1	IL-1 alpha	-0.357576	0.310376	0.969486
TFPI	IL-1 alpha	-0.321212	0.365468	0.969486
TLR2	IL-1 alpha	-0.333333	0.346594	0.969486
TXN	IL-1 alpha	-0.357576	0.310376	0.969486
C1RL	CD244	-0.442424	0.200423	0.969486
C2	CD244	-0.272727	0.445838	0.969486
C5AR1	CD244	-0.284848	0.425038	0.969486
CD55	CD244	-0.224242	0.533401	0.969486
CLU	CD244	-0.236364	0.510885	0.969486
CR1L	CD244	0.284848	0.425038	0.969486
CR2	CD244	-0.248485	0.488776	0.969486
F12	CD244	-0.490909	0.149656	0.969486
F13A1	CD244	-0.345455	0.328227	0.969486
F2RL3	CD244	-0.333333	0.346594	0.969486
F5	CD244	-0.272727	0.445838	0.969486
FPR1	CD244	-0.309091	0.384841	0.969486
GP1BA	CD244	-0.418182	0.229113	0.969486
GP9	CD244	-0.2	0.579584	0.969486
GZMM	CD244	-0.248485	0.488776	0.969486
ITGA2B	CD244	-0.321212	0.365468	0.969486
ITGAM	CD244	-0.236364	0.510885	0.969486
ITGB3	CD244	-0.212121	0.556306	0.969486
LAMC1	CD244	-0.272727	0.445838	0.969486
MMRN1	CD244	-0.29697	0.404702	0.969486
PF4	CD244	-0.248485	0.488776	0.969486
PLAU	CD244	-0.393939	0.259998	0.969486
PLAUR	CD244	-0.357576	0.310376	0.969486
PROCR	CD244	-0.321212	0.365468	0.969486
PTX3	CD244	-0.418182	0.229113	0.969486
SELL	CD244	-0.2	0.579584	0.969486
SELP	CD244	-0.478788	0.161523	0.969486
SERPINB2	CD244	-0.2	0.579584	0.969486
SERPINE1	CD244	-0.406061	0.244282	0.969486
SERPING1	CD244	-0.248485	0.488776	0.969486
TFPI	CD244	-0.2	0.579584	0.969486
TLR2	CD244	-0.345455	0.328227	0.969486
TREM2	CD244	-0.38144	0.276771	0.969486
TXN	CD244	-0.454545	0.186905	0.969486
VSIG4	CD244	-0.50303	0.138334	0.969486
ADM	EGF	0.345455	0.328227	0.969486
C1RL	EGF	0.381818	0.276255	0.969486
C5AR1	EGF	0.478788	0.161523	0.969486
CD55	EGF	0.406061	0.244282	0.969486
CD5L	EGF	0.375534	0.284896	0.969486
CFB	EGF	-0.430157	0.214665	0.969486
CR1	EGF	0.406061	0.244282	0.969486
CR1L	EGF	0.321212	0.365468	0.969486
DCN	EGF	-0.34972	0.321886	0.969486
ELANE	EGF	-0.248485	0.488776	0.969486
F12	EGF	0.345455	0.328227	0.969486
F13A1	EGF	0.515152	0.127553	0.969486
F2RL3	EGF	0.466667	0.173939	0.969486
FPR1	EGF	0.454545	0.186905	0.969486
GP1BA	EGF	0.369697	0.29305	0.969486
ITGAM	EGF	0.224242	0.533401	0.969486
LAMC1	EGF	-0.333333	0.346594	0.969486
PF4	EGF	0.284848	0.425038	0.969486
PLAUR	EGF	0.454545	0.186905	0.969486
SERPINA1	EGF	0.309091	0.384841	0.969486
SERPINB2	EGF	0.381818	0.276255	0.969486
SERPINE1	EGF	0.442424	0.200423	0.969486
SERPING1	EGF	0.309091	0.384841	0.969486
TLR2	EGF	0.430303	0.214492	0.969486
TXN	EGF	0.212121	0.556306	0.969486
VSIG4	EGF	0.333333	0.346594	0.969486
VWF	EGF	0.260606	0.467089	0.969486
ADM	ANGPT1	0.418182	0.229113	0.969486
C1RL	ANGPT1	0.260606	0.467089	0.969486
C5AR1	ANGPT1	0.442424	0.200423	0.969486
CD40LG	ANGPT1	-0.212121	0.556306	0.969486
CD5L	ANGPT1	0.361878	0.304166	0.969486
CFB	ANGPT1	0.22532	0.531382	0.969486
CFH	ANGPT1	-0.248485	0.488776	0.969486
CLU	ANGPT1	0.466667	0.173939	0.969486
CR1	ANGPT1	0.430303	0.214492	0.969486
ELANE	ANGPT1	-0.345455	0.328227	0.969486
F12	ANGPT1	0.309091	0.384841	0.969486
F2RL3	ANGPT1	0.50303	0.138334	0.969486
FPR1	ANGPT1	0.490909	0.149656	0.969486
GP1BA	ANGPT1	0.442424	0.200423	0.969486
GP9	ANGPT1	0.515152	0.127553	0.969486
GZMM	ANGPT1	-0.236364	0.510885	0.969486
ITGAX	ANGPT1	0.442424	0.200423	0.969486
LAMC1	ANGPT1	-0.309091	0.384841	0.969486
PF4	ANGPT1	0.442424	0.200423	0.969486
PLAU	ANGPT1	0.29697	0.404702	0.969486
PLAUR	ANGPT1	0.369697	0.29305	0.969486
PROCR	ANGPT1	-0.418182	0.229113	0.969486
SELP	ANGPT1	0.478788	0.161523	0.969486
SERPINA1	ANGPT1	0.345455	0.328227	0.969486
SERPINE1	ANGPT1	0.272727	0.445838	0.969486
SERPING1	ANGPT1	0.236364	0.510885	0.969486
TFPI	ANGPT1	0.212121	0.556306	0.969486
TLR2	ANGPT1	0.466667	0.173939	0.969486
TREM2	ANGPT1	-0.290929	0.414778	0.969486
VSIG4	ANGPT1	0.224242	0.533401	0.969486
ADM	IL7	0.236364	0.510885	0.969486
C1QB	IL7	0.2	0.579584	0.969486
C1RL	IL7	0.333333	0.346594	0.969486
C2	IL7	0.212121	0.556306	0.969486
C5AR1	IL7	0.393939	0.259998	0.969486
CD55	IL7	0.248485	0.488776	0.969486
CLU	IL7	0.345455	0.328227	0.969486
CR1	IL7	0.418182	0.229113	0.969486
CR1L	IL7	0.357576	0.310376	0.969486
CR2	IL7	0.272727	0.445838	0.969486
DCN	IL7	-0.276094	0.440015	0.969486
ELANE	IL7	-0.345455	0.328227	0.969486
F12	IL7	0.478788	0.161523	0.969486
FPR1	IL7	0.454545	0.186905	0.969486
GP9	IL7	0.393939	0.259998	0.969486
ITGA2B	IL7	0.418182	0.229113	0.969486
ITGAX	IL7	0.466667	0.173939	0.969486
LAMC1	IL7	-0.284848	0.425038	0.969486
PF4	IL7	0.2	0.579584	0.969486
PLAUR	IL7	0.381818	0.276255	0.969486
PTX3	IL7	0.2	0.579584	0.969486
SELP	IL7	0.515152	0.127553	0.969486
SERPINE1	IL7	0.442424	0.200423	0.969486
TFPI	IL7	0.284848	0.425038	0.969486
VSIG4	IL7	0.442424	0.200423	0.969486
VWF	IL7	0.224242	0.533401	0.969486
ADM	PGF	-0.321212	0.365468	0.969486
C1QA	PGF	-0.333333	0.346594	0.969486
C2	PGF	0.333333	0.346594	0.969486
C5AR1	PGF	-0.29697	0.404702	0.969486
CD40LG	PGF	-0.248485	0.488776	0.969486
CD55	PGF	-0.418182	0.229113	0.969486
CFB	PGF	0.25946	0.469122	0.969486
CFH	PGF	-0.284848	0.425038	0.969486
CLU	PGF	-0.224242	0.533401	0.969486
CR1	PGF	-0.212121	0.556306	0.969486
DCN	PGF	0.239282	0.505525	0.969486
ELANE	PGF	0.284848	0.425038	0.969486
F2RL3	PGF	0.2	0.579584	0.969486
F5	PGF	-0.454545	0.186905	0.969486
GP1BA	PGF	0.321212	0.365468	0.969486
GZMM	PGF	-0.236364	0.510885	0.969486
ITGAM	PGF	-0.224242	0.533401	0.969486
ITGAX	PGF	-0.236364	0.510885	0.969486
ITGB3	PGF	0.345455	0.328227	0.969486
LAMC1	PGF	-0.248485	0.488776	0.969486
PF4	PGF	-0.309091	0.384841	0.969486
PLAU	PGF	-0.381818	0.276255	0.969486
PLAUR	PGF	-0.272727	0.445838	0.969486
SELL	PGF	-0.406061	0.244282	0.969486
TFPI	PGF	-0.260606	0.467089	0.969486
THBS1	PGF	0.212121	0.556306	0.969486
TREM2	PGF	0.36851	0.294724	0.969486
TXN	PGF	-0.466667	0.173939	0.969486
ADM	IL6	-0.260606	0.467089	0.969486
C1QA	IL6	-0.357576	0.310376	0.969486
C1QC	IL6	-0.393939	0.259998	0.969486
C2	IL6	-0.284848	0.425038	0.969486
C3AR1	IL6	-0.345455	0.328227	0.969486
C5AR1	IL6	-0.236364	0.510885	0.969486
CLU	IL6	-0.333333	0.346594	0.969486
F12	IL6	-0.321212	0.365468	0.969486
F5	IL6	-0.333333	0.346594	0.969486
GP9	IL6	-0.29697	0.404702	0.969486
ITGAM	IL6	-0.345455	0.328227	0.969486
ITGAX	IL6	-0.260606	0.467089	0.969486
LAMC1	IL6	-0.369697	0.29305	0.969486
MMRN1	IL6	0.236364	0.510885	0.969486
PF4	IL6	-0.345455	0.328227	0.969486
PLAUR	IL6	-0.260606	0.467089	0.969486
PTX3	IL6	-0.454545	0.186905	0.969486
SELL	IL6	-0.406061	0.244282	0.969486
SERPINE1	IL6	-0.406061	0.244282	0.969486
SERPING1	IL6	-0.321212	0.365468	0.969486
TFPI	IL6	-0.393939	0.259998	0.969486
TXN	IL6	-0.406061	0.244282	0.969486
VSIG4	IL6	-0.430303	0.214492	0.969486
ADM	ADGRG1	-0.2	0.579584	0.969486
C1QA	ADGRG1	-0.309091	0.384841	0.969486
C1QB	ADGRG1	-0.272727	0.445838	0.969486
C1QC	ADGRG1	-0.50303	0.138334	0.969486
C1RL	ADGRG1	-0.212121	0.556306	0.969486
C2	ADGRG1	0.272727	0.445838	0.969486
C3AR1	ADGRG1	0.490909	0.149656	0.969486
C5AR1	ADGRG1	-0.309091	0.384841	0.969486
CD40LG	ADGRG1	0.284848	0.425038	0.969486
CD55	ADGRG1	-0.224242	0.533401	0.969486
CLU	ADGRG1	-0.466667	0.173939	0.969486
CR1L	ADGRG1	0.260606	0.467089	0.969486
DCN	ADGRG1	0.239282	0.505525	0.969486
ELANE	ADGRG1	-0.236364	0.510885	0.969486
F12	ADGRG1	-0.284848	0.425038	0.969486
FPR1	ADGRG1	-0.284848	0.425038	0.969486
GP9	ADGRG1	-0.381818	0.276255	0.969486
GZMM	ADGRG1	-0.2	0.579584	0.969486
ITGA2B	ADGRG1	-0.442424	0.200423	0.969486
ITGAX	ADGRG1	-0.272727	0.445838	0.969486
PF4	ADGRG1	-0.212121	0.556306	0.969486
PLAUR	ADGRG1	-0.381818	0.276255	0.969486
PTX3	ADGRG1	-0.236364	0.510885	0.969486
SELP	ADGRG1	-0.284848	0.425038	0.969486
SERPINA1	ADGRG1	-0.466667	0.173939	0.969486
SERPINE1	ADGRG1	-0.321212	0.365468	0.969486
TREM2	ADGRG1	-0.497811	0.143142	0.969486
VSIG4	ADGRG1	-0.333333	0.346594	0.969486
C1RL	MCP-1	0.430303	0.214492	0.969486
C2	MCP-1	-0.212121	0.556306	0.969486
C3AR1	MCP-1	-0.309091	0.384841	0.969486
CD40LG	MCP-1	-0.345455	0.328227	0.969486
CD55	MCP-1	0.236364	0.510885	0.969486
CFB	MCP-1	-0.252632	0.481308	0.969486
CFH	MCP-1	-0.224242	0.533401	0.969486
CR1	MCP-1	0.224242	0.533401	0.969486
CR1L	MCP-1	0.478788	0.161523	0.969486
CR2	MCP-1	0.212121	0.556306	0.969486
DCN	MCP-1	-0.263824	0.461405	0.969486
F13A1	MCP-1	0.309091	0.384841	0.969486
F2RL3	MCP-1	0.224242	0.533401	0.969486
GP1BA	MCP-1	0.2	0.579584	0.969486
GZMM	MCP-1	-0.466667	0.173939	0.969486
ITGAX	MCP-1	0.369697	0.29305	0.969486
ITGB3	MCP-1	0.260606	0.467089	0.969486
LAMC1	MCP-1	-0.272727	0.445838	0.969486
PROCR	MCP-1	-0.345455	0.328227	0.969486
PROS1	MCP-1	0.248485	0.488776	0.969486
SELP	MCP-1	0.393939	0.259998	0.969486
SERPINA1	MCP-1	0.309091	0.384841	0.969486
TLR2	MCP-1	0.260606	0.467089	0.969486
TREM2	MCP-1	-0.290929	0.414778	0.969486
ADM	CRTAM	-0.224242	0.533401	0.969486
C1RL	CRTAM	0.224242	0.533401	0.969486
C2	CRTAM	0.284848	0.425038	0.969486
C5AR1	CRTAM	-0.224242	0.533401	0.969486
CD55	CRTAM	-0.212121	0.556306	0.969486
CD5L	CRTAM	-0.518919	0.124311	0.969486
CFB	CRTAM	0.232148	0.51867	0.969486
CLU	CRTAM	-0.406061	0.244282	0.969486
CR2	CRTAM	0.224242	0.533401	0.969486
FPR1	CRTAM	-0.369697	0.29305	0.969486
GP9	CRTAM	-0.466667	0.173939	0.969486
GZMM	CRTAM	-0.321212	0.365468	0.969486
ITGA2B	CRTAM	-0.478788	0.161523	0.969486
LAMC1	CRTAM	0.248485	0.488776	0.969486
MMRN1	CRTAM	0.248485	0.488776	0.969486
PF4	CRTAM	-0.381818	0.276255	0.969486
PLAUR	CRTAM	-0.272727	0.445838	0.969486
PTX3	CRTAM	0.2	0.579584	0.969486
SERPINA1	CRTAM	0.2	0.579584	0.969486
THBS1	CRTAM	-0.369697	0.29305	0.969486
TREM2	CRTAM	-0.290929	0.414778	0.969486
TXN	CRTAM	-0.333333	0.346594	0.969486
C1QB	CXCL11	0.333333	0.346594	0.969486
C1RL	CXCL11	0.454545	0.186905	0.969486
C5AR1	CXCL11	0.284848	0.425038	0.969486
CD40LG	CXCL11	-0.333333	0.346594	0.969486
CD55	CXCL11	0.381818	0.276255	0.969486
CFH	CXCL11	-0.369697	0.29305	0.969486
CLU	CXCL11	0.212121	0.556306	0.969486
CR1	CXCL11	0.369697	0.29305	0.969486
CR2	CXCL11	0.2	0.579584	0.969486
F12	CXCL11	0.272727	0.445838	0.969486
F2RL3	CXCL11	0.478788	0.161523	0.969486
FPR1	CXCL11	0.321212	0.365468	0.969486
GP1BA	CXCL11	0.490909	0.149656	0.969486
GP9	CXCL11	0.224242	0.533401	0.969486
GZMM	CXCL11	-0.430303	0.214492	0.969486
ITGA2B	CXCL11	0.369697	0.29305	0.969486
ITGAX	CXCL11	0.321212	0.365468	0.969486
LAMC1	CXCL11	-0.2	0.579584	0.969486
PLAU	CXCL11	0.418182	0.229113	0.969486
PLAUR	CXCL11	0.236364	0.510885	0.969486
PROCR	CXCL11	-0.369697	0.29305	0.969486
PROS1	CXCL11	0.406061	0.244282	0.969486
SERPINA1	CXCL11	0.454545	0.186905	0.969486
SERPINE1	CXCL11	0.236364	0.510885	0.969486
SERPING1	CXCL11	0.2	0.579584	0.969486
THBS1	CXCL11	0.515152	0.127553	0.969486
TLR2	CXCL11	0.466667	0.173939	0.969486
TREM2	CXCL11	-0.303859	0.393355	0.969486
VWF	CXCL11	0.345455	0.328227	0.969486
ADM	MCP-4	0.309091	0.384841	0.969486
C1RL	MCP-4	0.212121	0.556306	0.969486
C3AR1	MCP-4	0.418182	0.229113	0.969486
C5AR1	MCP-4	0.357576	0.310376	0.969486
CD40LG	MCP-4	0.393939	0.259998	0.969486
CD55	MCP-4	0.393939	0.259998	0.969486
CFB	MCP-4	0.266288	0.457073	0.969486
CLU	MCP-4	0.478788	0.161523	0.969486
CR1	MCP-4	0.406061	0.244282	0.969486
CR1L	MCP-4	0.248485	0.488776	0.969486
CR2	MCP-4	0.284848	0.425038	0.969486
ELANE	MCP-4	-0.236364	0.510885	0.969486
F12	MCP-4	0.236364	0.510885	0.969486
F13A1	MCP-4	0.393939	0.259998	0.969486
FPR1	MCP-4	0.248485	0.488776	0.969486
GP1BA	MCP-4	0.50303	0.138334	0.969486
GP9	MCP-4	0.50303	0.138334	0.969486
ITGA2B	MCP-4	0.260606	0.467089	0.969486
ITGAM	MCP-4	0.236364	0.510885	0.969486
ITGB3	MCP-4	0.454545	0.186905	0.969486
LAMC1	MCP-4	-0.224242	0.533401	0.969486
MMRN1	MCP-4	0.333333	0.346594	0.969486
PLAUR	MCP-4	0.260606	0.467089	0.969486
PTX3	MCP-4	0.236364	0.510885	0.969486
SELL	MCP-4	0.248485	0.488776	0.969486
SELP	MCP-4	0.321212	0.365468	0.969486
SERPINB2	MCP-4	0.478788	0.161523	0.969486
SERPINE1	MCP-4	0.406061	0.244282	0.969486
SERPING1	MCP-4	0.490909	0.149656	0.969486
TLR2	MCP-4	0.442424	0.200423	0.969486
VSIG4	MCP-4	0.248485	0.488776	0.969486
VWF	MCP-4	-0.309091	0.384841	0.969486
ADM	TRAIL	0.260606	0.467089	0.969486
C1QA	TRAIL	0.490909	0.149656	0.969486
C1QC	TRAIL	0.333333	0.346594	0.969486
C2	TRAIL	0.321212	0.365468	0.969486
C3AR1	TRAIL	0.2	0.579584	0.969486
C5AR1	TRAIL	0.369697	0.29305	0.969486
CD55	TRAIL	0.466667	0.173939	0.969486
CD5L	TRAIL	-0.286771	0.421781	0.969486
CFB	TRAIL	0.443813	0.198846	0.969486
CR1	TRAIL	0.430303	0.214492	0.969486
CR1L	TRAIL	0.333333	0.346594	0.969486
CR2	TRAIL	0.406061	0.244282	0.969486
ELANE	TRAIL	0.212121	0.556306	0.969486
F12	TRAIL	0.442424	0.200423	0.969486
F5	TRAIL	0.212121	0.556306	0.969486
FPR1	TRAIL	0.442424	0.200423	0.969486
GP9	TRAIL	0.2	0.579584	0.969486
ITGA2B	TRAIL	0.357576	0.310376	0.969486
ITGAM	TRAIL	0.224242	0.533401	0.969486
ITGAX	TRAIL	0.236364	0.510885	0.969486
PF4	TRAIL	0.345455	0.328227	0.969486
PLAUR	TRAIL	0.357576	0.310376	0.969486
PROS1	TRAIL	0.357576	0.310376	0.969486
PTX3	TRAIL	0.284848	0.425038	0.969486
SERPINA1	TRAIL	0.454545	0.186905	0.969486
SERPINE1	TRAIL	0.29697	0.404702	0.969486
SERPING1	TRAIL	0.406061	0.244282	0.969486
TFPI	TRAIL	0.430303	0.214492	0.969486
THBS1	TRAIL	0.478788	0.161523	0.969486
TREM2	TRAIL	-0.265068	0.459214	0.969486
VSIG4	TRAIL	0.357576	0.310376	0.969486
VWF	TRAIL	0.478788	0.161523	0.969486
ADM	FGF2	-0.212121	0.556306	0.969486
C1QB	FGF2	0.345455	0.328227	0.969486
C1QC	FGF2	0.260606	0.467089	0.969486
C1RL	FGF2	0.272727	0.445838	0.969486
CD5L	FGF2	-0.307255	0.387818	0.969486
CR1L	FGF2	0.224242	0.533401	0.969486
CR2	FGF2	0.284848	0.425038	0.969486
DCN	FGF2	-0.276094	0.440015	0.969486
ELANE	FGF2	-0.248485	0.488776	0.969486
F12	FGF2	0.357576	0.310376	0.969486
F2RL3	FGF2	0.406061	0.244282	0.969486
GP1BA	FGF2	0.490909	0.149656	0.969486
ITGAX	FGF2	0.357576	0.310376	0.969486
ITGB3	FGF2	0.29697	0.404702	0.969486
LAMC1	FGF2	-0.224242	0.533401	0.969486
MMRN1	FGF2	0.406061	0.244282	0.969486
PROS1	FGF2	0.260606	0.467089	0.969486
SELP	FGF2	0.309091	0.384841	0.969486
SERPINB2	FGF2	0.2	0.579584	0.969486
SERPINE1	FGF2	0.309091	0.384841	0.969486
SERPING1	FGF2	0.393939	0.259998	0.969486
TFPI	FGF2	0.369697	0.29305	0.969486
TLR2	FGF2	0.490909	0.149656	0.969486
VSIG4	FGF2	0.248485	0.488776	0.969486
ADM	CXCL9	0.357576	0.310376	0.969486
C5AR1	CXCL9	0.381818	0.276255	0.969486
CD55	CXCL9	0.212121	0.556306	0.969486
CR1L	CXCL9	-0.393939	0.259998	0.969486
DCN	CXCL9	-0.398803	0.253627	0.969486
ELANE	CXCL9	-0.248485	0.488776	0.969486
F12	CXCL9	0.393939	0.259998	0.969486
F13A1	CXCL9	0.345455	0.328227	0.969486
F2RL3	CXCL9	0.478788	0.161523	0.969486
GP1BA	CXCL9	0.430303	0.214492	0.969486
GZMM	CXCL9	0.393939	0.259998	0.969486
ITGB3	CXCL9	0.418182	0.229113	0.969486
PLAU	CXCL9	0.29697	0.404702	0.969486
PLAUR	CXCL9	0.321212	0.365468	0.969486
PROS1	CXCL9	0.357576	0.310376	0.969486
SELP	CXCL9	0.50303	0.138334	0.969486
SERPINA1	CXCL9	0.272727	0.445838	0.969486
SERPINB2	CXCL9	0.29697	0.404702	0.969486
TREM2	CXCL9	-0.239208	0.50566	0.969486
VSIG4	CXCL9	0.393939	0.259998	0.969486
VWF	CXCL9	0.2	0.579584	0.969486
ADM	CD8A	-0.272727	0.445838	0.969486
C1QA	CD8A	-0.478788	0.161523	0.969486
C1QB	CD8A	-0.466667	0.173939	0.969486
C1QC	CD8A	-0.224242	0.533401	0.969486
C2	CD8A	0.309091	0.384841	0.969486
C5AR1	CD8A	-0.369697	0.29305	0.969486
CD5L	CD8A	-0.368706	0.294447	0.969486
CFB	CD8A	-0.409673	0.239704	0.969486
CR2	CD8A	0.2	0.579584	0.969486
DCN	CD8A	-0.509241	0.132743	0.969486
F12	CD8A	-0.345455	0.328227	0.969486
F13A1	CD8A	-0.515152	0.127553	0.969486
F2RL3	CD8A	-0.478788	0.161523	0.969486
F5	CD8A	0.224242	0.533401	0.969486
FPR1	CD8A	-0.442424	0.200423	0.969486
GP1BA	CD8A	-0.490909	0.149656	0.969486
ITGAX	CD8A	-0.381818	0.276255	0.969486
ITGB3	CD8A	-0.430303	0.214492	0.969486
LAMC1	CD8A	0.454545	0.186905	0.969486
MMRN1	CD8A	-0.309091	0.384841	0.969486
PLAUR	CD8A	-0.333333	0.346594	0.969486
PROCR	CD8A	0.393939	0.259998	0.969486
SELL	CD8A	0.212121	0.556306	0.969486
SELP	CD8A	-0.321212	0.365468	0.969486
SERPINE1	CD8A	-0.260606	0.467089	0.969486
TFPI	CD8A	-0.321212	0.365468	0.969486
TLR2	CD8A	-0.369697	0.29305	0.969486
VSIG4	CD8A	-0.284848	0.425038	0.969486
ADM	CAIX	-0.272727	0.445838	0.969486
C1QA	CAIX	-0.212121	0.556306	0.969486
C1QB	CAIX	-0.224242	0.533401	0.969486
C2	CAIX	0.29697	0.404702	0.969486
C3AR1	CAIX	0.248485	0.488776	0.969486
C5AR1	CAIX	-0.272727	0.445838	0.969486
CD40LG	CAIX	0.345455	0.328227	0.969486
CD55	CAIX	-0.454545	0.186905	0.969486
CD5L	CAIX	-0.457468	0.183728	0.969486
CFH	CAIX	0.236364	0.510885	0.969486
CR1L	CAIX	-0.369697	0.29305	0.969486
DCN	CAIX	-0.460157	0.180833	0.969486
ELANE	CAIX	-0.29697	0.404702	0.969486
F13A1	CAIX	-0.430303	0.214492	0.969486
F2RL3	CAIX	-0.29697	0.404702	0.969486
FPR1	CAIX	-0.321212	0.365468	0.969486
GP1BA	CAIX	-0.248485	0.488776	0.969486
ITGAX	CAIX	-0.29697	0.404702	0.969486
ITGB3	CAIX	-0.333333	0.346594	0.969486
LAMC1	CAIX	0.357576	0.310376	0.969486
MMRN1	CAIX	-0.284848	0.425038	0.969486
PF4	CAIX	-0.50303	0.138334	0.969486
PLAU	CAIX	-0.333333	0.346594	0.969486
PLAUR	CAIX	-0.236364	0.510885	0.969486
PROCR	CAIX	0.321212	0.365468	0.969486
PROS1	CAIX	-0.478788	0.161523	0.969486
SELP	CAIX	-0.29697	0.404702	0.969486
SERPINA1	CAIX	-0.393939	0.259998	0.969486
SERPINB2	CAIX	-0.345455	0.328227	0.969486
SERPINE1	CAIX	-0.2	0.579584	0.969486
TREM2	CAIX	-0.265068	0.459214	0.969486
C1QA	MUC-16	-0.369697	0.29305	0.969486
C1QB	MUC-16	-0.212121	0.556306	0.969486
C3AR1	MUC-16	-0.29697	0.404702	0.969486
CD40LG	MUC-16	-0.490909	0.149656	0.969486
CFB	MUC-16	-0.334566	0.344702	0.969486
CFH	MUC-16	-0.478788	0.161523	0.969486
CLU	MUC-16	0.212121	0.556306	0.969486
CR1L	MUC-16	0.2	0.579584	0.969486
CR2	MUC-16	-0.212121	0.556306	0.969486
F13A1	MUC-16	0.236364	0.510885	0.969486
F5	MUC-16	-0.333333	0.346594	0.969486
GP9	MUC-16	0.236364	0.510885	0.969486
GZMM	MUC-16	-0.284848	0.425038	0.969486
ITGA2B	MUC-16	0.333333	0.346594	0.969486
ITGB3	MUC-16	0.406061	0.244282	0.969486
LAMC1	MUC-16	-0.430303	0.214492	0.969486
MMRN1	MUC-16	0.357576	0.310376	0.969486
PLAU	MUC-16	0.212121	0.556306	0.969486
PROCR	MUC-16	-0.345455	0.328227	0.969486
PROS1	MUC-16	0.236364	0.510885	0.969486
SELL	MUC-16	-0.248485	0.488776	0.969486
TFPI	MUC-16	-0.393939	0.259998	0.969486
THBS1	MUC-16	0.393939	0.259998	0.969486
TREM2	MUC-16	0.239208	0.50566	0.969486
VWF	MUC-16	0.224242	0.533401	0.969486
ADM	ADA	-0.212121	0.556306	0.969486
C1QA	ADA	-0.381818	0.276255	0.969486
C1QC	ADA	-0.2	0.579584	0.969486
C1RL	ADA	-0.236364	0.510885	0.969486
C5AR1	ADA	-0.248485	0.488776	0.969486
CD40LG	ADA	-0.248485	0.488776	0.969486
CD55	ADA	-0.236364	0.510885	0.969486
CD5L	ADA	-0.300427	0.398988	0.969486
CFB	ADA	0.505264	0.136307	0.969486
CFH	ADA	-0.321212	0.365468	0.969486
CLU	ADA	-0.236364	0.510885	0.969486
CR1L	ADA	0.418182	0.229113	0.969486
DCN	ADA	0.386532	0.269869	0.969486
ELANE	ADA	-0.212121	0.556306	0.969486
F2RL3	ADA	0.224242	0.533401	0.969486
F5	ADA	-0.515152	0.127553	0.969486
GP1BA	ADA	0.29697	0.404702	0.969486
GZMM	ADA	-0.406061	0.244282	0.969486
ITGAM	ADA	-0.212121	0.556306	0.969486
ITGB3	ADA	0.418182	0.229113	0.969486
LAMC1	ADA	-0.345455	0.328227	0.969486
MMRN1	ADA	0.212121	0.556306	0.969486
PF4	ADA	-0.2	0.579584	0.969486
PLAU	ADA	-0.466667	0.173939	0.969486
PLAUR	ADA	-0.29697	0.404702	0.969486
PROCR	ADA	-0.345455	0.328227	0.969486
SELL	ADA	-0.490909	0.149656	0.969486
SERPINA1	ADA	-0.212121	0.556306	0.969486
SERPINB2	ADA	0.212121	0.556306	0.969486
THBS1	ADA	0.248485	0.488776	0.969486
VWF	ADA	-0.212121	0.556306	0.969486
ADM	CD4	-0.236364	0.510885	0.969486
C1RL	CD4	-0.357576	0.310376	0.969486
CD40LG	CD4	-0.357576	0.310376	0.969486
CD55	CD4	-0.248485	0.488776	0.969486
CFB	CD4	0.286771	0.421781	0.969486
CFH	CD4	-0.466667	0.173939	0.969486
CR1	CD4	-0.272727	0.445838	0.969486
CR1L	CD4	0.345455	0.328227	0.969486
CR2	CD4	-0.393939	0.259998	0.969486
DCN	CD4	0.300636	0.398644	0.969486
GP1BA	CD4	0.272727	0.445838	0.969486
ITGAM	CD4	-0.369697	0.29305	0.969486
ITGAX	CD4	-0.236364	0.510885	0.969486
ITGB3	CD4	0.29697	0.404702	0.969486
LAMC1	CD4	-0.406061	0.244282	0.969486
PLAU	CD4	-0.490909	0.149656	0.969486
PROCR	CD4	-0.357576	0.310376	0.969486
SERPINA1	CD4	-0.260606	0.467089	0.969486
TFPI	CD4	-0.224242	0.533401	0.969486
THBS1	CD4	0.260606	0.467089	0.969486
TREM2	CD4	0.213348	0.553971	0.969486
TXN	CD4	-0.393939	0.259998	0.969486
ADM	NOS3	-0.236364	0.510885	0.969486
C1QB	NOS3	-0.369697	0.29305	0.969486
C1QC	NOS3	-0.381818	0.276255	0.969486
C1RL	NOS3	-0.2	0.579584	0.969486
C3AR1	NOS3	-0.224242	0.533401	0.969486
C5AR1	NOS3	-0.260606	0.467089	0.969486
CD55	NOS3	-0.272727	0.445838	0.969486
CLU	NOS3	-0.2	0.579584	0.969486
CR1L	NOS3	0.466667	0.173939	0.969486
CR2	NOS3	-0.248485	0.488776	0.969486
F12	NOS3	-0.212121	0.556306	0.969486
ITGAM	NOS3	-0.29697	0.404702	0.969486
ITGB3	NOS3	0.321212	0.365468	0.969486
LAMC1	NOS3	-0.50303	0.138334	0.969486
MMRN1	NOS3	0.248485	0.488776	0.969486
PF4	NOS3	-0.406061	0.244282	0.969486
PLAUR	NOS3	-0.284848	0.425038	0.969486
PTX3	NOS3	-0.236364	0.510885	0.969486
SELL	NOS3	-0.490909	0.149656	0.969486
SERPINE1	NOS3	-0.212121	0.556306	0.969486
SERPING1	NOS3	-0.2	0.579584	0.969486
TFPI	NOS3	-0.490909	0.149656	0.969486
THBS1	NOS3	0.224242	0.533401	0.969486
VSIG4	NOS3	-0.236364	0.510885	0.969486
ADM	IL2	-0.2	0.579584	0.969486
C1QB	IL2	-0.466667	0.173939	0.969486
C1QC	IL2	-0.393939	0.259998	0.969486
C1RL	IL2	-0.357576	0.310376	0.969486
C5AR1	IL2	-0.309091	0.384841	0.969486
CD40LG	IL2	-0.393939	0.259998	0.969486
CD55	IL2	-0.357576	0.310376	0.969486
CFH	IL2	-0.260606	0.467089	0.969486
CR1	IL2	-0.236364	0.510885	0.969486
CR2	IL2	-0.333333	0.346594	0.969486
DCN	IL2	0.325178	0.359238	0.969486
F12	IL2	-0.248485	0.488776	0.969486
F5	IL2	-0.490909	0.149656	0.969486
FPR1	IL2	-0.284848	0.425038	0.969486
GZMM	IL2	-0.357576	0.310376	0.969486
ITGB3	IL2	0.212121	0.556306	0.969486
LAMC1	IL2	-0.454545	0.186905	0.969486
PF4	IL2	-0.272727	0.445838	0.969486
PLAUR	IL2	-0.345455	0.328227	0.969486
PROCR	IL2	-0.212121	0.556306	0.969486
SELL	IL2	-0.406061	0.244282	0.969486
SERPINB2	IL2	-0.224242	0.533401	0.969486
SERPING1	IL2	-0.2	0.579584	0.969486
TFPI	IL2	-0.466667	0.173939	0.969486
THBS1	IL2	0.212121	0.556306	0.969486
TLR2	IL2	-0.248485	0.488776	0.969486
TREM2	IL2	0.484881	0.155489	0.969486
C3AR1	Gal-9	-0.224242	0.533401	0.969486
CD40LG	Gal-9	-0.357576	0.310376	0.969486
CD5L	Gal-9	-0.457468	0.183728	0.969486
CLU	Gal-9	-0.393939	0.259998	0.969486
CR1L	Gal-9	0.50303	0.138334	0.969486
GP9	Gal-9	-0.381818	0.276255	0.969486
ITGAX	Gal-9	-0.272727	0.445838	0.969486
MMRN1	Gal-9	0.260606	0.467089	0.969486
PF4	Gal-9	-0.272727	0.445838	0.969486
PROCR	Gal-9	-0.430303	0.214492	0.969486
PROS1	Gal-9	-0.272727	0.445838	0.969486
PTX3	Gal-9	-0.224242	0.533401	0.969486
SELL	Gal-9	-0.212121	0.556306	0.969486
SERPINE1	Gal-9	-0.309091	0.384841	0.969486
SERPING1	Gal-9	-0.2	0.579584	0.969486
TXN	Gal-9	-0.2	0.579584	0.969486
VSIG4	Gal-9	-0.272727	0.445838	0.969486
ADM	VEGFR-2	-0.466667	0.173939	0.969486
C2	VEGFR-2	-0.381818	0.276255	0.969486
C3AR1	VEGFR-2	-0.333333	0.346594	0.969486
CLU	VEGFR-2	-0.418182	0.229113	0.969486
FPR1	VEGFR-2	-0.466667	0.173939	0.969486
GP9	VEGFR-2	-0.345455	0.328227	0.969486
GZMM	VEGFR-2	-0.454545	0.186905	0.969486
ITGA2B	VEGFR-2	-0.284848	0.425038	0.969486
ITGB3	VEGFR-2	-0.309091	0.384841	0.969486
LAMC1	VEGFR-2	-0.478788	0.161523	0.969486
PROS1	VEGFR-2	-0.442424	0.200423	0.969486
THBS1	VEGFR-2	-0.224242	0.533401	0.969486
VWF	VEGFR-2	-0.466667	0.173939	0.969486
C1RL	CD40	0.442424	0.200423	0.969486
C3AR1	CD40	-0.224242	0.533401	0.969486
C5AR1	CD40	0.29697	0.404702	0.969486
CR1	CD40	0.321212	0.365468	0.969486
CR2	CD40	0.321212	0.365468	0.969486
F5	CD40	0.272727	0.445838	0.969486
FPR1	CD40	0.272727	0.445838	0.969486
ITGA2B	CD40	0.2	0.579584	0.969486
ITGAX	CD40	0.29697	0.404702	0.969486
MMRN1	CD40	0.393939	0.259998	0.969486
PLAUR	CD40	0.321212	0.365468	0.969486
SELL	CD40	0.357576	0.310376	0.969486
SELP	CD40	0.29697	0.404702	0.969486
TREM2	CD40	-0.277999	0.436737	0.969486
TXN	CD40	0.357576	0.310376	0.969486
VWF	CD40	0.29697	0.404702	0.969486
ADM	IL18	-0.333333	0.346594	0.969486
C1QA	IL18	-0.442424	0.200423	0.969486
C1QB	IL18	-0.333333	0.346594	0.969486
C1QC	IL18	-0.418182	0.229113	0.969486
C1RL	IL18	-0.515152	0.127553	0.969486
C2	IL18	-0.478788	0.161523	0.969486
C3AR1	IL18	-0.393939	0.259998	0.969486
C5AR1	IL18	-0.321212	0.365468	0.969486
CD55	IL18	-0.272727	0.445838	0.969486
CR1	IL18	-0.333333	0.346594	0.969486
ELANE	IL18	-0.2	0.579584	0.969486
F12	IL18	-0.321212	0.365468	0.969486
ITGAX	IL18	-0.345455	0.328227	0.969486
PF4	IL18	-0.2	0.579584	0.969486
PLAU	IL18	-0.442424	0.200423	0.969486
PLAUR	IL18	-0.309091	0.384841	0.969486
SELP	IL18	-0.333333	0.346594	0.969486
SERPINA1	IL18	-0.50303	0.138334	0.969486
SERPINE1	IL18	-0.430303	0.214492	0.969486
SERPING1	IL18	-0.381818	0.276255	0.969486
THBS1	IL18	0.236364	0.510885	0.969486
TLR2	IL18	-0.284848	0.425038	0.969486
TXN	IL18	-0.490909	0.149656	0.969486
VSIG4	IL18	-0.357576	0.310376	0.969486
VWF	IL18	-0.381818	0.276255	0.969486
ADM	GZMH	-0.478788	0.161523	0.969486
C1QB	GZMH	0.272727	0.445838	0.969486
C2	GZMH	0.29697	0.404702	0.969486
C5AR1	GZMH	-0.381818	0.276255	0.969486
CD40LG	GZMH	-0.236364	0.510885	0.969486
CD55	GZMH	-0.369697	0.29305	0.969486
CD5L	GZMH	-0.491608	0.148988	0.969486
CFB	GZMH	0.423329	0.222837	0.969486
CLU	GZMH	-0.321212	0.365468	0.969486
CR1	GZMH	-0.236364	0.510885	0.969486
DCN	GZMH	0.36199	0.304005	0.969486
ELANE	GZMH	0.490909	0.149656	0.969486
F5	GZMH	-0.272727	0.445838	0.969486
FPR1	GZMH	-0.466667	0.173939	0.969486
GP1BA	GZMH	0.309091	0.384841	0.969486
GP9	GZMH	-0.333333	0.346594	0.969486
GZMM	GZMH	-0.442424	0.200423	0.969486
ITGA2B	GZMH	-0.406061	0.244282	0.969486
PF4	GZMH	-0.236364	0.510885	0.969486
PLAUR	GZMH	-0.418182	0.229113	0.969486
SELL	GZMH	-0.272727	0.445838	0.969486
TREM2	GZMH	0.200418	0.578776	0.969486
C1QA	KIR3DL1	-0.357576	0.310376	0.969486
C1QB	KIR3DL1	-0.430303	0.214492	0.969486
C1QC	KIR3DL1	-0.236364	0.510885	0.969486
C1RL	KIR3DL1	-0.248485	0.488776	0.969486
C2	KIR3DL1	-0.272727	0.445838	0.969486
C3AR1	KIR3DL1	-0.381818	0.276255	0.969486
C5AR1	KIR3DL1	-0.345455	0.328227	0.969486
CD40LG	KIR3DL1	-0.321212	0.365468	0.969486
CD55	KIR3DL1	-0.321212	0.365468	0.969486
CD5L	KIR3DL1	-0.361878	0.304166	0.969486
CFB	KIR3DL1	-0.416501	0.231183	0.969486
CFH	KIR3DL1	-0.515152	0.127553	0.969486
CLU	KIR3DL1	-0.490909	0.149656	0.969486
CR1	KIR3DL1	-0.29697	0.404702	0.969486
CR1L	KIR3DL1	-0.212121	0.556306	0.969486
CR2	KIR3DL1	-0.260606	0.467089	0.969486
DCN	KIR3DL1	-0.325178	0.359238	0.969486
F12	KIR3DL1	-0.50303	0.138334	0.969486
F13A1	KIR3DL1	-0.478788	0.161523	0.969486
FPR1	KIR3DL1	-0.224242	0.533401	0.969486
GP9	KIR3DL1	-0.515152	0.127553	0.969486
GZMM	KIR3DL1	-0.224242	0.533401	0.969486
ITGA2B	KIR3DL1	-0.248485	0.488776	0.969486
ITGAM	KIR3DL1	-0.212121	0.556306	0.969486
LAMC1	KIR3DL1	0.272727	0.445838	0.969486
MMRN1	KIR3DL1	-0.442424	0.200423	0.969486
PLAUR	KIR3DL1	-0.272727	0.445838	0.969486
PTX3	KIR3DL1	-0.442424	0.200423	0.969486
SELP	KIR3DL1	-0.466667	0.173939	0.969486
TREM2	KIR3DL1	-0.303859	0.393355	0.969486
VSIG4	KIR3DL1	-0.490909	0.149656	0.969486
ADM	LAP TGF-beta-1	0.393939	0.259998	0.969486
C1RL	LAP TGF-beta-1	0.248485	0.488776	0.969486
C5AR1	LAP TGF-beta-1	0.369697	0.29305	0.969486
CD55	LAP TGF-beta-1	0.454545	0.186905	0.969486
CD5L	LAP TGF-beta-1	0.218492	0.544219	0.969486
CFB	LAP TGF-beta-1	0.22532	0.531382	0.969486
CFH	LAP TGF-beta-1	-0.284848	0.425038	0.969486
CLU	LAP TGF-beta-1	0.321212	0.365468	0.969486
CR1	LAP TGF-beta-1	0.466667	0.173939	0.969486
ELANE	LAP TGF-beta-1	-0.2	0.579584	0.969486
F12	LAP TGF-beta-1	0.236364	0.510885	0.969486
F2RL3	LAP TGF-beta-1	0.490909	0.149656	0.969486
FPR1	LAP TGF-beta-1	0.515152	0.127553	0.969486
GP1BA	LAP TGF-beta-1	0.466667	0.173939	0.969486
GP9	LAP TGF-beta-1	0.406061	0.244282	0.969486
GZMM	LAP TGF-beta-1	-0.224242	0.533401	0.969486
ITGAX	LAP TGF-beta-1	0.248485	0.488776	0.969486
LAMC1	LAP TGF-beta-1	-0.212121	0.556306	0.969486
PF4	LAP TGF-beta-1	0.236364	0.510885	0.969486
PLAUR	LAP TGF-beta-1	0.321212	0.365468	0.969486
PROCR	LAP TGF-beta-1	-0.393939	0.259998	0.969486
PROS1	LAP TGF-beta-1	0.490909	0.149656	0.969486
SELP	LAP TGF-beta-1	0.430303	0.214492	0.969486
SERPINA1	LAP TGF-beta-1	0.260606	0.467089	0.969486
SERPING1	LAP TGF-beta-1	0.272727	0.445838	0.969486
TLR2	LAP TGF-beta-1	0.406061	0.244282	0.969486
TREM2	LAP TGF-beta-1	-0.303859	0.393355	0.969486
VSIG4	LAP TGF-beta-1	0.2	0.579584	0.969486
C1QB	CXCL1	-0.369697	0.29305	0.969486
C1QC	CXCL1	-0.345455	0.328227	0.969486
C1RL	CXCL1	0.309091	0.384841	0.969486
C2	CXCL1	0.381818	0.276255	0.969486
C3AR1	CXCL1	0.2	0.579584	0.969486
CFB	CXCL1	-0.22532	0.531382	0.969486
CFH	CXCL1	-0.2	0.579584	0.969486
CLU	CXCL1	-0.2	0.579584	0.969486
CR1	CXCL1	0.29697	0.404702	0.969486
CR2	CXCL1	0.357576	0.310376	0.969486
DCN	CXCL1	-0.386532	0.269869	0.969486
GP9	CXCL1	-0.212121	0.556306	0.969486
GZMM	CXCL1	-0.333333	0.346594	0.969486
ITGAM	CXCL1	0.212121	0.556306	0.969486
ITGB3	CXCL1	0.357576	0.310376	0.969486
MMRN1	CXCL1	0.418182	0.229113	0.969486
PLAU	CXCL1	0.236364	0.510885	0.969486
SELP	CXCL1	0.2	0.579584	0.969486
SERPINA1	CXCL1	0.2	0.579584	0.969486
TFPI	CXCL1	-0.29697	0.404702	0.969486
TREM2	CXCL1	-0.277999	0.436737	0.969486
TXN	CXCL1	-0.2	0.579584	0.969486
VWF	CXCL1	0.284848	0.425038	0.969486
C2	TNFSF14	-0.29697	0.404702	0.969486
C3AR1	TNFSF14	-0.272727	0.445838	0.969486
CFB	TNFSF14	0.341394	0.334322	0.969486
CFH	TNFSF14	-0.490909	0.149656	0.969486
CR2	TNFSF14	-0.357576	0.310376	0.969486
DCN	TNFSF14	0.435616	0.208258	0.969486
F13A1	TNFSF14	0.345455	0.328227	0.969486
F2RL3	TNFSF14	0.357576	0.310376	0.969486
GP1BA	TNFSF14	0.418182	0.229113	0.969486
GP9	TNFSF14	0.272727	0.445838	0.969486
GZMM	TNFSF14	-0.478788	0.161523	0.969486
ITGA2B	TNFSF14	0.29697	0.404702	0.969486
ITGAM	TNFSF14	-0.333333	0.346594	0.969486
ITGB3	TNFSF14	0.478788	0.161523	0.969486
MMRN1	TNFSF14	0.321212	0.365468	0.969486
PF4	TNFSF14	0.248485	0.488776	0.969486
PROS1	TNFSF14	0.393939	0.259998	0.969486
SERPINB2	TNFSF14	0.406061	0.244282	0.969486
TLR2	TNFSF14	0.2	0.579584	0.969486
TXN	TNFSF14	-0.430303	0.214492	0.969486
ADM	IL33	0.2	0.579584	0.969486
C5AR1	IL33	0.29697	0.404702	0.969486
CLU	IL33	0.260606	0.467089	0.969486
CR1	IL33	0.333333	0.346594	0.969486
CR1L	IL33	0.333333	0.346594	0.969486
DCN	IL33	-0.288365	0.41909	0.969486
F12	IL33	0.369697	0.29305	0.969486
F13A1	IL33	0.418182	0.229113	0.969486
F2RL3	IL33	0.50303	0.138334	0.969486
FPR1	IL33	0.333333	0.346594	0.969486
GP1BA	IL33	0.478788	0.161523	0.969486
GP9	IL33	0.309091	0.384841	0.969486
ITGA2B	IL33	0.284848	0.425038	0.969486
ITGAX	IL33	0.393939	0.259998	0.969486
LAMC1	IL33	-0.29697	0.404702	0.969486
PLAUR	IL33	0.272727	0.445838	0.969486
PROS1	IL33	0.478788	0.161523	0.969486
SELP	IL33	0.345455	0.328227	0.969486
SERPINB2	IL33	0.430303	0.214492	0.969486
SERPINE1	IL33	0.345455	0.328227	0.969486
SERPING1	IL33	0.466667	0.173939	0.969486
TFPI	IL33	0.2	0.579584	0.969486
TLR2	IL33	0.490909	0.149656	0.969486
VSIG4	IL33	0.333333	0.346594	0.969486
ADM	TWEAK	0.490909	0.149656	0.969486
C1QC	TWEAK	-0.2	0.579584	0.969486
C3AR1	TWEAK	0.442424	0.200423	0.969486
C5AR1	TWEAK	0.393939	0.259998	0.969486
CD55	TWEAK	0.454545	0.186905	0.969486
CFH	TWEAK	0.406061	0.244282	0.969486
CLU	TWEAK	0.284848	0.425038	0.969486
CR1	TWEAK	0.490909	0.149656	0.969486
CR2	TWEAK	0.260606	0.467089	0.969486
ELANE	TWEAK	-0.406061	0.244282	0.969486
F13A1	TWEAK	0.272727	0.445838	0.969486
F2RL3	TWEAK	0.212121	0.556306	0.969486
F5	TWEAK	0.260606	0.467089	0.969486
FPR1	TWEAK	0.442424	0.200423	0.969486
GP9	TWEAK	0.345455	0.328227	0.969486
GZMM	TWEAK	0.321212	0.365468	0.969486
ITGA2B	TWEAK	0.321212	0.365468	0.969486
ITGAM	TWEAK	0.212121	0.556306	0.969486
ITGAX	TWEAK	0.236364	0.510885	0.969486
ITGB3	TWEAK	0.236364	0.510885	0.969486
PF4	TWEAK	0.357576	0.310376	0.969486
PLAUR	TWEAK	0.345455	0.328227	0.969486
PROS1	TWEAK	0.309091	0.384841	0.969486
SELL	TWEAK	0.321212	0.365468	0.969486
SERPINB2	TWEAK	0.418182	0.229113	0.969486
SERPING1	TWEAK	0.345455	0.328227	0.969486
TFPI	TWEAK	0.406061	0.244282	0.969486
THBS1	TWEAK	0.393939	0.259998	0.969486
TLR2	TWEAK	0.212121	0.556306	0.969486
TREM2	TWEAK	-0.39437	0.25943	0.969486
TXN	TWEAK	0.212121	0.556306	0.969486
VWF	TWEAK	-0.272727	0.445838	0.969486
C1QA	PDGF subunit B	0.236364	0.510885	0.969486
C1QB	PDGF subunit B	0.224242	0.533401	0.969486
CD5L	PDGF subunit B	0.491608	0.148988	0.969486
CR1L	PDGF subunit B	0.357576	0.310376	0.969486
CR2	PDGF subunit B	0.321212	0.365468	0.969486
F12	PDGF subunit B	0.490909	0.149656	0.969486
F5	PDGF subunit B	0.236364	0.510885	0.969486
ITGAM	PDGF subunit B	0.478788	0.161523	0.969486
PTX3	PDGF subunit B	0.430303	0.214492	0.969486
SELL	PDGF subunit B	0.29697	0.404702	0.969486
TFPI	PDGF subunit B	0.381818	0.276255	0.969486
TXN	PDGF subunit B	0.272727	0.445838	0.969486
VSIG4	PDGF subunit B	0.490909	0.149656	0.969486
VWF	PDGF subunit B	0.357576	0.310376	0.969486
ADM	PDCD1	0.357576	0.310376	0.969486
C1QA	PDCD1	-0.248485	0.488776	0.969486
C1QB	PDCD1	-0.260606	0.467089	0.969486
C1QC	PDCD1	-0.29697	0.404702	0.969486
C1RL	PDCD1	0.442424	0.200423	0.969486
C2	PDCD1	0.29697	0.404702	0.969486
C3AR1	PDCD1	0.260606	0.467089	0.969486
CD55	PDCD1	0.272727	0.445838	0.969486
CR1	PDCD1	0.50303	0.138334	0.969486
CR2	PDCD1	0.430303	0.214492	0.969486
F13A1	PDCD1	0.272727	0.445838	0.969486
F5	PDCD1	0.490909	0.149656	0.969486
GP9	PDCD1	-0.2	0.579584	0.969486
GZMM	PDCD1	-0.248485	0.488776	0.969486
ITGAM	PDCD1	0.454545	0.186905	0.969486
ITGB3	PDCD1	0.2	0.579584	0.969486
MMRN1	PDCD1	0.381818	0.276255	0.969486
PF4	PDCD1	-0.29697	0.404702	0.969486
PLAU	PDCD1	0.333333	0.346594	0.969486
SELL	PDCD1	0.309091	0.384841	0.969486
SELP	PDCD1	0.224242	0.533401	0.969486
SERPINA1	PDCD1	0.466667	0.173939	0.969486
ADM	FASLG	0.248485	0.488776	0.969486
C1QB	FASLG	0.248485	0.488776	0.969486
C1RL	FASLG	0.2	0.579584	0.969486
C5AR1	FASLG	0.2	0.579584	0.969486
CD40LG	FASLG	0.406061	0.244282	0.969486
CLU	FASLG	0.357576	0.310376	0.969486
CR1	FASLG	0.248485	0.488776	0.969486
CR1L	FASLG	-0.490909	0.149656	0.969486
CR2	FASLG	0.284848	0.425038	0.969486
DCN	FASLG	0.509241	0.132743	0.969486
ELANE	FASLG	0.321212	0.365468	0.969486
F12	FASLG	0.381818	0.276255	0.969486
F13A1	FASLG	0.369697	0.29305	0.969486
GP9	FASLG	0.369697	0.29305	0.969486
GZMM	FASLG	0.369697	0.29305	0.969486
ITGAM	FASLG	0.454545	0.186905	0.969486
ITGAX	FASLG	0.381818	0.276255	0.969486
ITGB3	FASLG	0.50303	0.138334	0.969486
MMRN1	FASLG	0.272727	0.445838	0.969486
PF4	FASLG	0.284848	0.425038	0.969486
SELL	FASLG	0.224242	0.533401	0.969486
SELP	FASLG	0.381818	0.276255	0.969486
SERPINA1	FASLG	0.309091	0.384841	0.969486
SERPINB2	FASLG	0.272727	0.445838	0.969486
SERPING1	FASLG	0.515152	0.127553	0.969486
TFPI	FASLG	0.406061	0.244282	0.969486
THBS1	FASLG	0.418182	0.229113	0.969486
TLR2	FASLG	0.381818	0.276255	0.969486
VSIG4	FASLG	0.515152	0.127553	0.969486
VWF	FASLG	0.236364	0.510885	0.969486
C1QC	CD28	0.260606	0.467089	0.969486
C1RL	CD28	-0.236364	0.510885	0.969486
CD5L	CD28	-0.204837	0.570252	0.969486
CLU	CD28	0.248485	0.488776	0.969486
ELANE	CD28	-0.442424	0.200423	0.969486
F12	CD28	0.260606	0.467089	0.969486
F13A1	CD28	0.248485	0.488776	0.969486
FPR1	CD28	0.29697	0.404702	0.969486
GP9	CD28	0.321212	0.365468	0.969486
GZMM	CD28	-0.236364	0.510885	0.969486
ITGA2B	CD28	0.442424	0.200423	0.969486
ITGAM	CD28	-0.333333	0.346594	0.969486
ITGB3	CD28	0.284848	0.425038	0.969486
MMRN1	CD28	0.224242	0.533401	0.969486
PF4	CD28	0.224242	0.533401	0.969486
SELL	CD28	-0.50303	0.138334	0.969486
SERPINB2	CD28	0.333333	0.346594	0.969486
TFPI	CD28	-0.224242	0.533401	0.969486
THBS1	CD28	0.406061	0.244282	0.969486
CD40LG	CCL19	-0.284848	0.425038	0.969486
CFH	CCL19	-0.248485	0.488776	0.969486
CR1L	CCL19	0.357576	0.310376	0.969486
ELANE	CCL19	0.260606	0.467089	0.969486
F13A1	CCL19	0.369697	0.29305	0.969486
F2RL3	CCL19	0.454545	0.186905	0.969486
F5	CCL19	-0.442424	0.200423	0.969486
GP9	CCL19	0.224242	0.533401	0.969486
GZMM	CCL19	-0.333333	0.346594	0.969486
ITGA2B	CCL19	0.272727	0.445838	0.969486
ITGAM	CCL19	-0.2	0.579584	0.969486
MMRN1	CCL19	0.369697	0.29305	0.969486
PROCR	CCL19	-0.393939	0.259998	0.969486
PROS1	CCL19	0.454545	0.186905	0.969486
SELL	CCL19	-0.321212	0.365468	0.969486
SELP	CCL19	0.236364	0.510885	0.969486
SERPINB2	CCL19	0.248485	0.488776	0.969486
TLR2	CCL19	0.212121	0.556306	0.969486
TREM2	CCL19	0.265068	0.459214	0.969486
TXN	CCL19	-0.345455	0.328227	0.969486
ADM	MCP-2	0.29697	0.404702	0.969486
C1QB	MCP-2	-0.224242	0.533401	0.969486
C1QC	MCP-2	-0.418182	0.229113	0.969486
C3AR1	MCP-2	0.224242	0.533401	0.969486
C5AR1	MCP-2	0.224242	0.533401	0.969486
CD55	MCP-2	0.369697	0.29305	0.969486
CFB	MCP-2	0.211665	0.557176	0.969486
CLU	MCP-2	0.212121	0.556306	0.969486
CR1	MCP-2	0.418182	0.229113	0.969486
ELANE	MCP-2	-0.260606	0.467089	0.969486
F13A1	MCP-2	0.381818	0.276255	0.969486
F2RL3	MCP-2	0.284848	0.425038	0.969486
FPR1	MCP-2	0.260606	0.467089	0.969486
GP1BA	MCP-2	0.224242	0.533401	0.969486
GP9	MCP-2	0.272727	0.445838	0.969486
GZMM	MCP-2	-0.236364	0.510885	0.969486
ITGA2B	MCP-2	0.272727	0.445838	0.969486
ITGAX	MCP-2	0.248485	0.488776	0.969486
ITGB3	MCP-2	0.430303	0.214492	0.969486
LAMC1	MCP-2	-0.224242	0.533401	0.969486
MMRN1	MCP-2	0.345455	0.328227	0.969486
PF4	MCP-2	0.212121	0.556306	0.969486
PROCR	MCP-2	-0.357576	0.310376	0.969486
PROS1	MCP-2	0.406061	0.244282	0.969486
SERPINB2	MCP-2	0.430303	0.214492	0.969486
THBS1	MCP-2	0.515152	0.127553	0.969486
TLR2	MCP-2	0.2	0.579584	0.969486
TREM2	MCP-2	-0.459021	0.182053	0.969486
VWF	MCP-2	-0.321212	0.365468	0.969486
C2	CCL4	-0.357576	0.310376	0.969486
C3AR1	CCL4	-0.284848	0.425038	0.969486
CD40LG	CCL4	-0.393939	0.259998	0.969486
CD55	CCL4	0.284848	0.425038	0.969486
CD5L	CCL4	0.430157	0.214665	0.969486
CFH	CCL4	-0.212121	0.556306	0.969486
CLU	CCL4	0.345455	0.328227	0.969486
DCN	CCL4	0.227011	0.528223	0.969486
F13A1	CCL4	0.357576	0.310376	0.969486
F2RL3	CCL4	0.357576	0.310376	0.969486
F5	CCL4	-0.29697	0.404702	0.969486
GP1BA	CCL4	0.345455	0.328227	0.969486
GP9	CCL4	0.357576	0.310376	0.969486
GZMM	CCL4	-0.442424	0.200423	0.969486
ITGA2B	CCL4	0.284848	0.425038	0.969486
ITGAX	CCL4	0.406061	0.244282	0.969486
ITGB3	CCL4	0.369697	0.29305	0.969486
MMRN1	CCL4	0.430303	0.214492	0.969486
PF4	CCL4	0.369697	0.29305	0.969486
PLAU	CCL4	0.248485	0.488776	0.969486
PROS1	CCL4	0.490909	0.149656	0.969486
SELL	CCL4	-0.224242	0.533401	0.969486
SELP	CCL4	0.284848	0.425038	0.969486
SERPINB2	CCL4	0.357576	0.310376	0.969486
THBS1	CCL4	0.478788	0.161523	0.969486
TLR2	CCL4	0.248485	0.488776	0.969486
TXN	CCL4	-0.212121	0.556306	0.969486
ADM	IL15	0.260606	0.467089	0.969486
C1QB	IL15	0.333333	0.346594	0.969486
C2	IL15	0.430303	0.214492	0.969486
C3AR1	IL15	0.321212	0.365468	0.969486
C5AR1	IL15	0.393939	0.259998	0.969486
CD55	IL15	0.29697	0.404702	0.969486
CLU	IL15	0.2	0.579584	0.969486
CR1L	IL15	0.248485	0.488776	0.969486
DCN	IL15	-0.312907	0.378689	0.969486
F12	IL15	0.418182	0.229113	0.969486
FPR1	IL15	0.466667	0.173939	0.969486
GP9	IL15	0.236364	0.510885	0.969486
ITGA2B	IL15	0.357576	0.310376	0.969486
ITGAM	IL15	0.224242	0.533401	0.969486
ITGAX	IL15	0.369697	0.29305	0.969486
PLAU	IL15	0.2	0.579584	0.969486
PLAUR	IL15	0.381818	0.276255	0.969486
PROS1	IL15	0.490909	0.149656	0.969486
PTX3	IL15	0.212121	0.556306	0.969486
SELL	IL15	0.236364	0.510885	0.969486
SERPINA1	IL15	0.236364	0.510885	0.969486
SERPINE1	IL15	0.381818	0.276255	0.969486
TFPI	IL15	0.333333	0.346594	0.969486
TREM2	IL15	-0.226278	0.529592	0.969486
VSIG4	IL15	0.381818	0.276255	0.969486
VWF	IL15	0.406061	0.244282	0.969486
ADM	Gal-1	0.260606	0.467089	0.969486
C1QB	Gal-1	0.248485	0.488776	0.969486
C1QC	Gal-1	0.2	0.579584	0.969486
C5AR1	Gal-1	0.284848	0.425038	0.969486
CD40LG	Gal-1	-0.236364	0.510885	0.969486
CD55	Gal-1	0.345455	0.328227	0.969486
CD5L	Gal-1	-0.204837	0.570252	0.969486
CFB	Gal-1	0.307255	0.387818	0.969486
CFH	Gal-1	-0.430303	0.214492	0.969486
CLU	Gal-1	0.2	0.579584	0.969486
CR1	Gal-1	0.248485	0.488776	0.969486
ELANE	Gal-1	-0.381818	0.276255	0.969486
F12	Gal-1	0.369697	0.29305	0.969486
F2RL3	Gal-1	0.418182	0.229113	0.969486
F5	Gal-1	-0.224242	0.533401	0.969486
FPR1	Gal-1	0.454545	0.186905	0.969486
GP1BA	Gal-1	0.442424	0.200423	0.969486
GP9	Gal-1	0.29697	0.404702	0.969486
ITGA2B	Gal-1	0.466667	0.173939	0.969486
LAMC1	Gal-1	-0.224242	0.533401	0.969486
MMRN1	Gal-1	0.490909	0.149656	0.969486
PF4	Gal-1	0.236364	0.510885	0.969486
PLAUR	Gal-1	0.272727	0.445838	0.969486
PROCR	Gal-1	-0.406061	0.244282	0.969486
PROS1	Gal-1	0.321212	0.365468	0.969486
SELL	Gal-1	-0.260606	0.467089	0.969486
SELP	Gal-1	0.333333	0.346594	0.969486
SERPING1	Gal-1	0.212121	0.556306	0.969486
TLR2	Gal-1	0.418182	0.229113	0.969486
TREM2	Gal-1	-0.252138	0.482195	0.969486
VSIG4	Gal-1	0.272727	0.445838	0.969486
C1QC	PD-L1	0.212121	0.556306	0.969486
C2	PD-L1	-0.321212	0.365468	0.969486
C3AR1	PD-L1	-0.357576	0.310376	0.969486
C5AR1	PD-L1	0.224242	0.533401	0.969486
CFH	PD-L1	-0.272727	0.445838	0.969486
CLU	PD-L1	0.212121	0.556306	0.969486
CR2	PD-L1	-0.2	0.579584	0.969486
F12	PD-L1	0.212121	0.556306	0.969486
FPR1	PD-L1	0.333333	0.346594	0.969486
GP9	PD-L1	0.224242	0.533401	0.969486
ITGA2B	PD-L1	0.321212	0.365468	0.969486
LAMC1	PD-L1	-0.248485	0.488776	0.969486
PLAUR	PD-L1	0.29697	0.404702	0.969486
PROCR	PD-L1	-0.212121	0.556306	0.969486
TFPI	PD-L1	-0.2	0.579584	0.969486
TXN	PD-L1	0.260606	0.467089	0.969486
ADM	CD27	-0.260606	0.467089	0.969486
C1QA	CD27	-0.2	0.579584	0.969486
C1QB	CD27	-0.212121	0.556306	0.969486
C1QC	CD27	-0.212121	0.556306	0.969486
C3AR1	CD27	-0.236364	0.510885	0.969486
C5AR1	CD27	-0.345455	0.328227	0.969486
CD55	CD27	-0.224242	0.533401	0.969486
CD5L	CD27	-0.443813	0.198846	0.969486
CFH	CD27	-0.406061	0.244282	0.969486
CR1L	CD27	0.212121	0.556306	0.969486
DCN	CD27	-0.21474	0.551325	0.969486
F12	CD27	-0.393939	0.259998	0.969486
F13A1	CD27	-0.357576	0.310376	0.969486
FPR1	CD27	-0.29697	0.404702	0.969486
GZMM	CD27	-0.381818	0.276255	0.969486
ITGA2B	CD27	-0.478788	0.161523	0.969486
ITGAM	CD27	-0.224242	0.533401	0.969486
ITGB3	CD27	-0.454545	0.186905	0.969486
LAMC1	CD27	0.272727	0.445838	0.969486
MMRN1	CD27	-0.236364	0.510885	0.969486
PF4	CD27	-0.515152	0.127553	0.969486
PLAUR	CD27	-0.333333	0.346594	0.969486
PROCR	CD27	-0.260606	0.467089	0.969486
PTX3	CD27	-0.442424	0.200423	0.969486
SELP	CD27	-0.357576	0.310376	0.969486
SERPINB2	CD27	-0.260606	0.467089	0.969486
SERPING1	CD27	-0.430303	0.214492	0.969486
TFPI	CD27	-0.321212	0.365468	0.969486
TLR2	CD27	-0.333333	0.346594	0.969486
C2	CXCL5	0.29697	0.404702	0.969486
C3AR1	CXCL5	0.248485	0.488776	0.969486
CD40LG	CXCL5	0.333333	0.346594	0.969486
CFB	CXCL5	-0.48478	0.155588	0.969486
CFH	CXCL5	0.406061	0.244282	0.969486
CR1	CXCL5	0.393939	0.259998	0.969486
F5	CXCL5	0.430303	0.214492	0.969486
ITGA2B	CXCL5	-0.212121	0.556306	0.969486
ITGAM	CXCL5	0.309091	0.384841	0.969486
ITGAX	CXCL5	0.381818	0.276255	0.969486
LAMC1	CXCL5	0.224242	0.533401	0.969486
MMRN1	CXCL5	0.393939	0.259998	0.969486
PF4	CXCL5	-0.212121	0.556306	0.969486
PLAU	CXCL5	0.442424	0.200423	0.969486
PROCR	CXCL5	0.272727	0.445838	0.969486
SELP	CXCL5	0.29697	0.404702	0.969486
SERPINE1	CXCL5	0.212121	0.556306	0.969486
SERPING1	CXCL5	0.357576	0.310376	0.969486
TFPI	CXCL5	0.29697	0.404702	0.969486
TLR2	CXCL5	0.29697	0.404702	0.969486
TREM2	CXCL5	-0.36851	0.294724	0.969486
ADM	IL5	-0.418182	0.229113	0.969486
C1QA	IL5	-0.345455	0.328227	0.969486
C1RL	IL5	-0.345455	0.328227	0.969486
C2	IL5	0.309091	0.384841	0.969486
C5AR1	IL5	-0.442424	0.200423	0.969486
CFB	IL5	0.252632	0.481308	0.969486
CLU	IL5	-0.490909	0.149656	0.969486
CR1	IL5	-0.357576	0.310376	0.969486
F13A1	IL5	-0.248485	0.488776	0.969486
F5	IL5	-0.381818	0.276255	0.969486
FPR1	IL5	-0.357576	0.310376	0.969486
GP9	IL5	-0.430303	0.214492	0.969486
ITGA2B	IL5	-0.406061	0.244282	0.969486
ITGAM	IL5	-0.284848	0.425038	0.969486
ITGAX	IL5	-0.442424	0.200423	0.969486
MMRN1	IL5	-0.212121	0.556306	0.969486
PF4	IL5	-0.454545	0.186905	0.969486
PLAUR	IL5	-0.406061	0.244282	0.969486
PROS1	IL5	-0.272727	0.445838	0.969486
SELL	IL5	-0.369697	0.29305	0.969486
SELP	IL5	-0.272727	0.445838	0.969486
SERPINA1	IL5	-0.369697	0.29305	0.969486
SERPINB2	IL5	-0.224242	0.533401	0.969486
TFPI	IL5	-0.248485	0.488776	0.969486
THBS1	IL5	-0.2	0.579584	0.969486
TXN	IL5	-0.466667	0.173939	0.969486
C1QA	HGF	-0.272727	0.445838	0.969486
C1QC	HGF	-0.345455	0.328227	0.969486
C2	HGF	-0.260606	0.467089	0.969486
C3AR1	HGF	-0.2	0.579584	0.969486
CD40LG	HGF	-0.466667	0.173939	0.969486
CFH	HGF	-0.515152	0.127553	0.969486
F13A1	HGF	0.260606	0.467089	0.969486
F5	HGF	-0.478788	0.161523	0.969486
GP1BA	HGF	0.212121	0.556306	0.969486
ITGAM	HGF	-0.321212	0.365468	0.969486
ITGB3	HGF	0.393939	0.259998	0.969486
MMRN1	HGF	0.321212	0.365468	0.969486
PROS1	HGF	0.2	0.579584	0.969486
PTX3	HGF	-0.309091	0.384841	0.969486
SELL	HGF	-0.454545	0.186905	0.969486
SERPINB2	HGF	0.284848	0.425038	0.969486
THBS1	HGF	0.430303	0.214492	0.969486
TREM2	HGF	-0.342649	0.332432	0.969486
TXN	HGF	-0.454545	0.186905	0.969486
VSIG4	HGF	-0.212121	0.556306	0.969486
VWF	HGF	-0.236364	0.510885	0.969486
C1QB	GZMA	-0.345455	0.328227	0.969486
C1RL	GZMA	-0.284848	0.425038	0.969486
C2	GZMA	0.357576	0.310376	0.969486
C3AR1	GZMA	0.321212	0.365468	0.969486
CD5L	GZMA	-0.35505	0.314052	0.969486
CFB	GZMA	0.327739	0.355243	0.969486
CR1	GZMA	-0.393939	0.259998	0.969486
CR1L	GZMA	-0.260606	0.467089	0.969486
ELANE	GZMA	0.406061	0.244282	0.969486
F2RL3	GZMA	-0.406061	0.244282	0.969486
F5	GZMA	-0.212121	0.556306	0.969486
GP1BA	GZMA	-0.284848	0.425038	0.969486
GZMM	GZMA	-0.406061	0.244282	0.969486
ITGAM	GZMA	-0.309091	0.384841	0.969486
ITGB3	GZMA	-0.345455	0.328227	0.969486
MMRN1	GZMA	-0.418182	0.229113	0.969486
PTX3	GZMA	-0.309091	0.384841	0.969486
SELL	GZMA	-0.260606	0.467089	0.969486
SELP	GZMA	-0.50303	0.138334	0.969486
SERPINA1	GZMA	-0.442424	0.200423	0.969486
SERPING1	GZMA	-0.309091	0.384841	0.969486
TFPI	GZMA	-0.29697	0.404702	0.969486
TLR2	GZMA	-0.454545	0.186905	0.969486
VWF	GZMA	-0.393939	0.259998	0.969486
ADM	HO-1	0.284848	0.425038	0.969486
C1QA	HO-1	0.248485	0.488776	0.969486
C1QB	HO-1	0.284848	0.425038	0.969486
C1RL	HO-1	0.406061	0.244282	0.969486
CD40LG	HO-1	0.490909	0.149656	0.969486
CD55	HO-1	0.321212	0.365468	0.969486
CFH	HO-1	0.309091	0.384841	0.969486
CR1	HO-1	0.430303	0.214492	0.969486
DCN	HO-1	0.251553	0.483247	0.969486
ELANE	HO-1	0.29697	0.404702	0.969486
F13A1	HO-1	0.29697	0.404702	0.969486
F5	HO-1	0.478788	0.161523	0.969486
GP1BA	HO-1	0.236364	0.510885	0.969486
ITGAM	HO-1	0.357576	0.310376	0.969486
PROCR	HO-1	0.284848	0.425038	0.969486
PTX3	HO-1	0.212121	0.556306	0.969486
SELL	HO-1	0.321212	0.365468	0.969486
SELP	HO-1	0.224242	0.533401	0.969486
SERPINA1	HO-1	0.321212	0.365468	0.969486
SERPINB2	HO-1	0.333333	0.346594	0.969486
SERPING1	HO-1	0.272727	0.445838	0.969486
TFPI	HO-1	0.406061	0.244282	0.969486
TLR2	HO-1	0.224242	0.533401	0.969486
TREM2	HO-1	-0.484881	0.155489	0.969486
C1RL	CX3CL1	0.393939	0.259998	0.969486
C2	CX3CL1	0.224242	0.533401	0.969486
CD40LG	CX3CL1	0.381818	0.276255	0.969486
CFH	CX3CL1	0.2	0.579584	0.969486
CR1	CX3CL1	0.466667	0.173939	0.969486
CR1L	CX3CL1	-0.2	0.579584	0.969486
CR2	CX3CL1	0.248485	0.488776	0.969486
DCN	CX3CL1	-0.227011	0.528223	0.969486
F2RL3	CX3CL1	0.454545	0.186905	0.969486
F5	CX3CL1	0.418182	0.229113	0.969486
GP1BA	CX3CL1	0.442424	0.200423	0.969486
ITGAM	CX3CL1	0.381818	0.276255	0.969486
ITGAX	CX3CL1	0.357576	0.310376	0.969486
ITGB3	CX3CL1	0.381818	0.276255	0.969486
LAMC1	CX3CL1	0.357576	0.310376	0.969486
MMRN1	CX3CL1	0.29697	0.404702	0.969486
PLAU	CX3CL1	0.272727	0.445838	0.969486
PROCR	CX3CL1	0.381818	0.276255	0.969486
PROS1	CX3CL1	0.357576	0.310376	0.969486
PTX3	CX3CL1	0.418182	0.229113	0.969486
SELL	CX3CL1	0.430303	0.214492	0.969486
SELP	CX3CL1	0.50303	0.138334	0.969486
SERPINA1	CX3CL1	0.393939	0.259998	0.969486
TFPI	CX3CL1	0.418182	0.229113	0.969486
THBS1	CX3CL1	0.490909	0.149656	0.969486
TREM2	CX3CL1	0.200418	0.578776	0.969486
C1QB	CXCL10	0.212121	0.556306	0.969486
CD5L	CXCL10	0.314083	0.376803	0.969486
CFB	CXCL10	0.341394	0.334322	0.969486
CLU	CXCL10	0.29697	0.404702	0.969486
CR1L	CXCL10	0.29697	0.404702	0.969486
DCN	CXCL10	0.435616	0.208258	0.969486
ELANE	CXCL10	0.406061	0.244282	0.969486
F13A1	CXCL10	0.357576	0.310376	0.969486
F2RL3	CXCL10	0.490909	0.149656	0.969486
F5	CXCL10	-0.357576	0.310376	0.969486
GP9	CXCL10	0.357576	0.310376	0.969486
GZMM	CXCL10	-0.260606	0.467089	0.969486
ITGA2B	CXCL10	0.272727	0.445838	0.969486
ITGAX	CXCL10	0.260606	0.467089	0.969486
ITGB3	CXCL10	0.515152	0.127553	0.969486
MMRN1	CXCL10	0.29697	0.404702	0.969486
PF4	CXCL10	0.284848	0.425038	0.969486
PROCR	CXCL10	-0.272727	0.445838	0.969486
SELL	CXCL10	-0.236364	0.510885	0.969486
SELP	CXCL10	0.248485	0.488776	0.969486
SERPINB2	CXCL10	0.260606	0.467089	0.969486
SERPINE1	CXCL10	0.224242	0.533401	0.969486
[truncated: 2,786 more rows]

## Sheet: Mild
Table S7: Correlation Between Plasma Olink Proteins (NPX) and Complement-Coagulation Gene Expression in COVID-19 Mild Group (Adj. p < 0.05)
Gene	Olink	R	pval	padj
SERPING1	IFN-gamma	0.900171	3.85256e-10	1.84307e-06
F5	VEGFA	0.84547	5.43506e-08	0.000130007
SERPING1	IL10	0.779145	2.73689e-06	0.00193372
ITGA2B	ICOSLG	-0.779145	2.73689e-06	0.00193372
SERPINB2	VEGFA	0.778462	2.82945e-06	0.00193372
TXN	VEGFA	0.794188	1.27683e-06	0.00193372
C3AR1	CSF-1	0.779829	2.64705e-06	0.00193372
CLU	IL6	0.77094	4.04895e-06	0.00242127
SERPINB2	IL6	0.762051	6.08105e-06	0.00289783
THBS1	ICOSLG	-0.761368	6.2698e-06	0.00289783
CLU	VEGFA	0.76	6.66308e-06	0.00289783
TXN	CCL23	0.74906	1.06912e-05	0.00393438
TXN	CASP-8	0.749744	1.03872e-05	0.00393438
GP9	ICOSLG	-0.744274	1.30515e-05	0.00445987
TLR2	IL10	0.735385	1.8693e-05	0.00596182
C2	IFN-gamma	0.729915	2.31577e-05	0.00651686
CD55	VEGFA	0.730598	2.25522e-05	0.00651686
ADM	IL10	0.727863	2.50618e-05	0.00666087
F5	IL6	0.724444	2.85456e-05	0.00682811
SERPING1	Gal-9	0.724444	2.85456e-05	0.00682811
C3AR1	VEGFA	0.721026	3.24527e-05	0.00739303
C3AR1	IL6	0.716239	3.87179e-05	0.00805332
SERPINA1	CSF-1	0.716923	3.77619e-05	0.00805332
VSIG4	FASLG	-0.706667	5.45446e-05	0.0106909
SELL	VEGFA	0.705983	5.58679e-05	0.0106909
TLR2	CASP-8	0.703248	6.14494e-05	0.0107503
ITGAM	VEGFA	0.703932	6.00097e-05	0.0107503
SERPING1	LAG3	0.702564	6.29196e-05	0.0107503
GZMM	GZMH	0.699145	7.07468e-05	0.0116708
C3AR1	CASP-8	0.695043	8.12656e-05	0.0125411
TXN	CSF-1	0.695043	8.12656e-05	0.0125411
SERPINB2	CCL23	0.690256	9.52627e-05	0.0129469
SERPING1	CASP-8	0.691624	9.10617e-05	0.0129469
C5AR1	VEGFA	0.689573	9.74267e-05	0.0129469
FPR1	VEGFA	0.689573	9.74267e-05	0.0129469
PLAUR	VEGFA	0.692308	8.90231e-05	0.0129469
F5	CASP-8	0.686838	0.000106522	0.013773
SELL	IL10	0.684103	0.000116357	0.0146488
SERPING1	CXCL10	0.68	0.000132611	0.0150758
C3AR1	IL10	0.679316	0.000135506	0.0150758
VWF	DCN	-0.68	0.000132611	0.0150758
SERPINA1	VEGFA	0.679316	0.000135506	0.0150758
SERPING1	GZMB	0.682051	0.00012425	0.0150758
ADM	CASP-8	0.677265	0.000144526	0.0153647
TLR2	VEGFA	0.677265	0.000144526	0.0153647
VWF	CD244	-0.672594	0.000167065	0.0167098
TXN	IL6	0.673162	0.000164165	0.0167098
C1RL	VEGFA	0.672479	0.000167657	0.0167098
GZMM	MCP-3	0.671111	0.000174836	0.0170697
TXN	Gal-9	0.665641	0.000206327	0.0197414
CD5L	NOS3	0.662437	0.000226997	0.0202384
F12	IL10	0.662222	0.000228443	0.0202384
TXN	IL10	0.662906	0.000223861	0.0202384
PTX3	CASP-8	0.66359	0.000219359	0.0202384
ADM	Gal-9	0.660171	0.000242688	0.0203687
VSIG4	CD40	0.660855	0.000237856	0.0203687
F5	CSF-1	0.660171	0.000242688	0.0203687
CR1	VEGFA	0.659487	0.000247606	0.0204232
TXN	IL7	0.657436	0.000262888	0.0209609
C3AR1	MCP-2	0.657436	0.000262888	0.0209609
ADM	IL6	0.656752	0.000268163	0.021031
C2	IL10	0.654701	0.000284546	0.0219559
FPR1	IL6	0.65265	0.000301799	0.0229176
PLAUR	IL10	0.650598	0.00031996	0.023917
TXN	MCP-3	0.645812	0.000366097	0.0261404
SELL	CASP-8	0.645812	0.000366097	0.0261404
SERPING1	CSF-1	0.646496	0.000359169	0.0261404
ADM	IFN-gamma	0.644444	0.000380302	0.0267554
GZMM	LAG3	0.643761	0.000387584	0.0268725
PTX3	Gal-9	0.643077	0.000394987	0.0269945
ELANE	ICOSLG	-0.642393	0.000402513	0.0271214
CLU	Gal-9	0.640342	0.000425847	0.0275304
F5	IL10	0.641026	0.000417941	0.0275304
TLR2	CSF-1	0.640342	0.000425847	0.0275304
CD55	CASP-8	0.635556	0.000484934	0.0309324
SERPINB2	CSF-1	0.634872	0.000493933	0.0310918
GZMM	IL8	0.628718	0.000581691	0.0311908
PLAU	IL6	0.630769	0.000551042	0.0311908
C3AR1	Gal-9	0.630085	0.000561098	0.0311908
TLR2	Gal-9	0.633504	0.000512368	0.0311908
GP1BA	CXCL1	0.630085	0.000561098	0.0311908
CD5L	CD27	0.628386	0.000586784	0.0311908
C2	CX3CL1	0.630769	0.000551042	0.0311908
SERPING1	CX3CL1	0.629402	0.000571314	0.0311908
PTX3	IL10	0.634188	0.000503077	0.0311908
VWF	ICOSLG	-0.632137	0.000531398	0.0311908
GZMM	GZMB	0.629402	0.000571314	0.0311908
C2	CSF-1	0.628718	0.000581691	0.0311908
FPR1	CSF-1	0.632821	0.000521807	0.0311908
SELL	CSF-1	0.632137	0.000531398	0.0311908
C2	Gal-9	0.62735	0.000602939	0.0316973
GZMM	GZMA	0.625983	0.000624858	0.0321432
SERPING1	IL4	-0.625983	0.000624858	0.0321432
FPR1	IL10	0.622564	0.000682711	0.0333274
F12	CASP-8	0.623248	0.000670782	0.0333274
F2RL3	ICOSLG	-0.623932	0.000659034	0.0333274
GP1BA	ICOSLG	-0.623248	0.000670782	0.0333274
PLAU	VEGFA	0.622564	0.000682711	0.0333274
GZMM	CASP-8	0.620513	0.00071961	0.0344261
C2	LAG3	0.620513	0.00071961	0.0344261
CR1	IL10	0.619829	0.000732289	0.0346858
GP9	CXCL1	0.618462	0.000758229	0.0355624
TLR2	IFN-gamma	0.617094	0.000784962	0.0364588
CLU	MCP-3	0.615726	0.000812509	0.0370195
SELP	Gal-9	0.615726	0.000812509	0.0370195
PTX3	VEGFA	0.614359	0.00084089	0.0379511
TXN	PD-L1	0.612991	0.000870127	0.0389036
CD5L	Gal-1	0.612221	0.000886986	0.0392902
C5AR1	CSF-1	0.610256	0.000931252	0.0408725
F12	Gal-9	0.608205	0.000979502	0.0425994
F2RL3	IL8	0.606838	0.00101286	0.0436533
ITGA2B	DCN	-0.606154	0.0010299	0.0439915
PROS1	DCN	-0.603419	0.00110058	0.0465944
TLR2	IL6	0.602051	0.00113746	0.0477335
CLU	IL7	0.601368	0.0011563	0.0481021
CLU	IL15	0.597949	0.00125459	0.0517411
ADM	IL15	0.597265	0.00127509	0.052137
GP9	TIE2	-0.595897	0.00131696	0.0525028
SERPINA1	Gal-9	0.595897	0.00131696	0.0525028
C3AR1	IL15	0.596581	0.00129588	0.0525028
CLU	FGF2	0.595214	0.00133833	0.052914
SERPING1	IL15	0.593162	0.00140426	0.0550656
F12	VEGFA	0.591795	0.00144976	0.0559325
PLAUR	CSF-1	0.591795	0.00144976	0.0559325
CD55	CSF-1	0.591111	0.00147297	0.0563737
PTX3	NOS3	0.590427	0.00149651	0.0568199
F5	MCP-3	0.589744	0.00152037	0.0568239
CLU	TRAIL	-0.589744	0.00152037	0.0568239
SERPINB2	IL10	0.58906	0.00154456	0.0572804
SERPING1	GZMH	0.588376	0.00156908	0.0573013
ITGB3	ICOSLG	-0.588376	0.00156908	0.0573013
ITGAM	IL10	0.587692	0.00159393	0.0577679
SERPINB2	CASP-8	0.587009	0.00161912	0.0582396
CLU	IL4	-0.585641	0.00167053	0.0596403
TREM2	CD40-L	0.583905	0.00173781	0.0602395
GZMM	Gal-9	0.58359	0.00175027	0.0602395
LAMC1	CD70	0.58359	0.00175027	0.0602395
CR1	CASP-8	0.584274	0.00172333	0.0602395
SERPINE1	CASP-8	0.584274	0.00172333	0.0602395
PTX3	LAG3	0.582222	0.00180523	0.0616873
C1RL	IL10	0.580855	0.00186167	0.0627198
C1QC	CSF-1	0.580855	0.00186167	0.0627198
PLAUR	CASP-8	0.580171	0.00189045	0.0632441
CD55	IL6	0.578803	0.00194916	0.0634338
SERPINA1	IL6	0.578803	0.00194916	0.0634338
CD5L	CCL3	0.579202	0.00193188	0.0634338
SELL	IFN-gamma	0.579487	0.00191961	0.0634338
SERPINB2	IL7	0.577436	0.00200943	0.0645174
C1RL	CASP-8	0.577436	0.00200943	0.0645174
SERPING1	PD-L1	0.576068	0.00207129	0.0660602
C3AR1	MCP-3	0.573333	0.00219992	0.0661912
TREM2	EGF	0.573631	0.00218559	0.0661912
ADM	CXCL10	0.575385	0.00210282	0.0661912
TLR2	CXCL10	0.574017	0.00216713	0.0661912
SERPINE1	CD70	0.573333	0.00219992	0.0661912
CD55	IL10	0.574701	0.00213477	0.0661912
SERPINE1	IL10	0.573333	0.00219992	0.0661912
CD5L	CCL23	0.575075	0.00211724	0.0661912
ADM	VEGFA	0.574017	0.00216713	0.0661912
SERPING1	LAMP3	0.57265	0.00223312	0.0667704
CR1	IL6	0.570598	0.00233533	0.0689643
PROS1	ICOSLG	-0.570598	0.00233533	0.0689643
SERPINE1	LAG3	0.569915	0.00237028	0.0695669
F5	Gal-9	0.568547	0.00244152	0.0712208
GP1BA	IL8	0.565812	0.0025895	0.0718331
SERPINE1	IL8	0.565812	0.0025895	0.0718331
PLAUR	IL6	0.566496	0.0025518	0.0718331
TREM2	TNFSF14	0.566097	0.00257374	0.0718331
F5	IL15	0.567179	0.00251458	0.0718331
TXN	CXCL10	0.567179	0.00251458	0.0718331
C5AR1	CD5	-0.565128	0.00262767	0.0718331
C2	CASP-8	0.565812	0.0025895	0.0718331
ITGAM	CASP-8	0.565128	0.00262767	0.0718331
SERPINA1	CASP-8	0.566496	0.0025518	0.0718331
SELP	ICOSLG	-0.565128	0.00262767	0.0718331
FPR1	CASP-8	0.563761	0.00270546	0.0735393
PF4	CXCL1	0.563077	0.00274508	0.073778
C3AR1	ANGPT2	0.563077	0.00274508	0.073778
TREM2	ADA	0.561987	0.00280926	0.0750811
ADM	CSF-1	0.561709	0.00282582	0.0751041
GZMM	PD-L1	0.561026	0.00286695	0.0757761
LAMC1	MMP12	-0.558974	0.0029934	0.0786836
C1RL	IL6	0.558291	0.00303659	0.0793828
SERPING1	CCL17	-0.556923	0.00312457	0.0812389
LAMC1	IL8	0.554188	0.00330707	0.0837091
ITGA2B	TIE2	-0.554188	0.00330707	0.0837091
TXN	IL15	0.554188	0.00330707	0.0837091
PTX3	IFN-gamma	0.554188	0.00330707	0.0837091
MMRN1	ICOSLG	-0.554872	0.00326062	0.0837091
TXN	FGF2	0.552821	0.00340167	0.085202
SELL	Gal-9	0.552821	0.00340167	0.085202
C2	GZMB	0.552137	0.00344983	0.0859582
VSIG4	IL7	0.550769	0.00354788	0.0874901
PLAU	VEGFR-2	-0.550769	0.00354788	0.0874901
SERPING1	MCP-3	0.549402	0.0036483	0.0890483
ITGA2B	CXCL1	0.549402	0.0036483	0.0890483
C1QA	IL7	0.548718	0.00369941	0.0898374
GZMM	CXCL11	0.548034	0.00375112	0.0906332
CD40LG	GZMB	0.546667	0.0038564	0.0927086
C5AR1	IL10	0.545983	0.00390997	0.0935265
C5AR1	IL6	0.542564	0.0041874	0.0981987
FPR1	TRAIL	-0.542564	0.0041874	0.0981987
CLU	IL10	0.543248	0.00413062	0.0981987
PTX3	CSF-1	0.542564	0.0041874	0.0981987
F12	IL6	0.539829	0.00442121	0.103176
TLR2	MCP-3	0.538462	0.0045422	0.103888
SERPINE1	IL-1 alpha	-0.539145	0.00448136	0.103888
SELL	IL6	0.538462	0.0045422	0.103888
SERPINB2	Gal-9	0.537778	0.00460373	0.103888
F12	CXCL1	0.537778	0.00460373	0.103888
TLR2	IL15	0.537778	0.00460373	0.103888
CD5L	VEGFA	0.537929	0.00459007	0.103888
GZMM	IFN-gamma	0.537094	0.00466598	0.104798
TXN	IFN-gamma	0.53641	0.00472893	0.105716
CLU	CXCL1	0.535726	0.0047926	0.106147
GZMM	TNF	0.535726	0.0047926	0.106147
GP9	IL8	0.534359	0.00492212	0.107975
ADM	MCP-3	0.533675	0.00498798	0.107975
C1QA	IL6	0.533675	0.00498798	0.107975
C1QC	IL6	0.534359	0.00492212	0.107975
CD40LG	PDCD1	0.533675	0.00498798	0.107975
PTX3	PD-L1	0.532991	0.00505459	0.108924
SERPINB2	FGF2	0.532308	0.00512194	0.10938
GZMM	IL18	0.531624	0.00519005	0.10938
C3AR1	KIR3DL1	0.531624	0.00519005	0.10938
ADM	MCP-2	0.531624	0.00519005	0.10938
CR1	CSF-1	0.531624	0.00519005	0.10938
CD5L	Gal-9	0.531394	0.00521313	0.109384
F12	IL7	0.53094	0.00525893	0.109386
C1QA	VEGFA	0.53094	0.00525893	0.109386
SERPINE1	IFN-gamma	0.530256	0.00532857	0.110355
SERPINA1	IL10	0.529573	0.005399	0.110853
FPR1	CD5	-0.529573	0.005399	0.110853
C5AR1	CASP-8	0.528889	0.0054702	0.111359
CLU	ICOSLG	-0.528889	0.0054702	0.111359
C1RL	CSF-1	0.527521	0.005615	0.113823
ITGAM	IL6	0.526838	0.0056886	0.113867
CLU	CCL23	0.526838	0.0056886	0.113867
PLAUR	IFN-gamma	0.526838	0.0056886	0.113867
SERPING1	CXCL11	0.526154	0.00576301	0.114876
THBS1	IL7	0.52547	0.00583824	0.115414
PLAUR	CXCL10	0.52547	0.00583824	0.115414
TXN	HO-1	0.524786	0.0059143	0.116436
F2RL3	TIE2	-0.522735	0.00614749	0.120531
GP1BA	CASP-8	0.522051	0.00622693	0.121096
ITGAX	VEGFA	0.522051	0.00622693	0.121096
TREM2	IL8	0.521576	0.00628264	0.12118
SERPINB2	IL15	0.521368	0.00630722	0.12118
C1QC	IL10	0.521368	0.00630722	0.12118
ADM	VEGFR-2	-0.52	0.00647043	0.12235
PTX3	CX3CL1	0.52	0.00647043	0.12235
PF4	ICOSLG	-0.52	0.00647043	0.12235
ITGAM	CSF-1	0.52	0.00647043	0.12235
CLU	CSF-1	0.519316	0.00655335	0.12343
SELP	CXCL1	0.518632	0.00663717	0.124032
PLAU	PDCD1	-0.518632	0.00663717	0.124032
C3AR1	TNFSF14	0.517949	0.00672189	0.124642
ITGB3	DCN	-0.517949	0.00672189	0.124642
CD5L	CASP-8	0.517292	0.00680407	0.125678
GZMM	ADA	0.516581	0.00689405	0.126364
TXN	NOS3	0.516581	0.00689405	0.126364
SELP	IL10	0.515214	0.0070699	0.128602
SERPINA1	ANGPT2	0.515214	0.0070699	0.128602
SERPINB2	Gal-1	0.51453	0.00715923	0.129734
THBS1	CD244	-0.514276	0.00719265	0.129848
PLAU	CASP-8	0.513846	0.0072495	0.129894
F2RL3	LAG3	0.513846	0.0072495	0.129894
PROS1	CD244	-0.51325	0.00732897	0.130067
THBS1	CXCL1	0.513162	0.00734073	0.130067
C1QC	IL15	0.513162	0.00734073	0.130067
SELL	MCP-3	0.512479	0.00743291	0.130732
PLAUR	Gal-9	0.512479	0.00743291	0.130732
CLU	VEGFR-2	-0.511795	0.00752607	0.131885
PF4	TIE2	-0.511111	0.0076202	0.132083
PLAUR	IL15	0.511111	0.0076202	0.132083
F5	CCL23	0.511111	0.0076202	0.132083
SELL	CXCL10	0.510427	0.00771532	0.133249
FPR1	IL15	0.509744	0.00781143	0.133942
F13A1	VEGFA	0.509744	0.00781143	0.133942
ITGAM	Gal-9	0.50906	0.00790854	0.134642
TLR2	KIR3DL1	0.50906	0.00790854	0.134642
PLAU	TRAIL	-0.508376	0.00800666	0.135349
SERPINE1	GZMB	0.508376	0.00800666	0.135349
C1QC	Gal-9	0.507692	0.0081058	0.136543
C3AR1	CCL20	0.507009	0.00820596	0.137745
TXN	IL8	0.506325	0.00830715	0.138472
THBS1	DCN	-0.506325	0.00830715	0.138472
CD5L	CXCL9	0.50491	0.00851982	0.138635
CD5L	IL18	0.50491	0.00851982	0.138635
ADM	TNFSF14	0.504957	0.00851268	0.138635
SERPING1	GZMA	0.505641	0.00840939	0.138635
FPR1	ANGPT2	0.504957	0.00851268	0.138635
LAMC1	ICOSLG	-0.504957	0.00851268	0.138635
VSIG4	IL13	-0.504957	0.00851268	0.138635
GZMM	FGF2	0.504274	0.00861703	0.139742
SERPING1	IL-1 alpha	-0.502906	0.00882893	0.142214
TLR2	IL18	0.502906	0.00882893	0.142214
PLAU	TNFSF14	0.501538	0.00904516	0.145208
TXN	CD40	0.500171	0.0092658	0.147759
F2RL3	CXCL1	0.500171	0.0092658	0.147759
C1QB	CCL3	0.499487	0.0093778	0.149048
C2	IL-1 alpha	-0.498803	0.00949092	0.14985
TXN	LAP TGF-beta-1	0.498803	0.00949092	0.14985
PTX3	IL8	0.49812	0.00960517	0.150659
FPR1	Gal-9	0.49812	0.00960517	0.150659
THBS1	TIE2	-0.497436	0.00972057	0.151476
TREM2	IL7	0.497603	0.00969218	0.151476
SERPINB2	TNFSF14	0.496068	0.00995484	0.154623
SERPINA1	IL7	0.494701	0.0101938	0.157822
CD55	Gal-9	0.494017	0.010315	0.159184
TXN	CXCL11	0.493333	0.0104375	0.160042
C1QA	IL13	-0.493333	0.0104375	0.160042
SERPING1	KIR3DL1	0.49265	0.0105612	0.160395
TREM2	LAP TGF-beta-1	0.492809	0.0105322	0.160395
SERPING1	MCP-2	0.49265	0.0105612	0.160395
CD40LG	LAG3	0.491966	0.010686	0.161778
TFPI	IL18	0.491282	0.0108121	0.163171
GZMM	MCP-1	0.490598	0.0109395	0.163545
F12	FGF2	0.490598	0.0109395	0.163545
F12	IL18	0.490598	0.0109395	0.163545
PTX3	GZMH	0.489915	0.011068	0.16444
C2	IL4	-0.489915	0.011068	0.16444
C1QB	NOS3	0.489231	0.0111979	0.165342
ADM	CCL20	0.489231	0.0111979	0.165342
F5	FGF2	0.487863	0.0114613	0.167168
ADM	GZMH	0.487863	0.0114613	0.167168
C2	PD-L1	0.487863	0.0114613	0.167168
PLAUR	CD5	-0.487863	0.0114613	0.167168
VSIG4	CD5	-0.487179	0.011595	0.168603
C3AR1	GZMH	0.486496	0.0117299	0.169535
TREM2	DCN	0.486645	0.0117004	0.169535
THBS1	FGF2	0.485812	0.0118662	0.17043
CD5L	CD40	0.485649	0.0118987	0.17043
C3AR1	CX3CL1	0.485812	0.0118662	0.17043
DCN	MCP-3	0.484869	0.0120561	0.172169
C3AR1	IL18	0.484444	0.0121426	0.172374
ITGAM	CD5	-0.484444	0.0121426	0.172374
GP1BA	TIE2	-0.483761	0.0122828	0.173848
TXN	IL18	0.483077	0.0124243	0.174817
TXN	GZMH	0.483077	0.0124243	0.174817
SERPINB2	IL18	0.481709	0.0127114	0.177811
C3AR1	CXCL10	0.481709	0.0127114	0.177811
PLAU	PTN	-0.481026	0.012857	0.178802
C1QB	VEGFA	0.481026	0.012857	0.178802
CLU	IL8	0.480342	0.013004	0.179801
SERPINB2	IL8	0.480342	0.013004	0.179801
F12	IL8	0.479658	0.0131524	0.180807
SERPINA1	CCL23	0.479658	0.0131524	0.180807
TREM2	ANGPT1	0.479453	0.0131972	0.180904
PLAU	FASLG	-0.478291	0.0134533	0.18181
LAMC1	HO-1	0.478291	0.0134533	0.18181
VSIG4	CCL3	0.478291	0.0134533	0.18181
C1QC	IFN-gamma	0.478291	0.0134533	0.18181
VWF	KLRD1	-0.478974	0.0133021	0.18181
C2	KIR3DL1	0.476923	0.0137599	0.184909
SERPINA1	IL4	-0.476923	0.0137599	0.184909
F5	IL18	0.476239	0.0139154	0.186474
C2	IL15	0.475556	0.0140723	0.187005
CD40LG	GZMA	0.475556	0.0140723	0.187005
DCN	LAG3	0.475637	0.0140535	0.187005
CD5L	PD-L1	0.475331	0.0141241	0.187174
F13A1	NOS3	0.474872	0.0142306	0.187546
VSIG4	LAP TGF-beta-1	0.474872	0.0142306	0.187546
PROCR	IL18	0.474188	0.0143905	0.189132
PTX3	MCP-3	0.473504	0.0145518	0.190207
PTX3	CCL23	0.473504	0.0145518	0.190207
ITGA2B	CD244	-0.472901	0.0146952	0.190771
GZMM	CXCL10	0.472821	0.0147145	0.190771
SERPING1	TNF	0.472821	0.0147145	0.190771
CD55	MCP-3	0.472137	0.0148788	0.190832
C3AR1	VEGFR-2	-0.472137	0.0148788	0.190832
SELL	CD5	-0.472137	0.0148788	0.190832
VSIG4	IL12	-0.472137	0.0148788	0.190832
TLR2	LAG3	0.471453	0.0150446	0.192443
ITGA2B	IL7	0.470769	0.015212	0.193548
C1QC	CASP-8	0.470769	0.015212	0.193548
ITGA2B	CAIX	-0.470085	0.0153808	0.194147
SERPINA1	IL15	0.470085	0.0153808	0.194147
F2RL3	HGF	-0.470085	0.0153808	0.194147
C1QA	CCL23	0.469402	0.0155512	0.195781
PLAU	FGF2	0.468718	0.0157231	0.196909
TLR2	CX3CL1	0.468718	0.0157231	0.196909
SERPINB2	CD40	0.468034	0.0158966	0.197531
SERPINA1	PDCD1	-0.468034	0.0158966	0.197531
SELL	LAG3	0.468034	0.0158966	0.197531
TFPI	CD4	0.46735	0.0160717	0.197653
SELP	IL18	0.46735	0.0160717	0.197653
TXN	TNFSF14	0.46735	0.0160717	0.197653
F12	CD70	0.46735	0.0160717	0.197653
SERPINB2	MCP-3	0.465299	0.0166064	0.197816
F2RL3	ADGRG1	-0.465983	0.0164266	0.197816
PTX3	MCP-1	0.465299	0.0166064	0.197816
TXN	MCP-1	0.464615	0.0167879	0.197816
SERPING1	IL18	0.465299	0.0166064	0.197816
C2	GZMH	0.465299	0.0166064	0.197816
GZMM	LAP TGF-beta-1	0.464615	0.0167879	0.197816
TREM2	PDGF subunit B	0.466439	0.0163075	0.197816
CR1	Gal-1	0.465299	0.0166064	0.197816
CD55	CXCL10	0.464615	0.0167879	0.197816
PROCR	NCR1	0.464615	0.0167879	0.197816
GP9	DCN	-0.464615	0.0167879	0.197816
F12	ICOSLG	-0.465983	0.0164266	0.197816
VSIG4	ICOSLG	-0.464615	0.0167879	0.197816
C1QC	VEGFA	0.465983	0.0164266	0.197816
SELP	VEGFA	0.465299	0.0166064	0.197816
CD5L	TNF	0.466388	0.0163206	0.197816
SELP	IL-1 alpha	-0.463248	0.0171557	0.198243
CD40LG	TRAIL	0.463248	0.0171557	0.198243
PROS1	CAIX	-0.463248	0.0171557	0.198243
PTX3	IL18	0.463932	0.016971	0.198243
CD55	Gal-1	0.463248	0.0171557	0.198243
F5	CXCL10	0.463932	0.016971	0.198243
C2	LAMP3	0.463932	0.016971	0.198243
ADM	LAG3	0.463248	0.0171557	0.198243
C1QB	IL6	0.46188	0.0175301	0.198729
PTX3	CD4	0.46188	0.0175301	0.198729
F12	KIR3DL1	0.46188	0.0175301	0.198729
FPR1	CXCL10	0.46188	0.0175301	0.198729
F2RL3	CD70	0.462564	0.017342	0.198729
VSIG4	CCL23	0.462564	0.017342	0.198729
TREM2	CASP-8	0.462329	0.0174064	0.198729
SELP	LAG3	0.46188	0.0175301	0.198729
ITGB3	CAIX	-0.461197	0.0177197	0.199462
C2	CXCL10	0.461197	0.0177197	0.199462
GP1BA	LAG3	0.461197	0.0177197	0.199462
ITGAX	IL6	0.460513	0.0179111	0.200024
SERPINA1	IL18	0.460513	0.0179111	0.200024
CD55	CCL23	0.459829	0.0181042	0.200024
PLAUR	CCL23	0.459829	0.0181042	0.200024
CLU	CASP-8	0.459829	0.0181042	0.200024
SERPINB2	CXCL13	0.459829	0.0181042	0.200024
C3AR1	LAG3	0.459829	0.0181042	0.200024
F12	LAG3	0.460513	0.0179111	0.200024
CD5L	IL7	0.45951	0.0181949	0.200564
PF4	IL8	0.459145	0.0182989	0.201246
FPR1	VEGFR-2	-0.458462	0.0184954	0.202476
F12	CD40	0.458462	0.0184954	0.202476
CD40LG	IL8	0.457778	0.0186936	0.204178
CD55	IL15	0.457094	0.0188935	0.205424
PTX3	GZMB	0.457094	0.0188935	0.205424
FPR1	MCP-3	0.455043	0.0195038	0.209221
C1QB	IL7	0.455043	0.0195038	0.209221
CD5L	CD4	0.455038	0.0195051	0.209221
TXN	CXCL1	0.455043	0.0195038	0.209221
SELP	IFN-gamma	0.455726	0.0192986	0.209221
C1QB	IL13	-0.455043	0.0195038	0.209221
F5	MCP-1	0.453675	0.0199196	0.211767
VSIG4	FGF2	0.453675	0.0199196	0.211767
ADM	IL18	0.453675	0.0199196	0.211767
ITGAM	Gal-1	0.453675	0.0199196	0.211767
PF4	Gal-9	0.452991	0.0201301	0.213059
ELANE	DCN	-0.452991	0.0201301	0.213059
SELP	IL8	0.451624	0.0205567	0.215665
GP9	IL7	0.451624	0.0205567	0.215665
DCN	CXCL10	0.452043	0.0204252	0.215665
C5AR1	CCL23	0.451624	0.0205567	0.215665
F12	NCR1	0.45094	0.0207728	0.21698
TXN	LAG3	0.45094	0.0207728	0.21698
CD5L	MCP-1	0.450567	0.0208914	0.217744
F2RL3	CASP-8	0.450256	0.0209907	0.218303
SERPINB2	MCP-1	0.449573	0.0212104	0.218687
ELANE	NOS3	0.449573	0.0212104	0.218687
C1RL	Gal-9	0.449573	0.0212104	0.218687
F13A1	PDGF subunit B	0.449573	0.0212104	0.218687
SELP	MCP-3	0.448889	0.021432	0.219083
CD5L	CCL4	0.449191	0.0213338	0.219083
C3AR1	PD-L1	0.448889	0.021432	0.219083
TLR2	IL4	-0.448889	0.021432	0.219083
PLAUR	MCP-3	0.447521	0.0218809	0.22084
F5	NOS3	0.447521	0.0218809	0.22084
TLR2	GZMH	0.447521	0.0218809	0.22084
C5AR1	PDCD1	-0.447521	0.0218809	0.22084
F13A1	ICOSLG	-0.447521	0.0218809	0.22084
PF4	LAG3	0.447521	0.0218809	0.22084
SERPINA1	MCP-3	0.446838	0.0221082	0.221267
VSIG4	NOS3	0.446838	0.0221082	0.221267
ITGAM	IFN-gamma	0.446838	0.0221082	0.221267
PTX3	LAMP3	0.446838	0.0221082	0.221267
CR1L	CD8A	0.446154	0.0223374	0.222157
PTX3	KIR3DL1	0.44547	0.0225686	0.222157
ITGB3	PDGF subunit B	0.44547	0.0225686	0.222157
C1QB	FASLG	-0.44547	0.0225686	0.222157
TLR2	PD-L1	0.44547	0.0225686	0.222157
PTX3	CD70	0.446154	0.0223374	0.222157
SELP	CASP-8	0.44547	0.0225686	0.222157
PLAU	IL12	-0.44547	0.0225686	0.222157
SELL	IL-1 alpha	-0.444786	0.0228017	0.222165
TLR2	Gal-1	0.444786	0.0228017	0.222165
ADM	CX3CL1	0.444786	0.0228017	0.222165
SERPINA1	CXCL10	0.444786	0.0228017	0.222165
C1QC	IL4	-0.444786	0.0228017	0.222165
C1QB	CD40	0.442735	0.0235127	0.228164
F5	IFN-gamma	0.442735	0.0235127	0.228164
F13A1	ANGPT1	0.441368	0.0239966	0.230522
GP1BA	Gal-9	0.441368	0.0239966	0.230522
ELANE	CXCL1	0.441368	0.0239966	0.230522
TREM2	CCL3	0.441781	0.0238493	0.230522
C1QC	IL13	-0.441368	0.0239966	0.230522
VSIG4	CD244	-0.441101	0.0240919	0.230973
F5	TNFSF14	0.440684	0.0242416	0.23102
SELL	IL15	0.440684	0.0242416	0.23102
CD55	ANGPT2	0.440684	0.0242416	0.23102
ADM	ADA	0.44	0.0244886	0.231529
F5	PD-L1	0.44	0.0244886	0.231529
VSIG4	HO-1	0.44	0.0244886	0.231529
FPR1	CCL20	0.44	0.0244886	0.231529
CLU	CD40	0.439316	0.0247376	0.232505
PLAUR	KIR3DL1	0.439316	0.0247376	0.232505
C1RL	Gal-1	0.439316	0.0247376	0.232505
SERPINB2	HO-1	0.438632	0.0249887	0.233033
CR1	ANGPT2	0.438632	0.0249887	0.233033
TLR2	ANGPT2	0.438632	0.0249887	0.233033
C3AR1	IFN-gamma	0.438632	0.0249887	0.233033
MMRN1	CD244	-0.438024	0.0252141	0.234677
VSIG4	PTN	-0.437265	0.0254971	0.236392
SERPINE1	TNF	0.437265	0.0254971	0.236392
TLR2	CXCL11	0.436581	0.0257544	0.237397
SERPINB2	TRAIL	-0.436581	0.0257544	0.237397
CFB	CCL17	0.436644	0.0257305	0.237397
F12	CSF-1	0.435897	0.0260138	0.239327
GZMM	MCP-2	0.435214	0.0262753	0.240807
LAMC1	CASP-8	0.435214	0.0262753	0.240807
SELP	IL7	0.43453	0.0265389	0.242294
F5	Gal-1	0.43453	0.0265389	0.242294
PF4	IL-1 alpha	-0.433846	0.0268047	0.244254
C1RL	IFN-gamma	0.432479	0.0273426	0.248683
SERPINB2	CCL19	0.431795	0.0276149	0.250682
C1RL	IL15	0.431111	0.0278893	0.252694
F5	MCP-2	0.430427	0.0281659	0.253758
C1QB	CD27	0.430427	0.0281659	0.253758
PTX3	TNF	0.430427	0.0281659	0.253758
ITGAM	CXCL10	0.429744	0.0284447	0.254831
C1QC	CCL23	0.429744	0.0284447	0.254831
LAMC1	GZMB	0.429744	0.0284447	0.254831
SERPINA1	TNFRSF9	-0.42906	0.0287258	0.255911
PTX3	IL6	0.42906	0.0287258	0.255911
F12	HO-1	0.42906	0.0287258	0.255911
ADM	CXCL11	0.428376	0.029009	0.256207
SELP	FGF2	0.427692	0.0292945	0.256207
DCN	MUC-16	-0.427765	0.0292639	0.256207
CLU	PDCD1	-0.427692	0.0292945	0.256207
PLAU	IL15	0.428376	0.029009	0.256207
CD5L	HO-1	0.428211	0.0290779	0.256207
ITGAM	CCL23	0.427692	0.0292945	0.256207
SELP	IL4	-0.427692	0.0292945	0.256207
TXN	IL4	-0.427692	0.0292945	0.256207
CR2	IL12RB1	0.428376	0.029009	0.256207
TFPI	IL-1 alpha	-0.426325	0.0298723	0.260783
ITGA2B	EGF	0.425641	0.0301647	0.261142
C5AR1	IL7	0.425641	0.0301647	0.261142
F5	VEGFR-2	-0.425641	0.0301647	0.261142
ADM	KIR3DL1	0.424957	0.0304593	0.261142
CR1	TNFSF14	0.425641	0.0301647	0.261142
F13A1	CCL19	0.424957	0.0304593	0.261142
SERPINA1	IFN-gamma	0.424957	0.0304593	0.261142
LAMC1	VEGFA	0.424957	0.0304593	0.261142
F5	CCL20	0.424957	0.0304593	0.261142
PROCR	TNF	0.424957	0.0304593	0.261142
SERPING1	IL6	0.424274	0.0307562	0.261811
CD40LG	CD4	0.424274	0.0307562	0.261811
C1QA	CD40	0.424274	0.0307562	0.261811
FPR1	IFN-gamma	0.424274	0.0307562	0.261811
F5	CXCL11	0.42359	0.0310554	0.262954
C2	CD4	0.42359	0.0310554	0.262954
FPR1	PDCD1	-0.42359	0.0310554	0.262954
GP1BA	CD40-L	0.420855	0.0322759	0.264397
CLU	EGF	0.421538	0.0319672	0.264397
PTX3	CXCL11	0.422906	0.031357	0.264397
GP9	CAIX	-0.420855	0.0322759	0.264397
C3AR1	CD4	0.420855	0.0322759	0.264397
SERPINE1	Gal-9	0.421538	0.0319672	0.264397
SERPINA1	VEGFR-2	-0.421538	0.0319672	0.264397
ITGA2B	TWEAK	-0.420855	0.0322759	0.264397
C1QA	IL15	0.420855	0.0322759	0.264397
THBS1	HGF	-0.422222	0.0316609	0.264397
TLR2	CCL23	0.422222	0.0316609	0.264397
C1RL	CD5	-0.422222	0.0316609	0.264397
SERPINA1	CD5	-0.422222	0.0316609	0.264397
PROCR	DCN	0.421538	0.0319672	0.264397
CD55	IFN-gamma	0.421538	0.0319672	0.264397
TLR2	LAMP3	0.421538	0.0319672	0.264397
MMRN1	VEGFA	0.420855	0.0322759	0.264397
PLAUR	IL4	-0.421538	0.0319672	0.264397
F2RL3	TNF	0.421538	0.0319672	0.264397
C1QA	FASLG	-0.420171	0.0325869	0.266034
ITGB3	TNFRSF21	-0.420171	0.0325869	0.266034
C1QC	IL7	0.419487	0.0329003	0.26632
SERPINA1	FGF2	0.419487	0.0329003	0.26632
F12	IL15	0.419487	0.0329003	0.26632
ITGAX	IL10	0.419487	0.0329003	0.26632
CD40LG	TNF	0.419487	0.0329003	0.26632
ITGA2B	CD40-L	0.41812	0.0335344	0.266936
ITGB3	CD244	-0.418191	0.033501	0.266936
C1QA	TRAIL	-0.41812	0.0335344	0.266936
GP9	FGF2	0.41812	0.0335344	0.266936
GP1BA	ADA	0.41812	0.0335344	0.266936
GP1BA	CD40	0.418803	0.0332162	0.266936
CD40LG	GZMH	0.41812	0.0335344	0.266936
TLR2	MCP-2	0.41812	0.0335344	0.266936
ITGAM	IL15	0.418803	0.0332162	0.266936
GP1BA	VEGFA	0.41812	0.0335344	0.266936
CD5L	KLRD1	0.417892	0.0336408	0.267338
TXN	EGF	0.417436	0.0338551	0.268595
GP1BA	MIC-A/B	-0.416752	0.0341783	0.269817
SERPING1	VEGFA	0.416752	0.0341783	0.269817
THBS1	VEGFA	0.416752	0.0341783	0.269817
VSIG4	EGF	0.416068	0.0345039	0.271045
ITGAX	CASP-8	0.416068	0.0345039	0.271045
CLU	CCL20	0.416068	0.0345039	0.271045
GZMM	IL10	0.415385	0.034832	0.273174
ITGB3	CD40-L	0.414701	0.0351625	0.274331
GP9	ADGRG1	-0.414701	0.0351625	0.274331
DCN	KIR3DL1	0.414088	0.035461	0.274331
ITGB3	CXCL1	0.414017	0.0354956	0.274331
SELL	PD-L1	0.414017	0.0354956	0.274331
CR1L	HGF	0.414017	0.0354956	0.274331
F5	CX3CL1	0.414017	0.0354956	0.274331
TXN	CD5	-0.414701	0.0351625	0.274331
TFPI	LAG3	0.414017	0.0354956	0.274331
F5	TRAIL	-0.413333	0.0358312	0.275147
F12	PDGF subunit B	0.413333	0.0358312	0.275147
C5AR1	IL15	0.413333	0.0358312	0.275147
F2RL3	GZMB	0.413333	0.0358312	0.275147
SERPINE1	CXCL1	0.411966	0.0365099	0.279909
ADM	TRAIL	-0.411282	0.0368531	0.280295
PROS1	NOS3	0.411282	0.0368531	0.280295
CR1	Gal-9	0.411282	0.0368531	0.280295
TREM2	CXCL5	0.411644	0.0366709	0.280295
C1QA	CSF-1	0.411282	0.0368531	0.280295
SERPINB2	VEGFR-2	-0.410598	0.0371989	0.281136
PF4	CASP-8	0.410598	0.0371989	0.281136
ADM	IL4	-0.410598	0.0371989	0.281136
C3AR1	IL4	-0.410598	0.0371989	0.281136
CD5L	IL8	0.409294	0.0378657	0.282401
GP1BA	IL-1 alpha	-0.409231	0.0378981	0.282401
GP9	CD244	-0.409643	0.0376864	0.282401
ITGB3	PGF	-0.409915	0.0375472	0.282401
C3AR1	CXCL11	0.408547	0.0382517	0.282401
CR1L	CXCL11	0.409915	0.0375472	0.282401
GZMM	NOS3	0.409231	0.0378981	0.282401
CFH	VEGFR-2	-0.408547	0.0382517	0.282401
PTX3	Gal-1	0.408547	0.0382517	0.282401
LAMC1	IL10	0.408547	0.0382517	0.282401
FPR1	CCL23	0.408547	0.0382517	0.282401
F5	CD5	-0.408547	0.0382517	0.282401
F5	LAMP3	0.408547	0.0382517	0.282401
SELL	IL4	-0.409231	0.0378981	0.282401
SERPINB2	CCL20	0.409915	0.0375472	0.282401
F2RL3	IL-1 alpha	-0.407863	0.0386078	0.282848
PTX3	IL-1 alpha	-0.407863	0.0386078	0.282848
F2RL3	TWEAK	-0.407863	0.0386078	0.282848
GP9	VEGFA	0.407863	0.0386078	0.282848
PROCR	CD83	0.407863	0.0386078	0.282848
CD55	NOS3	0.407179	0.0389666	0.283307
TFPI	Gal-9	0.407179	0.0389666	0.283307
MMRN1	CD40	0.407179	0.0389666	0.283307
TXN	CX3CL1	0.407179	0.0389666	0.283307
F12	IFN-gamma	0.407179	0.0389666	0.283307
F5	IL7	0.406496	0.039328	0.285069
ELANE	PD-L2	-0.406496	0.039328	0.285069
TLR2	IL-1 alpha	-0.405812	0.0396921	0.286406
F2RL3	FGF2	0.405812	0.0396921	0.286406
MMRN1	VEGFR-2	-0.405812	0.0396921	0.286406
LAMC1	CD244	-0.404856	0.0402059	0.289102
GZMM	IL7	0.404444	0.0404283	0.289102
F5	KIR3DL1	0.404444	0.0404283	0.289102
TXN	Gal-1	0.404444	0.0404283	0.289102
CLU	CXCL13	0.404444	0.0404283	0.289102
ITGAX	CSF-1	0.404444	0.0404283	0.289102
ELANE	CD244	-0.404172	0.0405765	0.289728
PF4	IL10	0.403761	0.0408005	0.290893
F5	IL8	0.402393	0.0415529	0.292432
PLAU	EGF	0.401709	0.0419332	0.292432
TLR2	MCP-1	0.401709	0.0419332	0.292432
C3AR1	TRAIL	-0.403077	0.0411753	0.292432
C5AR1	TRAIL	-0.403077	0.0411753	0.292432
SERPING1	ADA	0.401709	0.0419332	0.292432
SERPINB2	CD4	0.402393	0.0415529	0.292432
GP9	Gal-9	0.401709	0.0419332	0.292432
PLAU	Gal-9	0.402393	0.0415529	0.292432
ITGAX	PDCD1	-0.402393	0.0415529	0.292432
SELL	CX3CL1	0.401709	0.0419332	0.292432
SERPINB2	TNFRSF12A	0.402393	0.0415529	0.292432
C1QB	CCL23	0.401709	0.0419332	0.292432
CFH	VEGFA	0.402393	0.0415529	0.292432
DCN	CSF-1	0.40212	0.0417045	0.292432
PTX3	IL7	0.401026	0.0423162	0.292545
LAMC1	TNFSF14	0.401026	0.0423162	0.292545
ITGA2B	PDGF subunit B	0.401026	0.0423162	0.292545
C1QC	CX3CL1	0.401026	0.0423162	0.292545
LAMC1	CCL23	0.401026	0.0423162	0.292545
VSIG4	TNFRSF21	-0.401026	0.0423162	0.292545
TREM2	CXCL1	0.400686	0.0425078	0.293445
PLAUR	PD-L1	0.400342	0.0427021	0.294361
VWF	TIE2	-0.399658	0.0430906	0.294915
TLR2	HO-1	0.399658	0.0430906	0.294915
GP9	MIC-A/B	-0.399658	0.0430906	0.294915
SERPINE1	VEGFA	0.399658	0.0430906	0.294915
PROCR	GZMB	0.399658	0.0430906	0.294915
PLAUR	IL-1 alpha	-0.398974	0.043482	0.29548
PLAUR	TRAIL	-0.398974	0.043482	0.29548
SELL	KIR3DL1	0.398974	0.043482	0.29548
PROCR	FASLG	0.398974	0.043482	0.29548
C2	GZMA	0.398974	0.043482	0.29548
CD5L	CSF-1	0.398631	0.0436794	0.2964
VSIG4	TNFRSF9	-0.396923	0.0446731	0.29646
TXN	IL-1 alpha	-0.397607	0.0442732	0.29646
F12	CXCL11	0.398291	0.0438762	0.29646
VSIG4	TRAIL	-0.396923	0.0446731	0.29646
GP1BA	FGF2	0.397607	0.0442732	0.29646
F13A1	CD4	0.398291	0.0438762	0.29646
LAMC1	NOS3	0.396923	0.0446731	0.29646
CLU	IL18	0.397607	0.0442732	0.29646
F5	GZMH	0.398291	0.0438762	0.29646
SELP	KIR3DL1	0.397607	0.0442732	0.29646
CD40LG	CCL19	0.396923	0.0446731	0.29646
CFB	IL15	-0.397261	0.0444752	0.29646
PTX3	HO-1	0.397607	0.0442732	0.29646
CD5L	IL10	0.396912	0.0446797	0.29646
PTX3	NCR1	0.397607	0.0442732	0.29646
DCN	CCL20	0.396991	0.0446333	0.29646
PTX3	CD27	0.396239	0.0450758	0.297028
DCN	IL10	0.396649	0.0448341	0.297028
C1QA	CCL3	0.396239	0.0450758	0.297028
SELL	LAMP3	0.396239	0.0450758	0.297028
PF4	VEGFA	0.396239	0.0450758	0.297028
C5AR1	IL-1 alpha	-0.395556	0.0454813	0.298467
MMRN1	CXCL1	0.395556	0.0454813	0.298467
TXN	PDCD1	-0.395556	0.0454813	0.298467
ADM	TNFRSF9	-0.392821	0.0471323	0.299443
ITGB3	EGF	0.394188	0.046301	0.299443
VSIG4	ANGPT1	0.394872	0.0458897	0.299443
GP1BA	ADGRG1	-0.392821	0.0471323	0.299443
PF4	ADGRG1	-0.393504	0.0467152	0.299443
PROCR	MCP-1	0.393504	0.0467152	0.299443
CFH	FGF2	0.394188	0.046301	0.299443
ITGAM	NOS3	0.392821	0.0471323	0.299443
C1RL	VEGFR-2	-0.394872	0.0458897	0.299443
PF4	IL18	0.394188	0.046301	0.299443
CD55	GZMH	0.394188	0.046301	0.299443
SERPINE1	GZMH	0.392821	0.0471323	0.299443
GZMM	KIR3DL1	0.392821	0.0471323	0.299443
SERPINB2	LAP TGF-beta-1	0.394188	0.046301	0.299443
PROS1	FASLG	-0.394188	0.046301	0.299443
LAMC1	CCL19	0.392821	0.0471323	0.299443
C1QC	CXCL10	0.393504	0.0467152	0.299443
C3AR1	TNFRSF12A	0.392821	0.0471323	0.299443
SELL	CCL23	0.394872	0.0458897	0.299443
SERPINB2	MMP7	0.393504	0.0467152	0.299443
F13A1	CXCL12	0.393504	0.0467152	0.299443
F5	LAG3	0.392821	0.0471323	0.299443
CD40LG	IL12RB1	0.393504	0.0467152	0.299443
PLAU	CCL20	0.392821	0.0471323	0.299443
SERPINE1	ADA	0.392137	0.0475523	0.300516
TLR2	TNFSF14	0.392137	0.0475523	0.300516
CD55	PD-L1	0.392137	0.0475523	0.300516
PTX3	CXCL10	0.392137	0.0475523	0.300516
SERPINA1	TRAIL	-0.391453	0.0479753	0.301199
VSIG4	CAIX	-0.391453	0.0479753	0.301199
GP1BA	GZMH	0.391453	0.0479753	0.301199
FPR1	TNFSF14	0.391453	0.0479753	0.301199
SERPING1	IL12RB1	0.391453	0.0479753	0.301199
SERPING1	IL8	0.390769	0.0484012	0.302286
GP1BA	IL7	0.390769	0.0484012	0.302286
F5	CD4	0.390769	0.0484012	0.302286
GP1BA	IL10	0.390769	0.0484012	0.302286
SELP	CD40	0.390085	0.0488301	0.303381
SERPINA1	KIR3DL1	0.390085	0.0488301	0.303381
TXN	KIR3DL1	0.390085	0.0488301	0.303381
CFH	LAG3	0.390085	0.0488301	0.303381
CD55	TNFSF14	0.389402	0.049262	0.304482
TLR2	CCL20	0.389402	0.049262	0.304482
TXN	GZMB	0.389402	0.049262	0.304482
GZMM	CSF-1	0.389402	0.049262	0.304482
FPR1	TNFRSF9	-0.388718	0.0496968	0.304807
GZMM	EGF	0.388718	0.0496968	0.304807
SERPINB2	NOS3	0.388718	0.0496968	0.304807
TREM2	GZMH	0.389042	0.0494906	0.304807
PLAU	IL10	0.388718	0.0496968	0.304807
SERPINE1	IL13	0.388718	0.0496968	0.304807
CD55	TRAIL	-0.388034	0.0501347	0.306315
LAMC1	CXCL9	0.388034	0.0501347	0.306315
PROS1	VEGFA	0.388034	0.0501347	0.306315
THBS1	NOS3	0.38735	0.0505756	0.307438
TLR2	CD5	-0.38735	0.0505756	0.307438
TFPI	CASP-8	0.38735	0.0505756	0.307438
C2	VEGFA	0.38735	0.0505756	0.307438
THBS1	IL8	0.386667	0.0510195	0.308568
PTX3	FGF2	0.386667	0.0510195	0.308568
SERPINB2	CD27	0.386667	0.0510195	0.308568
SERPINB2	CXCL10	0.386667	0.0510195	0.308568
CD55	IL7	0.385983	0.0514664	0.310878
ELANE	TIE2	-0.385299	0.0519164	0.312413
SELL	CD4	0.385299	0.0519164	0.312413
ITGAX	FASLG	-0.385299	0.0519164	0.312413
TLR2	FGF2	0.384615	0.0523695	0.314349
SERPINA1	CD4	0.384615	0.0523695	0.314349
SELL	MCP-1	0.383932	0.0528257	0.31511
ITGAX	Gal-9	0.383932	0.0528257	0.31511
TXN	MCP-2	0.383932	0.0528257	0.31511
PTX3	GZMA	0.383932	0.0528257	0.31511
CR1	CCL20	0.383932	0.0528257	0.31511
ITGAX	Gal-1	0.383248	0.053285	0.31588
LAMC1	TNFRSF21	-0.383248	0.053285	0.31588
GZMM	MIC-A/B	-0.383248	0.053285	0.31588
C1QA	PTN	-0.383248	0.053285	0.31588
C3AR1	LAMP3	0.383248	0.053285	0.31588
SERPINA1	CD40	0.38188	0.0542129	0.320587
F12	PD-L1	0.38188	0.0542129	0.320587
ELANE	ADGRG1	-0.381197	0.0546816	0.32256
SELP	CXCL11	0.381197	0.0546816	0.32256
ITGAX	TRAIL	-0.380513	0.0551534	0.32256
C1QA	NOS3	0.380513	0.0551534	0.32256
CD40LG	FASLG	0.380513	0.0551534	0.32256
VWF	Gal-1	-0.380513	0.0551534	0.32256
CLU	CXCL10	0.380513	0.0551534	0.32256
CD5L	TNFRSF12A	0.38109	0.0547547	0.32256
TFPI	IFN-gamma	0.380513	0.0551534	0.32256
C2	MCP-3	0.379829	0.0556284	0.322969
CD55	MCP-1	0.379829	0.0556284	0.322969
C2	ADA	0.379829	0.0556284	0.322969
CFH	Gal-9	0.379829	0.0556284	0.322969
LAMC1	TNFRSF4	0.379829	0.0556284	0.322969
CR1	IFN-gamma	0.379829	0.0556284	0.322969
PLAU	IL7	0.379145	0.0561065	0.32339
LAMC1	CD40	0.379145	0.0561065	0.32339
TXN	GZMA	0.379145	0.0561065	0.32339
PLAUR	HO-1	0.379145	0.0561065	0.32339
GP1BA	CD70	0.379145	0.0561065	0.32339
SERPING1	CD70	0.379145	0.0561065	0.32339
ITGAM	TRAIL	-0.378462	0.0565879	0.3246
MMRN1	FGF2	0.378462	0.0565879	0.3246
C2	CD70	0.378462	0.0565879	0.3246
F2RL3	IL10	0.378462	0.0565879	0.3246
C2	IL6	0.377778	0.0570725	0.325429
C1QB	PTN	-0.377778	0.0570725	0.325429
GZMM	IL12RB1	0.377778	0.0570725	0.325429
CR2	GZMB	0.377778	0.0570725	0.325429
ITGAX	IL12	-0.377778	0.0570725	0.325429
CD5L	CD70	0.377651	0.0571628	0.325556
SELP	PDGF subunit B	0.377094	0.0575603	0.32588
C1RL	CXCL10	0.377094	0.0575603	0.32588
C5AR1	CXCL10	0.377094	0.0575603	0.32588
C3AR1	CCL23	0.377094	0.0575603	0.32588
C1QB	CASP-8	0.377094	0.0575603	0.32588
TXN	TRAIL	-0.37641	0.0580513	0.327497
GP1BA	IL18	0.37641	0.0580513	0.327497
ELANE	VEGFA	0.37641	0.0580513	0.327497
CD5L	IFN-gamma	0.376275	0.0581488	0.32766
TREM2	CCL20	0.376028	0.0583273	0.32828
ITGAM	MCP-3	0.375726	0.0585456	0.328735
C5AR1	IFN-gamma	0.375726	0.0585456	0.328735
ELANE	IL7	0.375043	0.0590431	0.329979
CR1	NOS3	0.375043	0.0590431	0.329979
CLU	TNFSF14	0.375043	0.0590431	0.329979
VWF	TWEAK	-0.375043	0.0590431	0.329979
GP9	CD40-L	0.374359	0.059544	0.330846
ITGA2B	TRAIL	-0.374359	0.059544	0.330846
PROCR	TRAIL	0.374359	0.059544	0.330846
SERPINA1	MCP-2	0.374359	0.059544	0.330846
C2	TNF	0.374359	0.059544	0.330846
TREM2	IL6	0.373631	0.060081	0.332286
F12	NOS3	0.373675	0.0600481	0.332286
FPR1	KIR3DL1	0.373675	0.0600481	0.332286
PLAUR	ANGPT2	0.373675	0.0600481	0.332286
GP1BA	PGF	-0.372308	0.0610662	0.335794
SELP	IL6	0.372308	0.0610662	0.335794
ITGAM	CD40	0.372308	0.0610662	0.335794
F13A1	CXCL13	0.372308	0.0610662	0.335794
VSIG4	CD83	-0.372308	0.0610662	0.335794
F12	MCP-3	0.37094	0.0620977	0.337203
TXN	CXCL9	0.37094	0.0620977	0.337203
VSIG4	CD8A	-0.37094	0.0620977	0.337203
C1QA	IL2	0.37094	0.0620977	0.337203
F2RL3	Gal-9	0.371624	0.0615803	0.337203
PROCR	GZMH	0.37094	0.0620977	0.337203
THBS1	TWEAK	-0.37094	0.0620977	0.337203
CR1	IL15	0.371624	0.0615803	0.337203
DCN	IL15	0.371004	0.0620496	0.337203
TXN	CD70	0.37094	0.0620977	0.337203
VSIG4	VEGFA	0.37094	0.0620977	0.337203
C1RL	TNFSF14	0.370256	0.0626185	0.339645
PLAU	MCP-3	0.369573	0.0631426	0.339791
C5AR1	Gal-9	0.369573	0.0631426	0.339791
TFPI	IL10	0.369573	0.0631426	0.339791
GZMM	CCL23	0.369573	0.0631426	0.339791
DCN	IFN-gamma	0.369636	0.063094	0.339791
GZMM	VEGFA	0.369573	0.0631426	0.339791
GP1BA	GZMB	0.369573	0.0631426	0.339791
PF4	FGF2	0.368889	0.0636701	0.339953
TLR2	VEGFR-2	-0.368889	0.0636701	0.339953
C1QC	KIR3DL1	0.368889	0.0636701	0.339953
TREM2	GZMA	0.369179	0.0634462	0.339953
CD55	CD5	-0.368889	0.0636701	0.339953
SERPINB2	NCR1	0.368889	0.0636701	0.339953
PLAU	CSF-1	0.368889	0.0636701	0.339953
C2	IL8	0.368205	0.0642011	0.341644
ITGAX	IL18	0.368205	0.0642011	0.341644
C1QC	MCP-2	0.368205	0.0642011	0.341644
TXN	ANGPT1	0.367521	0.0647354	0.342582
C1QB	IL2	0.367521	0.0647354	0.342582
F13A1	CD40	0.367521	0.0647354	0.342582
F2RL3	GZMH	0.367521	0.0647354	0.342582
CFH	HO-1	0.367521	0.0647354	0.342582
VWF	PGF	-0.366838	0.0652732	0.343906
CFH	IL6	0.366838	0.0652732	0.343906
FPR1	CX3CL1	0.366838	0.0652732	0.343906
F5	ANGPT2	0.366838	0.0652732	0.343906
SERPINA1	CXCL1	0.366154	0.0658144	0.344859
VSIG4	CXCL1	0.366154	0.0658144	0.344859
SERPINB2	PDCD1	-0.366154	0.0658144	0.344859
PLAU	MCP-2	0.366154	0.0658144	0.344859
THBS1	KLRD1	-0.366154	0.0658144	0.344859
VWF	CAIX	-0.36547	0.0663591	0.346196
F12	TNFSF14	0.36547	0.0663591	0.346196
PLAUR	Gal-1	0.36547	0.0663591	0.346196
C1QA	CASP-8	0.36547	0.0663591	0.346196
F12	GZMH	0.364786	0.0669072	0.348296
PF4	MIC-A/B	-0.364786	0.0669072	0.348296
C1QC	MCP-3	0.364103	0.0674588	0.34889
GP1BA	EGF	0.364103	0.0674588	0.34889
TLR2	CRTAM	0.364103	0.0674588	0.34889
ITGA2B	FGF2	0.364103	0.0674588	0.34889
CFH	KIR3DL1	0.364103	0.0674588	0.34889
CD55	CCL20	0.364103	0.0674588	0.34889
TREM2	HO-1	0.363699	0.0677859	0.350203
DCN	Gal-9	0.363481	0.0679633	0.350246
ITGAM	HO-1	0.363419	0.0680139	0.350246
ITGAX	ANGPT2	0.363419	0.0680139	0.350246
CR2	CD4	0.362735	0.0685725	0.352743
TXN	PDGF subunit B	0.362051	0.0691346	0.354871
PROCR	GZMA	0.362051	0.0691346	0.354871
CLU	TNFRSF12A	0.361368	0.0697003	0.356627
CLU	IFN-gamma	0.361368	0.0697003	0.356627
ADM	GZMB	0.361368	0.0697003	0.356627
PROS1	TIE2	-0.360684	0.0702695	0.357627
GZMM	CXCL1	0.360684	0.0702695	0.357627
F12	PDCD1	-0.360684	0.0702695	0.357627
PLAUR	CX3CL1	0.360684	0.0702695	0.357627
C1QB	IL10	0.360684	0.0702695	0.357627
GP1BA	NOS3	0.36	0.0708423	0.359014
ITGA2B	CD40	0.36	0.0708423	0.359014
CR1L	IL18	0.36	0.0708423	0.359014
F13A1	IL33	0.36	0.0708423	0.359014
SELL	IL8	0.358632	0.0719986	0.361049
LAMC1	IL7	0.358632	0.0719986	0.361049
SERPINB2	ADGRG1	0.358632	0.0719986	0.361049
GP1BA	CXCL11	0.358632	0.0719986	0.361049
SERPINB2	CXCL11	0.358632	0.0719986	0.361049
CD40LG	ADA	0.359316	0.0714186	0.361049
SELP	NOS3	0.358632	0.0719986	0.361049
ITGA2B	VEGFR-2	-0.358632	0.0719986	0.361049
SELL	Gal-1	0.358632	0.0719986	0.361049
SELL	GZMB	0.358632	0.0719986	0.361049
C1QB	TRAIL	-0.357949	0.0725821	0.361701
C1QC	IL18	0.357949	0.0725821	0.361701
CD55	HO-1	0.357949	0.0725821	0.361701
SERPINA1	CX3CL1	0.357949	0.0725821	0.361701
LAMC1	CCL3	0.357949	0.0725821	0.361701
F2RL3	IFN-gamma	0.357949	0.0725821	0.361701
F2RL3	PGF	-0.357265	0.0731693	0.363869
CR1	TRAIL	-0.357265	0.0731693	0.363869
SELL	CXCL11	0.356581	0.07376	0.364533
C1QA	FGF2	0.356581	0.07376	0.364533
SELL	FGF2	0.356581	0.07376	0.364533
F2RL3	ADA	0.356581	0.07376	0.364533
C1RL	IL18	0.356581	0.07376	0.364533
CD5L	LAP TGF-beta-1	0.357014	0.0733855	0.364533
ITGAX	IL15	0.355897	0.0743545	0.365959
SELP	CD70	0.355897	0.0743545	0.365959
SELP	DCN	-0.355897	0.0743545	0.365959
C5AR1	ANGPT2	0.355897	0.0743545	0.365959
GP1BA	MCP-3	0.355214	0.0749525	0.367014
CFH	MUC-16	-0.355214	0.0749525	0.367014
CR1	CD4	0.355214	0.0749525	0.367014
ADM	PDCD1	-0.355214	0.0749525	0.367014
SERPINA1	IL12	-0.355214	0.0749525	0.367014
PLAUR	FGF2	0.35453	0.0755543	0.368828
MMRN1	DCN	-0.35453	0.0755543	0.368828
LAMC1	IL12RB1	0.35453	0.0755543	0.368828
ITGAX	TNFRSF9	-0.353846	0.0761597	0.369897
SELL	IL18	0.353846	0.0761597	0.369897
SELL	GZMH	0.353846	0.0761597	0.369897
ITGAM	FASLG	-0.353846	0.0761597	0.369897
TXN	CCL20	0.353846	0.0761597	0.369897
DCN	MCP-1	0.353565	0.07641	0.370736
VSIG4	PDCD1	-0.353162	0.0767688	0.371347
DCN	TNFRSF21	0.353223	0.0767149	0.371347
TFPI	VEGFA	0.353162	0.0767688	0.371347
LAMC1	CAIX	-0.352479	0.0773817	0.372804
C1QC	CD4	0.352479	0.0773817	0.372804
CFH	NOS3	0.352479	0.0773817	0.372804
F13A1	CASP-8	0.352479	0.0773817	0.372804
ADM	IL-1 alpha	-0.351795	0.0779982	0.373497
ITGB3	ANGPT1	0.351111	0.0786185	0.373497
SELL	IL7	0.351111	0.0786185	0.373497
LAMC1	IL6	0.351795	0.0779982	0.373497
C2	CXCL11	0.351111	0.0786185	0.373497
CD55	CXCL11	0.351795	0.0779982	0.373497
CLU	CXCL11	0.351111	0.0786185	0.373497
CLU	PDGF subunit B	0.351111	0.0786185	0.373497
PLAUR	PDCD1	-0.351795	0.0779982	0.373497
PTX3	IL15	0.351111	0.0786185	0.373497
C5AR1	Gal-1	0.351795	0.0779982	0.373497
ADM	TNFRSF4	-0.351111	0.0786185	0.373497
CD5L	IL4	-0.351167	0.0785675	0.373497
TLR2	GZMB	0.351111	0.0786185	0.373497
FPR1	IL7	0.350427	0.0792426	0.375343
SELP	MIC-A/B	-0.350427	0.0792426	0.375343
TFPI	TNF	0.350427	0.0792426	0.375343
F2RL3	IL7	0.34906	0.0805019	0.376463
SERPINE1	ADGRG1	-0.34906	0.0805019	0.376463
SERPING1	CRTAM	0.34906	0.0805019	0.376463
TLR2	CD4	0.349744	0.0798704	0.376463
GP9	NOS3	0.349744	0.0798704	0.376463
ITGB3	CD40	0.34906	0.0805019	0.376463
PROS1	CD40	0.349744	0.0798704	0.376463
CR1	GZMH	0.349744	0.0798704	0.376463
MMRN1	CCL19	0.34906	0.0805019	0.376463
DCN	MCP-2	0.349461	0.0801305	0.376463
SERPINB2	PD-L1	0.34906	0.0805019	0.376463
ADM	ANGPT2	0.34906	0.0805019	0.376463
SERPING1	CCL20	0.34906	0.0805019	0.376463
PROCR	CD244	0.348778	0.0807637	0.377318
PLAUR	IL7	0.348376	0.0811373	0.377956
C1RL	FASLG	-0.348376	0.0811373	0.377956
TLR2	TNFRSF12A	0.348376	0.0811373	0.377956
CD55	ANGPT1	0.347692	0.0817765	0.380193
C1RL	CD4	0.347692	0.0817765	0.380193
TFPI	IL8	0.347009	0.0824194	0.381698
GZMM	FASLG	0.347009	0.0824194	0.381698
CR1	CXCL10	0.347009	0.0824194	0.381698
PTX3	CCL3	0.347009	0.0824194	0.381698
MMRN1	IL-1 alpha	-0.346325	0.0830662	0.382472
PLAU	CD40	0.346325	0.0830662	0.382472
PTX3	CXCL1	0.346325	0.0830662	0.382472
ITGAX	CD5	-0.346325	0.0830662	0.382472
GP9	PD-L2	-0.346325	0.0830662	0.382472
ADM	IL12	-0.346325	0.0830662	0.382472
PROCR	CD4	0.345641	0.0837169	0.383622
GP1BA	PDGF subunit B	0.345641	0.0837169	0.383622
CR1	CD5	-0.345641	0.0837169	0.383622
C2	TNFRSF21	0.345641	0.0837169	0.383622
GZMM	LAMP3	0.345641	0.0837169	0.383622
CD5L	CX3CL1	0.344976	0.0843532	0.385146
F5	TNFRSF12A	0.344957	0.0843714	0.385146
ITGA2B	TNFRSF21	-0.344957	0.0843714	0.385146
TXN	LAMP3	0.344957	0.0843714	0.385146
PTX3	CD40	0.344274	0.0850297	0.387043
SELP	CXCL10	0.344274	0.0850297	0.387043
LAMC1	MMP7	0.344274	0.0850297	0.387043
THBS1	CD40-L	0.342906	0.0863581	0.389385
GP9	EGF	0.342906	0.0863581	0.389385
ITGA2B	ADGRG1	-0.342906	0.0863581	0.389385
C1QC	IL2	0.342906	0.0863581	0.389385
PLAUR	IL18	0.342906	0.0863581	0.389385
C1QA	CXCL1	0.342906	0.0863581	0.389385
SELL	CD70	0.342906	0.0863581	0.389385
PLAUR	LAMP3	0.342906	0.0863581	0.389385
VSIG4	MMP12	-0.34359	0.085692	0.389385
F12	GZMB	0.342906	0.0863581	0.389385
CD5L	CXCL11	0.342225	0.0870258	0.390199
ITGB3	NOS3	0.342222	0.0870281	0.390199
ITGAM	VEGFR-2	-0.342222	0.0870281	0.390199
SELP	VEGFR-2	-0.342222	0.0870281	0.390199
MMRN1	IL18	0.342222	0.0870281	0.390199
TXN	CCL3	0.342222	0.0870281	0.390199
DCN	ADGRG1	0.341939	0.087307	0.391083
ITGAM	IL-1 alpha	-0.341538	0.0877021	0.392119
ITGB3	VEGFR-2	-0.341538	0.0877021	0.392119
TLR2	IL7	0.340855	0.08838	0.393678
MMRN1	Gal-9	0.340855	0.08838	0.393678
CFH	IL18	0.340855	0.08838	0.393678
VSIG4	PDGF subunit B	0.340855	0.08838	0.393678
F13A1	CD40-L	0.340171	0.0890618	0.394511
GP9	CD40	0.340171	0.0890618	0.394511
C1QC	TNFSF14	0.340171	0.0890618	0.394511
CR1L	TWEAK	0.340171	0.0890618	0.394511
GZMM	CCL20	0.340171	0.0890618	0.394511
CD40LG	IL12	0.340171	0.0890618	0.394511
ITGAM	CD4	0.339487	0.0897476	0.395717
ELANE	CD27	0.339487	0.0897476	0.395717
ITGA2B	HGF	-0.339487	0.0897476	0.395717
FPR1	IL4	-0.339487	0.0897476	0.395717
ITGAM	IL4	-0.339487	0.0897476	0.395717
CD5L	FGF2	0.339129	0.0901083	0.396941
C3AR1	IL8	0.338803	0.0904374	0.397293
GP9	PGF	-0.338803	0.0904374	0.397293
SELP	HO-1	0.338803	0.0904374	0.397293
C1QC	TNFRSF9	-0.33812	0.0911311	0.397784
ADM	EGF	0.33812	0.0911311	0.397784
MMRN1	IL7	0.33812	0.0911311	0.397784
SERPING1	CD4	0.33812	0.0911311	0.397784
SELL	NOS3	0.33812	0.0911311	0.397784
C1QC	LAP TGF-beta-1	0.33812	0.0911311	0.397784
LAMC1	LAP TGF-beta-1	0.33812	0.0911311	0.397784
C3AR1	IL7	0.337436	0.0918289	0.398799
ITGAX	IL7	0.337436	0.0918289	0.398799
GZMM	IL6	0.337436	0.0918289	0.398799
CFH	MCP-1	0.336752	0.0925306	0.398799
VWF	CRTAM	-0.336752	0.0925306	0.398799
PLAUR	NOS3	0.336752	0.0925306	0.398799
C1QA	LAP TGF-beta-1	0.336752	0.0925306	0.398799
F13A1	CXCL1	0.336752	0.0925306	0.398799
F12	CX3CL1	0.336752	0.0925306	0.398799
ADM	CCL17	-0.336752	0.0925306	0.398799
SERPINB2	IFN-gamma	0.336752	0.0925306	0.398799
CFH	CASP-8	0.336752	0.0925306	0.398799
PROCR	LAG3	0.337436	0.0918289	0.398799
ITGA2B	CD83	-0.337436	0.0918289	0.398799
DCN	GZMB	0.336468	0.0928236	0.399701
GP9	IL-1 alpha	-0.336068	0.0932364	0.399834
ITGAM	IL7	0.336068	0.0932364	0.399834
ELANE	FGF2	0.336068	0.0932364	0.399834
GZMM	HO-1	0.336068	0.0932364	0.399834
CD5L	MMP12	-0.336034	0.0932724	0.399834
CD40LG	TNFRSF9	0.335385	0.0939462	0.400569
SERPINB2	KIR3DL1	0.335385	0.0939462	0.400569
SERPINB2	PDGF subunit B	0.335385	0.0939462	0.400569
SERPINA1	Gal-1	0.335385	0.0939462	0.400569
CD40LG	CD70	0.335385	0.0939462	0.400569
DCN	CASP-8	0.335784	0.0935312	0.400569
CD55	IL8	0.334701	0.09466	0.400592
VSIG4	CD40-L	0.334701	0.09466	0.400592
SERPINB2	CXCL9	0.334701	0.09466	0.400592
F5	CD40	0.334701	0.09466	0.400592
CR2	GZMH	0.334701	0.09466	0.400592
SERPINB2	FASLG	-0.334701	0.09466	0.400592
F12	CD27	0.334701	0.09466	0.400592
CD5L	IL12RB1	0.334658	0.0947051	0.400592
C3AR1	GZMB	0.334701	0.09466	0.400592
ELANE	IL-1 alpha	-0.334017	0.0953779	0.400956
FPR1	IL-1 alpha	-0.334017	0.0953779	0.400956
CR1L	ANGPT1	0.334017	0.0953779	0.400956
ITGA2B	CRTAM	-0.334017	0.0953779	0.400956
C1QC	CD40	0.334017	0.0953779	0.400956
CR1	PD-L1	0.334017	0.0953779	0.400956
C1RL	CX3CL1	0.334017	0.0953779	0.400956
C5AR1	MCP-3	0.333333	0.0960999	0.403282
ELANE	CD40	0.333333	0.0960999	0.403282
C1QA	EGF	0.33265	0.096826	0.404909
TLR2	NOS3	0.33265	0.096826	0.404909
LAMC1	CXCL1	0.33265	0.096826	0.404909
PROCR	LAMP3	0.33265	0.096826	0.404909
SERPINE1	MCP-3	0.331966	0.0975561	0.406541
PLAUR	CRTAM	0.331966	0.0975561	0.406541
SERPINB2	CRTAM	0.331966	0.0975561	0.406541
F2RL3	NOS3	0.331966	0.0975561	0.406541
CR1	MCP-1	0.331282	0.0982904	0.407824
C1RL	MCP-2	0.331282	0.0982904	0.407824
C1QB	IL15	0.331282	0.0982904	0.407824
F12	CXCL10	0.331282	0.0982904	0.407824
ADM	CD5	-0.331282	0.0982904	0.407824
MMRN1	CD40-L	0.330598	0.0990288	0.409114
ITGA2B	IL6	0.330598	0.0990288	0.409114
LAMC1	IFN-gamma	0.330598	0.0990288	0.409114
F5	CXCL13	0.330598	0.0990288	0.409114
TFPI	CSF-1	0.330598	0.0990288	0.409114
CD5L	IL6	0.329843	0.0998497	0.410379
C1QC	GZMH	0.329915	0.0997713	0.410379
ADM	PD-L1	0.329915	0.0997713	0.410379
CFH	CCL23	0.329915	0.0997713	0.410379
C2	CCL17	-0.329915	0.0997713	0.410379
PROCR	PTN	0.329915	0.0997713	0.410379
PROCR	IL8	0.329231	0.100518	0.411711
F12	EGF	0.329231	0.100518	0.411711
MMRN1	CD4	0.329231	0.100518	0.411711
C1QB	CSF-1	0.329231	0.100518	0.411711
C1RL	MCP-3	0.328547	0.101269	0.411964
F12	IL-1 alpha	-0.328547	0.101269	0.411964
PROS1	IL7	0.328547	0.101269	0.411964
GZMM	CXCL9	0.328547	0.101269	0.411964
C3AR1	GZMA	0.328547	0.101269	0.411964
SERPING1	MMP7	-0.328547	0.101269	0.411964
ITGA2B	PD-L2	-0.328547	0.101269	0.411964
CR1L	KLRD1	0.328547	0.101269	0.411964
ITGB3	IL8	0.327863	0.102024	0.41398
ITGAM	IL18	0.327863	0.102024	0.41398
VWF	MMP12	-0.327863	0.102024	0.41398
CR1	MCP-3	0.327179	0.102783	0.414599
THBS1	EGF	0.327179	0.102783	0.414599
CD40LG	PGF	-0.327179	0.102783	0.414599
SERPINB2	GZMH	0.327179	0.102783	0.414599
C3AR1	PDCD1	-0.327179	0.102783	0.414599
VWF	CX3CL1	-0.327179	0.102783	0.414599
FPR1	CD83	-0.327179	0.102783	0.414599
ITGB3	ADGRG1	-0.326496	0.103546	0.415575
C3AR1	MCP-1	0.326496	0.103546	0.415575
PROS1	PDGF subunit B	0.326496	0.103546	0.415575
ITGAM	PDCD1	-0.326496	0.103546	0.415575
F5	IL4	-0.326496	0.103546	0.415575
GP9	LAG3	0.326496	0.103546	0.415575
C1QC	CD27	0.325812	0.104314	0.417955
C1QC	ANGPT2	0.325812	0.104314	0.417955
PF4	IL7	0.325128	0.105086	0.418593
C1RL	TRAIL	-0.325128	0.105086	0.418593
CD55	IL18	0.325128	0.105086	0.418593
C2	MCP-2	0.325128	0.105086	0.418593
C1QC	PD-L1	0.325128	0.105086	0.418593
PROCR	PD-L1	0.325128	0.105086	0.418593
GP9	CASP-8	0.325128	0.105086	0.418593
LAMC1	FGF2	0.324444	0.105862	0.420634
ITGB3	CCL19	0.324444	0.105862	0.420634
CD40LG	CASP-8	0.324444	0.105862	0.420634
TLR2	IL8	0.323761	0.106642	0.422331
GZMM	ANGPT1	0.323761	0.106642	0.422331
CD40LG	TNFRSF12A	-0.323761	0.106642	0.422331
TXN	CXCL13	0.323761	0.106642	0.422331
ITGB3	TIE2	-0.322393	0.108215	0.423652
CLU	CD40-L	0.322393	0.108215	0.423652
LAMC1	IL-1 alpha	-0.322393	0.108215	0.423652
SELP	EGF	0.322393	0.108215	0.423652
F13A1	IL7	0.323077	0.107427	0.423652
C3AR1	FGF2	0.322393	0.108215	0.423652
CD55	ADA	0.323077	0.107427	0.423652
GP1BA	VEGFR-2	-0.322393	0.108215	0.423652
DCN	GZMH	0.32279	0.107757	0.423652
PLAU	CD28	-0.323077	0.107427	0.423652
C1QA	IL10	0.322393	0.108215	0.423652
ITGAM	ANGPT2	0.322393	0.108215	0.423652
MMRN1	CASP-8	0.322393	0.108215	0.423652
F12	CXCL13	0.323077	0.107427	0.423652
PROCR	KIR3DL1	0.321709	0.109009	0.425712
PLAU	CD5	-0.321709	0.109009	0.425712
CD40LG	TNFRSF4	0.321709	0.109009	0.425712
DCN	CD244	0.320793	0.110078	0.427766
PLAUR	MCP-1	0.320342	0.110608	0.427766
PF4	ADA	0.320342	0.110608	0.427766
PLAUR	CD4	0.320342	0.110608	0.427766
C1QB	CXCL1	0.320342	0.110608	0.427766
C1QA	TNFSF14	0.320342	0.110608	0.427766
FPR1	FASLG	-0.320342	0.110608	0.427766
F5	HO-1	0.320342	0.110608	0.427766
THBS1	MIC-A/B	-0.320342	0.110608	0.427766
PLAUR	LAG3	0.321026	0.109806	0.427766
PROCR	IL12RB1	0.321026	0.109806	0.427766
CD40LG	CD83	0.321026	0.109806	0.427766
PTX3	CRTAM	0.319658	0.111414	0.429495
CD55	MCP-2	0.319658	0.111414	0.429495
SERPINB2	CD5	-0.319658	0.111414	0.429495
ITGB3	CD83	-0.319658	0.111414	0.429495
CD5L	IL15	0.319524	0.111572	0.429759
GZMM	CD40-L	0.318974	0.112224	0.430537
THBS1	IL6	0.318974	0.112224	0.430537
TLR2	TRAIL	-0.318974	0.112224	0.430537
CR1	CX3CL1	0.318974	0.112224	0.430537
F13A1	ANGPT2	0.318974	0.112224	0.430537
VWF	ADGRG1	-0.318291	0.113039	0.43193
SERPINA1	CXCL11	0.318291	0.113039	0.43193
TLR2	CD40	0.318291	0.113039	0.43193
F13A1	TNFSF14	0.318291	0.113039	0.43193
CLU	CD5	-0.318291	0.113039	0.43193
CD40LG	MCP-1	0.317607	0.113858	0.433329
F12	ADA	0.317607	0.113858	0.433329
CD55	CD4	0.317607	0.113858	0.433329
C3AR1	CXCL1	0.317607	0.113858	0.433329
MMRN1	PDGF subunit B	0.317607	0.113858	0.433329
DCN	IL8	0.316977	0.114616	0.434734
PROS1	PGF	-0.316923	0.114681	0.434734
C5AR1	NOS3	0.316923	0.114681	0.434734
TFPI	VEGFR-2	-0.316923	0.114681	0.434734
C1RL	ANGPT2	0.316923	0.114681	0.434734
ITGAX	NOS3	0.316239	0.115509	0.436488
ITGAX	HO-1	0.316239	0.115509	0.436488
CD55	CX3CL1	0.316239	0.115509	0.436488
PF4	IFN-gamma	0.316239	0.115509	0.436488
F13A1	IL8	0.314872	0.117178	0.436587
PLAU	IL8	0.315556	0.116341	0.436587
PF4	MCP-3	0.315556	0.116341	0.436587
TFPI	IL7	0.314872	0.117178	0.436587
DCN	IL6	0.315268	0.116693	0.436587
PF4	CD4	0.315556	0.116341	0.436587
CD40LG	NOS3	0.314872	0.117178	0.436587
CLU	LAP TGF-beta-1	0.314872	0.117178	0.436587
PTX3	LAP TGF-beta-1	0.315556	0.116341	0.436587
LAMC1	TWEAK	-0.314872	0.117178	0.436587
LAMC1	CCL4	0.314872	0.117178	0.436587
C3AR1	Gal-1	0.315556	0.116341	0.436587
CR1	CD70	0.315556	0.116341	0.436587
CFH	IL10	0.314872	0.117178	0.436587
CR1	CCL23	0.315556	0.116341	0.436587
F13A1	MMP7	0.314872	0.117178	0.436587
LAMC1	CXCL13	0.314872	0.117178	0.436587
PROCR	CSF-1	0.314872	0.117178	0.436587
C1RL	NOS3	0.314188	0.118019	0.437675
PLAUR	VEGFR-2	-0.314188	0.118019	0.437675
TXN	TNFRSF12A	0.314188	0.118019	0.437675
C2	MMP7	-0.314188	0.118019	0.437675
GP1BA	DCN	-0.314188	0.118019	0.437675
C1RL	CCL20	0.314188	0.118019	0.437675
SERPINB2	PGF	0.313504	0.118864	0.438431
SELP	GZMH	0.313504	0.118864	0.438431
DCN	GZMA	0.313558	0.118797	0.438431
SERPING1	HO-1	0.313504	0.118864	0.438431
CD5L	CXCL10	0.313677	0.11865	0.438431
F12	CCL23	0.313504	0.118864	0.438431
PROS1	CCL17	0.313504	0.118864	0.438431
ITGAM	MCP-1	0.312821	0.119714	0.43987
C5AR1	KIR3DL1	0.312821	0.119714	0.43987
SERPINA1	TNFSF14	0.312821	0.119714	0.43987
SERPING1	TNFSF14	0.312821	0.119714	0.43987
ITGAM	CX3CL1	0.312821	0.119714	0.43987
C1RL	IL-1 alpha	-0.312137	0.120568	0.441314
SELL	CRTAM	0.312137	0.120568	0.441314
SERPINE1	CXCL11	0.312137	0.120568	0.441314
C5AR1	CD4	0.312137	0.120568	0.441314
TLR2	GZMA	0.312137	0.120568	0.441314
C1QC	TRAIL	-0.311453	0.121427	0.442426
CD55	CD40	0.311453	0.121427	0.442426
LAMC1	GZMH	0.311453	0.121427	0.442426
F13A1	LAP TGF-beta-1	0.311453	0.121427	0.442426
PLAU	LAP TGF-beta-1	0.311453	0.121427	0.442426
ITGAX	IFN-gamma	0.311453	0.121427	0.442426
C3AR1	LAP TGF-beta-1	0.310769	0.12229	0.444893
CLU	FASLG	-0.310769	0.12229	0.444893
SERPINA1	EGF	0.310085	0.123158	0.446015
SELP	ANGPT1	0.310085	0.123158	0.446015
CR1	VEGFR-2	-0.310085	0.123158	0.446015
C2	IL18	0.310085	0.123158	0.446015
GP9	PDGF subunit B	0.310085	0.123158	0.446015
LAMC1	PD-L1	0.310085	0.123158	0.446015
F12	ANGPT1	0.309402	0.12403	0.446469
PTX3	CXCL9	0.309402	0.12403	0.446469
THBS1	CAIX	-0.309402	0.12403	0.446469
C1QB	LAP TGF-beta-1	0.309402	0.12403	0.446469
VWF	FASLG	-0.309402	0.12403	0.446469
SERPINE1	CXCL10	0.309402	0.12403	0.446469
CR2	TNFRSF12A	-0.309402	0.12403	0.446469
SERPINB2	ANGPT2	0.309402	0.12403	0.446469
TXN	CD4	0.308718	0.124906	0.447604
F12	VEGFR-2	-0.308718	0.124906	0.447604
SELL	VEGFR-2	-0.308718	0.124906	0.447604
ITGAM	PD-L1	0.308718	0.124906	0.447604
MMRN1	CD5	-0.308718	0.124906	0.447604
LAMC1	TNF	0.308718	0.124906	0.447604
PLAU	TNFRSF9	-0.308034	0.125787	0.449751
GP9	MCP-3	0.308034	0.125787	0.449751
CLU	ANGPT2	0.308034	0.125787	0.449751
SERPINA1	LAP TGF-beta-1	0.30735	0.126673	0.451905
PF4	IL5	-0.30735	0.126673	0.451905
TFPI	ICOSLG	-0.30735	0.126673	0.451905
CR1L	TIE2	0.306667	0.127563	0.452382
PLAUR	CXCL11	0.306667	0.127563	0.452382
TREM2	CD40	0.30685	0.127325	0.452382
CD55	CXCL1	0.306667	0.127563	0.452382
PROS1	CCL19	0.306667	0.127563	0.452382
VWF	HGF	-0.306667	0.127563	0.452382
GP9	CD70	0.306667	0.127563	0.452382
C3AR1	CXCL13	0.306667	0.127563	0.452382
CFB	ARG1	0.306507	0.127772	0.452784
C5AR1	TNFRSF9	-0.305983	0.128458	0.453538
SELP	CD40-L	0.305983	0.128458	0.453538
CD5L	IL-1 alpha	-0.30611	0.128291	0.453538
GZMM	CCL4	0.305983	0.128458	0.453538
C1QC	Gal-1	0.305983	0.128458	0.453538
TXN	CD40-L	0.305299	0.129357	0.454032
TFPI	IL6	0.305299	0.129357	0.454032
ITGB3	CRTAM	-0.305299	0.129357	0.454032
DCN	CAIX	0.305351	0.129289	0.454032
F5	PDCD1	-0.305299	0.129357	0.454032
PROCR	CCL19	0.305299	0.129357	0.454032
SERPINE1	ICOSLG	-0.305299	0.129357	0.454032
PTX3	IL4	-0.305299	0.129357	0.454032
C1QB	Gal-9	0.304615	0.130261	0.455867
ITGA2B	Gal-9	0.304615	0.130261	0.455867
ADM	MMP7	-0.304615	0.130261	0.455867
TREM2	KLRD1	0.304795	0.130024	0.455867
CD55	FGF2	0.303932	0.13117	0.458041
CLU	KIR3DL1	0.303932	0.13117	0.458041
SERPINA1	TNFRSF4	-0.303932	0.13117	0.458041
CFH	IL8	0.303248	0.132083	0.459218
ITGA2B	IL8	0.303248	0.132083	0.459218
TLR2	ADA	0.303248	0.132083	0.459218
CD5L	GZMH	0.303359	0.131934	0.459218
GZMM	CCL3	0.303248	0.132083	0.459218
VWF	TNFRSF21	-0.303248	0.132083	0.459218
CFB	CD27	-0.303083	0.132304	0.459654
CR1L	NOS3	0.302564	0.133001	0.460401
THBS1	CD40	0.302564	0.133001	0.460401
PROS1	TWEAK	-0.302564	0.133001	0.460401
ITGB3	FASLG	-0.302564	0.133001	0.460401
FPR1	Gal-1	0.302564	0.133001	0.460401
MMRN1	IL8	0.301197	0.13485	0.460801
SERPINB2	EGF	0.301197	0.13485	0.460801
TFPI	FGF2	0.30188	0.133923	0.460801
MMRN1	NOS3	0.301197	0.13485	0.460801
PLAU	NOS3	0.30188	0.133923	0.460801
ITGAX	CD40	0.301197	0.13485	0.460801
CD55	LAP TGF-beta-1	0.301197	0.13485	0.460801
TFPI	CXCL1	0.30188	0.133923	0.460801
C1QB	TNFSF14	0.30188	0.133923	0.460801
GZMM	TNFSF14	0.301197	0.13485	0.460801
SERPINA1	PDGF subunit B	0.301197	0.13485	0.460801
CR2	PDCD1	0.301197	0.13485	0.460801
MMRN1	FASLG	-0.301197	0.13485	0.460801
ADM	HO-1	0.30188	0.133923	0.460801
SERPINA1	TNFRSF12A	0.30188	0.133923	0.460801
CD55	IL4	-0.30188	0.133923	0.460801
PF4	KLRD1	-0.301197	0.13485	0.460801
SELP	GZMB	0.301197	0.13485	0.460801
ITGA2B	FASLG	-0.300513	0.135781	0.463322
CR1L	CX3CL1	0.300513	0.135781	0.463322
SERPINA1	IL-1 alpha	-0.299829	0.136717	0.46354
CR1L	ADGRG1	0.299829	0.136717	0.46354
FPR1	CXCL1	0.299829	0.136717	0.46354
TREM2	CCL23	0.300343	0.136013	0.46354
PROCR	ARG1	0.299829	0.136717	0.46354
CFH	PD-L2	0.299829	0.136717	0.46354
ITGA2B	VEGFA	0.299829	0.136717	0.46354
CD5L	IL13	-0.299919	0.136593	0.46354
GZMM	CD83	0.299829	0.136717	0.46354
TXN	CRTAM	0.299145	0.137658	0.46607
FPR1	MCP-2	0.299145	0.137658	0.46607
CR2	IL8	0.298462	0.138604	0.466957
GP9	IL6	0.298462	0.138604	0.466957
C1RL	MCP-1	0.298462	0.138604	0.466957
ELANE	CAIX	-0.298462	0.138604	0.466957
C2	NOS3	0.298462	0.138604	0.466957
F2RL3	CD40	0.298462	0.138604	0.466957
PF4	IL4	-0.298462	0.138604	0.466957
PROCR	ADA	0.297778	0.139554	0.468838
FPR1	PDGF subunit B	0.297778	0.139554	0.468838
SERPINB2	MCP-2	0.297778	0.139554	0.468838
CR1	HO-1	0.297778	0.139554	0.468838
GP1BA	CD244	-0.297487	0.13996	0.469871
PF4	VEGFR-2	-0.297094	0.140509	0.470065
FPR1	GZMH	0.297094	0.140509	0.470065
CR1	KIR3DL1	0.297094	0.140509	0.470065
F5	LAP TGF-beta-1	0.297094	0.140509	0.470065
SELL	HO-1	0.297094	0.140509	0.470065
ADM	IL8	0.295726	0.142432	0.471228
CFB	IL-1 alpha	0.296233	0.141717	0.471228
F13A1	IL6	0.29641	0.141468	0.471228
GP1BA	IL6	0.29641	0.141468	0.471228
F12	MCP-1	0.29641	0.141468	0.471228
DCN	CXCL11	0.296461	0.141397	0.471228
F13A1	MCP-4	0.295726	0.142432	0.471228
C5AR1	FGF2	0.29641	0.141468	0.471228
CR2	TNFSF14	0.29641	0.141468	0.471228
PLAUR	TNFSF14	0.295726	0.142432	0.471228
F12	CCL19	0.295726	0.142432	0.471228
CR2	CCL3	0.295726	0.142432	0.471228
CFB	IFN-gamma	-0.296233	0.141717	0.471228
ADM	LAMP3	0.295726	0.142432	0.471228
CD40LG	LAMP3	0.295726	0.142432	0.471228
F12	CCL20	0.295726	0.142432	0.471228
TLR2	TNFRSF9	-0.295043	0.143401	0.471499
C3AR1	CD244	0.295435	0.142845	0.471499
SERPINB2	CCL4	0.295043	0.143401	0.471499
PLAUR	TNFRSF12A	0.295043	0.143401	0.471499
PLAU	TNFRSF4	-0.295043	0.143401	0.471499
SELL	ANGPT2	0.295043	0.143401	0.471499
TXN	ICOSLG	-0.295043	0.143401	0.471499
TREM2	VEGFA	0.295206	0.143169	0.471499
SERPINB2	LAG3	0.295043	0.143401	0.471499
DCN	CRTAM	0.294409	0.144303	0.472751
C1QA	Gal-9	0.294359	0.144375	0.472751
DCN	PD-L1	0.294409	0.144303	0.472751
C1QA	CD27	0.294359	0.144375	0.472751
C5AR1	HO-1	0.294359	0.144375	0.472751
PROCR	CASP-8	0.294359	0.144375	0.472751
SERPINA1	ANGPT1	0.293675	0.145353	0.47304
MMRN1	ADGRG1	-0.293675	0.145353	0.47304
CR1L	MUC-16	-0.293675	0.145353	0.47304
GP9	IL18	0.293675	0.145353	0.47304
CD55	CCL3	0.293675	0.145353	0.47304
ITGA2B	PTN	-0.293675	0.145353	0.47304
F12	IL4	-0.293675	0.145353	0.47304
C1QC	LAG3	0.293675	0.145353	0.47304
CFH	CSF-1	0.293675	0.145353	0.47304
CR1	IL-1 alpha	-0.292991	0.146336	0.473983
C1QA	ANGPT1	0.292991	0.146336	0.473983
SERPINB2	ANGPT1	0.292991	0.146336	0.473983
C3AR1	CD40	0.292991	0.146336	0.473983
GP1BA	CCL19	0.292991	0.146336	0.473983
CD5L	IL5	-0.293041	0.146265	0.473983
CR2	TNF	0.292991	0.146336	0.473983
CD5L	PGF	0.292353	0.147259	0.474612
TREM2	IL2	-0.292466	0.147095	0.474612
ITGAX	VEGFR-2	-0.292308	0.147324	0.474612
SELL	CXCL1	0.292308	0.147324	0.474612
ITGAM	TNFSF14	0.292308	0.147324	0.474612
CR2	GZMA	0.292308	0.147324	0.474612
PLAUR	CD70	0.292308	0.147324	0.474612
F2RL3	IL12RB1	0.292308	0.147324	0.474612
F2RL3	MCP-3	0.291624	0.148317	0.474931
SERPINE1	FGF2	0.291624	0.148317	0.474931
THBS1	MUC-16	-0.291624	0.148317	0.474931
CR1L	Gal-9	0.291624	0.148317	0.474931
SERPINA1	GZMH	0.291624	0.148317	0.474931
CR2	TWEAK	-0.291624	0.148317	0.474931
LAMC1	CD27	0.291624	0.148317	0.474931
ADM	GZMA	0.291624	0.148317	0.474931
C1QB	CX3CL1	0.291624	0.148317	0.474931
CR1	IL8	0.290256	0.150316	0.477499
PROS1	FGF2	0.290256	0.150316	0.477499
PROS1	VEGFR-2	-0.290256	0.150316	0.477499
TXN	VEGFR-2	-0.29094	0.149314	0.477499
TFPI	KIR3DL1	0.290256	0.150316	0.477499
PROS1	CXCL1	0.290256	0.150316	0.477499
ITGB3	IL33	0.290256	0.150316	0.477499
CLU	PD-L1	0.290256	0.150316	0.477499
GP9	IL10	0.290256	0.150316	0.477499
CR1	CXCL13	0.290256	0.150316	0.477499
SERPING1	PD-L2	0.290256	0.150316	0.477499
LAMC1	LAG3	0.290256	0.150316	0.477499
C1QB	CAIX	-0.289573	0.151323	0.479107
F12	LAP TGF-beta-1	0.289573	0.151323	0.479107
CD5L	NCR1	0.289601	0.151281	0.479107
GP1BA	TNF	0.289573	0.151323	0.479107
PLAU	CD83	-0.289573	0.151323	0.479107
ITGAX	ANGPT1	0.288889	0.152335	0.480025
TLR2	ANGPT1	0.288889	0.152335	0.480025
GZMM	CD8A	0.288889	0.152335	0.480025
TREM2	KIR3DL1	-0.288699	0.152617	0.480025
CFB	LAP TGF-beta-1	0.288699	0.152617	0.480025
C5AR1	TNFSF14	0.288889	0.152335	0.480025
F12	TNFRSF12A	0.288889	0.152335	0.480025
CFB	TNFRSF4	-0.288699	0.152617	0.480025
C5AR1	IL4	-0.288889	0.152335	0.480025
C1RL	IL12	-0.288889	0.152335	0.480025
ITGAM	CRTAM	0.288205	0.153352	0.480127
VWF	FGF2	0.288205	0.153352	0.480127
PTX3	CCL19	0.288205	0.153352	0.480127
TFPI	CCL19	0.288205	0.153352	0.480127
C1RL	HO-1	0.288205	0.153352	0.480127
SERPINA1	LAG3	0.288205	0.153352	0.480127
SELL	CCL20	0.288205	0.153352	0.480127
C3AR1	EGF	0.287521	0.154373	0.480808
ITGA2B	PGF	-0.287521	0.154373	0.480808
GP9	TWEAK	-0.287521	0.154373	0.480808
F12	Gal-1	0.287521	0.154373	0.480808
C1QC	TNFRSF12A	0.287521	0.154373	0.480808
PF4	DCN	-0.287521	0.154373	0.480808
CR2	LAG3	0.287521	0.154373	0.480808
CR1	GZMB	0.287521	0.154373	0.480808
ITGB3	IL7	0.286838	0.155399	0.482747
C2	CXCL1	0.286838	0.155399	0.482747
TLR2	PDGF subunit B	0.286838	0.155399	0.482747
PROCR	CXCL5	0.286838	0.155399	0.482747
PROS1	IL-1 alpha	-0.286154	0.15643	0.482814
GP1BA	ANGPT1	0.286154	0.15643	0.482814
C2	MCP-1	0.286154	0.15643	0.482814
ITGAM	CXCL11	0.286154	0.15643	0.482814
LAMC1	Gal-9	0.286154	0.15643	0.482814
THBS1	PDGF subunit B	0.286154	0.15643	0.482814
SELL	MCP-2	0.286154	0.15643	0.482814
ITGA2B	Gal-1	-0.286154	0.15643	0.482814
CR2	CASP-8	0.286154	0.15643	0.482814
SELP	CXCL13	0.286154	0.15643	0.482814
ITGAM	FGF2	0.28547	0.157466	0.484138
VSIG4	IL2	0.28547	0.157466	0.484138
ADM	CXCL1	0.28547	0.157466	0.484138
VSIG4	TNFSF14	0.28547	0.157466	0.484138
CD55	GZMA	0.28547	0.157466	0.484138
C1QA	CD5	-0.28547	0.157466	0.484138
SERPINE1	TIE2	-0.284786	0.158507	0.484226
CR2	PGF	-0.284786	0.158507	0.484226
SERPINA1	PGF	0.284786	0.158507	0.484226
PLAU	GZMH	0.284786	0.158507	0.484226
PF4	KIR3DL1	0.284786	0.158507	0.484226
ITGB3	TNFSF14	0.284786	0.158507	0.484226
ADM	Gal-1	0.284786	0.158507	0.484226
DCN	TNFRSF12A	0.285177	0.157912	0.484226
GP1BA	CCL20	0.284786	0.158507	0.484226
LAMC1	CCL20	0.284786	0.158507	0.484226
FPR1	EGF	0.284103	0.159553	0.484942
PROS1	IL6	0.284103	0.159553	0.484942
F2RL3	CXCL9	0.284103	0.159553	0.484942
VWF	CD8A	-0.284103	0.159553	0.484942
C3AR1	PDGF subunit B	0.284103	0.159553	0.484942
SERPINE1	CCL19	0.284103	0.159553	0.484942
PLAU	CCL23	0.284103	0.159553	0.484942
C1RL	LAMP3	0.284103	0.159553	0.484942
SERPING1	MCP-1	0.283419	0.160603	0.486282
PROS1	CD8A	-0.283419	0.160603	0.486282
PTX3	MCP-2	0.283419	0.160603	0.486282
TLR2	CD70	0.283419	0.160603	0.486282
PROS1	TNFRSF21	-0.283419	0.160603	0.486282
SERPINB2	ICOSLG	-0.283419	0.160603	0.486282
F13A1	CD244	-0.283125	0.161055	0.486705
TREM2	CXCL9	0.28322	0.16091	0.486705
C1QC	NOS3	0.282735	0.161658	0.486705
F5	FASLG	-0.282735	0.161658	0.486705
CR2	CCL19	0.282735	0.161658	0.486705
PF4	HGF	-0.282735	0.161658	0.486705
CR1	CXCL12	0.282735	0.161658	0.486705
SERPINE1	IL12RB1	0.282735	0.161658	0.486705
CD55	GZMB	0.282735	0.161658	0.486705
LAMC1	PGF	-0.282051	0.162719	0.48836
SELP	CD4	0.282051	0.162719	0.48836
SERPING1	VEGFR-2	-0.282051	0.162719	0.48836
F12	MCP-2	0.282051	0.162719	0.48836
CFH	CX3CL1	0.282051	0.162719	0.48836
C1RL	TNFRSF9	-0.281368	0.163784	0.488797
SELP	TIE2	-0.281368	0.163784	0.488797
PROS1	ANGPT1	0.281368	0.163784	0.488797
MMRN1	IL6	0.281368	0.163784	0.488797
SERPINE1	IL6	0.281368	0.163784	0.488797
THBS1	ADGRG1	-0.281368	0.163784	0.488797
GP1BA	CAIX	-0.281368	0.163784	0.488797
ELANE	HGF	-0.281368	0.163784	0.488797
MMRN1	MIC-A/B	-0.281368	0.163784	0.488797
SERPINB2	TIE2	0.280684	0.164854	0.490461
C1RL	CXCL11	0.280684	0.164854	0.490461
C5AR1	CD40	0.280684	0.164854	0.490461
ITGAX	PDGF subunit B	0.280684	0.164854	0.490461
C1RL	LAG3	0.280684	0.164854	0.490461
THBS1	MCP-3	0.28	0.165929	0.491215
F5	CRTAM	0.28	0.165929	0.491215
PROCR	CAIX	0.28	0.165929	0.491215
PLAUR	CD40	0.28	0.165929	0.491215
SERPINB2	CX3CL1	0.28	0.165929	0.491215
TXN	NCR1	0.28	0.165929	0.491215
CD55	DCN	0.28	0.165929	0.491215
CD5L	ICOSLG	-0.280315	0.165434	0.491215
CFH	CD4	0.279316	0.167009	0.493496
PF4	CD70	0.279316	0.167009	0.493496
ITGA2B	MIC-A/B	-0.279316	0.167009	0.493496
TLR2	LAP TGF-beta-1	0.278632	0.168094	0.496089
C5AR1	PD-L1	0.278632	0.168094	0.496089
F5	ANGPT1	0.277949	0.169183	0.496548
ITGA2B	ANGPT1	0.277949	0.169183	0.496548
SERPINE1	HGF	-0.277949	0.169183	0.496548
C1QC	GZMA	0.277949	0.169183	0.496548
C1QB	CD5	-0.277949	0.169183	0.496548
CD40LG	ARG1	0.277949	0.169183	0.496548
TXN	MMP12	-0.277949	0.169183	0.496548
CD5L	CXCL13	0.278251	0.168701	0.496548
CR1	LAG3	0.277949	0.169183	0.496548
SELP	ADA	0.277265	0.170278	0.497624
PF4	NOS3	0.277265	0.170278	0.497624
GP1BA	HO-1	0.277265	0.170278	0.497624
PROS1	HO-1	0.277265	0.170278	0.497624
CLU	ARG1	-0.277265	0.170278	0.497624
F5	NCR1	0.277265	0.170278	0.497624
PTX3	MMP12	-0.277265	0.170278	0.497624
CR1L	CD244	0.27697	0.170751	0.498702
PROS1	EGF	0.276581	0.171378	0.499617
GZMM	NCR1	0.276581	0.171378	0.499617
F13A1	CCL20	0.276581	0.171378	0.499617
ADM	PDGF subunit B	0.275897	0.172482	0.500702
CLU	MCP-2	0.275897	0.172482	0.500702
TXN	CCL4	0.275897	0.172482	0.500702
GP1BA	CXCL5	0.275897	0.172482	0.500702
C3AR1	TNFRSF21	0.275897	0.172482	0.500702
C2	IL12RB1	0.275897	0.172482	0.500702
FPR1	IL12	-0.275897	0.172482	0.500702
TREM2	TNFRSF21	-0.275685	0.172826	0.501395
CD5L	CRTAM	0.275499	0.173128	0.501966
PF4	CD40	0.275214	0.173592	0.502398
PROCR	MCP-2	0.275214	0.173592	0.502398
CR2	CCL20	0.275214	0.173592	0.502398
CR2	NOS3	0.27453	0.174707	0.504099
ITGAX	TNFSF14	0.27453	0.174707	0.504099
CD55	PDGF subunit B	0.27453	0.174707	0.504099
F2RL3	CD27	0.27453	0.174707	0.504099
PROS1	HGF	-0.27453	0.174707	0.504099
ITGA2B	NOS3	0.273846	0.175826	0.504591
SERPINE1	VEGFR-2	-0.273846	0.175826	0.504591
TLR2	PDCD1	-0.273846	0.175826	0.504591
MMRN1	IL10	0.273846	0.175826	0.504591
TREM2	MMP12	-0.274315	0.175057	0.504591
CD55	CXCL13	0.273846	0.175826	0.504591
GP1BA	PD-L2	-0.273846	0.175826	0.504591
SERPINA1	CCL20	0.273846	0.175826	0.504591
PF4	GZMB	0.273846	0.175826	0.504591
LAMC1	GZMA	0.273162	0.176951	0.506906
ITGB3	VEGFA	0.273162	0.176951	0.506906
SELP	TNF	0.273162	0.176951	0.506906
DCN	FASLG	0.272867	0.177438	0.507997
SERPINB2	CD40-L	0.272479	0.17808	0.509532
F2RL3	VEGFR-2	-0.271795	0.179215	0.511249
CD55	KIR3DL1	0.271795	0.179215	0.511249
GP1BA	TNFSF14	0.271795	0.179215	0.511249
CLU	MIC-A/B	-0.271795	0.179215	0.511249
CR1	LAMP3	0.271795	0.179215	0.511249
ITGB3	IL-1 alpha	-0.271111	0.180355	0.512666
C5AR1	VEGFR-2	-0.271111	0.180355	0.512666
C1RL	GZMH	0.271111	0.180355	0.512666
ELANE	CD70	0.271111	0.180355	0.512666
PROCR	TNFRSF21	0.271111	0.180355	0.512666
PROS1	CD83	-0.271111	0.180355	0.512666
C1QA	CD8A	-0.270427	0.181499	0.513479
CLU	MUC-16	-0.270427	0.181499	0.513479
TXN	ADA	0.270427	0.181499	0.513479
CFB	CD40	0.270548	0.181296	0.513479
CFH	IL5	-0.270427	0.181499	0.513479
ITGAX	CXCL10	0.270427	0.181499	0.513479
C2	DCN	0.270427	0.181499	0.513479
F2RL3	MIC-A/B	-0.270427	0.181499	0.513479
CR1L	CRTAM	0.269744	0.182649	0.516121
CFH	CXCL5	-0.269744	0.182649	0.516121
GP9	ANGPT1	0.26906	0.183804	0.51816
ADM	IL7	0.26906	0.183804	0.51816
GP1BA	LAP TGF-beta-1	0.26906	0.183804	0.51816
FPR1	HO-1	0.26906	0.183804	0.51816
TREM2	Gal-1	0.268836	0.184183	0.518923
C3AR1	IL-1 alpha	-0.268376	0.184964	0.518983
PF4	IL6	0.268376	0.184964	0.518983
FPR1	CXCL11	0.268376	0.184964	0.518983
PROS1	TRAIL	-0.268376	0.184964	0.518983
PLAU	IL18	0.268376	0.184964	0.518983
CD55	LAMP3	0.268376	0.184964	0.518983
C5AR1	CD83	-0.268376	0.184964	0.518983
DCN	IL4	-0.26808	0.185467	0.520091
C1QA	TNFRSF9	-0.267692	0.186128	0.520116
PROS1	ADGRG1	-0.267692	0.186128	0.520116
PROS1	CD4	0.267692	0.186128	0.520116
ADM	CD40	0.267692	0.186128	0.520116
CD5L	GZMA	0.267933	0.185718	0.520116
GP1BA	IL13	0.267692	0.186128	0.520116
CD5L	TNFRSF4	0.267589	0.186305	0.520307
GP9	CXCL11	0.267009	0.187298	0.522165
CD40LG	CCL3	0.267009	0.187298	0.522165
F2RL3	TNFRSF4	0.267009	0.187298	0.522165
MMRN1	TIE2	-0.266325	0.188473	0.523306
F13A1	TRAIL	-0.266325	0.188473	0.523306
PLAU	ADA	0.266325	0.188473	0.523306
PLAUR	GZMH	0.266325	0.188473	0.523306
ELANE	IL5	-0.266325	0.188473	0.523306
GP9	HGF	-0.266325	0.188473	0.523306
TFPI	NCR1	0.266325	0.188473	0.523306
CFH	MCP-3	0.265641	0.189653	0.525059
CD55	EGF	0.265641	0.189653	0.525059
THBS1	Gal-9	0.265641	0.189653	0.525059
GZMM	DCN	0.265641	0.189653	0.525059
C3AR1	PTN	-0.265641	0.189653	0.525059
CFB	ANGPT1	0.265069	0.190645	0.5253
FPR1	FGF2	0.264957	0.190839	0.5253
FPR1	CD40	0.264957	0.190839	0.5253
ITGB3	LAP TGF-beta-1	0.264957	0.190839	0.5253
CFB	IL5	-0.265069	0.190645	0.5253
ADM	TNFRSF12A	0.264957	0.190839	0.5253
F2RL3	DCN	-0.264957	0.190839	0.5253
PROCR	MIC-A/B	-0.264957	0.190839	0.5253
GP1BA	CXCL13	0.264957	0.190839	0.5253
ITGB3	CXCL13	0.264957	0.190839	0.5253
CD5L	MCP-3	0.264837	0.191047	0.525572
THBS1	IL-1 alpha	-0.264274	0.192029	0.527969
TFPI	ADA	0.26359	0.193224	0.529126
SERPINE1	CD4	0.26359	0.193224	0.529126
PLAUR	MCP-2	0.26359	0.193224	0.529126
MMRN1	HO-1	0.26359	0.193224	0.529126
ITGB3	CXCL12	0.26359	0.193224	0.529126
PLAU	CXCL13	0.26359	0.193224	0.529126
C3AR1	IL12	-0.26359	0.193224	0.529126
C1QC	GZMB	0.262906	0.194425	0.531805
SELP	CSF-1	0.262906	0.194425	0.531805
TREM2	TNFRSF9	-0.262329	0.195441	0.532666
CLU	ANGPT1	0.262222	0.19563	0.532666
C3AR1	ADA	0.262222	0.19563	0.532666
C1RL	PDCD1	-0.262222	0.19563	0.532666
SELL	PDCD1	-0.262222	0.19563	0.532666
CR2	PD-L1	0.262222	0.19563	0.532666
F13A1	CCL23	0.262222	0.19563	0.532666
CFH	LAMP3	0.262222	0.19563	0.532666
PROS1	CRTAM	-0.261538	0.196841	0.534138
ITGAM	KIR3DL1	0.261538	0.196841	0.534138
GZMM	CX3CL1	0.261538	0.196841	0.534138
CD40LG	NCR1	0.261538	0.196841	0.534138
ITGB3	PD-L2	-0.261538	0.196841	0.534138
CLU	LAG3	0.261538	0.196841	0.534138
ITGA2B	PDCD1	-0.260855	0.198056	0.535918
CD40LG	DCN	0.260855	0.198056	0.535918
C1QB	MIC-A/B	0.260855	0.198056	0.535918
FPR1	PTN	-0.260855	0.198056	0.535918
F12	LAMP3	0.260855	0.198056	0.535918
LAMC1	MCP-3	0.260171	0.199277	0.53649
F13A1	EGF	0.260171	0.199277	0.53649
C5AR1	MCP-1	0.260171	0.199277	0.53649
ITGAX	CAIX	-0.260171	0.199277	0.53649
CR1L	IL2	-0.260171	0.199277	0.53649
F2RL3	TNFRSF21	-0.260171	0.199277	0.53649
F13A1	CCL17	0.260171	0.199277	0.53649
F2RL3	MMP12	-0.260171	0.199277	0.53649
MMRN1	LAG3	0.260171	0.199277	0.53649
SELP	CD244	-0.259873	0.19981	0.537071
ELANE	MCP-4	0.259487	0.200503	0.537071
DCN	CXCL9	0.259873	0.19981	0.537071
C5AR1	CX3CL1	0.259487	0.200503	0.537071
GP1BA	IFN-gamma	0.259487	0.200503	0.537071
VSIG4	CASP-8	0.259487	0.200503	0.537071
THBS1	PD-L2	-0.259487	0.200503	0.537071
ITGAM	LAG3	0.259487	0.200503	0.537071
ITGB3	CCL20	0.259487	0.200503	0.537071
C3AR1	TNFRSF9	-0.258803	0.201735	0.537959
LAMC1	ADGRG1	-0.258803	0.201735	0.537959
ITGB3	Gal-9	0.258803	0.201735	0.537959
ITGAM	GZMH	0.258803	0.201735	0.537959
C5AR1	FASLG	-0.258803	0.201735	0.537959
SERPINE1	Gal-1	0.258803	0.201735	0.537959
SELP	PD-L1	0.258803	0.201735	0.537959
CD55	LAG3	0.258803	0.201735	0.537959
F2RL3	CD40-L	0.25812	0.202971	0.538256
MMRN1	ANGPT1	0.25812	0.202971	0.538256
THBS1	ANGPT1	0.25812	0.202971	0.538256
CLU	NOS3	0.25812	0.202971	0.538256
CLU	GZMH	0.25812	0.202971	0.538256
CD40LG	PD-L1	0.25812	0.202971	0.538256
SERPINA1	PD-L1	0.25812	0.202971	0.538256
C1QC	CCL3	0.25812	0.202971	0.538256
C1QC	PTN	-0.25812	0.202971	0.538256
ITGAX	CD83	-0.25812	0.202971	0.538256
GZMM	CD4	0.257436	0.204212	0.539753
GP9	CCL19	0.257436	0.204212	0.539753
FPR1	LAG3	0.257436	0.204212	0.539753
PLAUR	CCL20	0.257436	0.204212	0.539753
ITGA2B	KLRD1	-0.257436	0.204212	0.539753
SERPINA1	CD83	-0.257436	0.204212	0.539753
C1QB	EGF	0.256752	0.205459	0.541254
ITGB3	TRAIL	-0.256752	0.205459	0.541254
C1RL	CD40	0.256752	0.205459	0.541254
CD55	PDCD1	-0.256752	0.205459	0.541254
VWF	GZMA	-0.256752	0.205459	0.541254
SERPINE1	CCL20	0.256752	0.205459	0.541254
F12	CD40-L	0.256068	0.206711	0.542758
TXN	ADGRG1	0.256068	0.206711	0.542758
PROCR	Gal-9	0.256068	0.206711	0.542758
GZMM	CCL19	0.256068	0.206711	0.542758
C1RL	CCL23	0.256068	0.206711	0.542758
MMRN1	IL12	-0.256068	0.206711	0.542758
TREM2	NOS3	0.255822	0.207163	0.543646
SERPING1	TNFRSF9	-0.255385	0.207968	0.543671
CR1	MCP-2	0.255385	0.207968	0.543671
ITGAM	MCP-2	0.255385	0.207968	0.543671
C1QB	CCL4	0.255385	0.207968	0.543671
GZMM	CD70	0.255385	0.207968	0.543671
F12	ANGPT2	0.255385	0.207968	0.543671
CFH	IFN-gamma	0.255385	0.207968	0.543671
F13A1	CAIX	-0.254701	0.20923	0.544887
ITGAX	ADA	0.254701	0.20923	0.544887
DCN	LAP TGF-beta-1	0.254744	0.20915	0.544887
C1QA	PDCD1	-0.254701	0.20923	0.544887
SERPINE1	CCL17	-0.254701	0.20923	0.544887
C1QC	IL12RB1	0.254701	0.20923	0.544887
ITGAM	CD83	-0.254701	0.20923	0.544887
PF4	GZMH	0.254017	0.210497	0.54581
C1RL	KIR3DL1	0.254017	0.210497	0.54581
PROCR	PDCD1	0.254017	0.210497	0.54581
CD40LG	CD28	0.254017	0.210497	0.54581
FPR1	PD-L1	0.254017	0.210497	0.54581
F2RL3	CXCL5	0.254017	0.210497	0.54581
DCN	DCN	0.254061	0.210417	0.54581
CR2	TNFRSF21	-0.254017	0.210497	0.54581
C1QB	CD8A	-0.253333	0.21177	0.547626
PLAU	CXCL1	0.253333	0.21177	0.547626
SERPINA1	IL5	-0.253333	0.21177	0.547626
ITGB3	CX3CL1	-0.253333	0.21177	0.547626
CLU	CD83	-0.253333	0.21177	0.547626
CFB	CD244	0.253126	0.212157	0.548331
SELP	CXCL9	0.25265	0.213048	0.549149
SELL	TNFSF14	0.25265	0.213048	0.549149
F5	GZMA	0.25265	0.213048	0.549149
CR1	CCL3	0.25265	0.213048	0.549149
FPR1	TNFRSF4	-0.25265	0.213048	0.549149
PLAU	MCP-1	0.251966	0.214331	0.550971
CFH	CD28	-0.251966	0.214331	0.550971
PTX3	CCL4	0.251966	0.214331	0.550971
ITGA2B	ARG1	-0.251966	0.214331	0.550971
PTX3	TNFRSF21	0.251966	0.214331	0.550971
CFH	FASLG	-0.251282	0.215619	0.552501
VWF	MCP-2	-0.251282	0.215619	0.552501
PTX3	CD5	-0.251282	0.215619	0.552501
C1QC	MIC-A/B	0.251282	0.215619	0.552501
F2RL3	VEGFA	0.251282	0.215619	0.552501
C1QC	KLRD1	0.251282	0.215619	0.552501
C1QC	ANGPT1	0.250598	0.216912	0.554035
VWF	TRAIL	-0.250598	0.216912	0.554035
CD5L	CXCL1	0.250735	0.216652	0.554035
PLAU	PDGF subunit B	0.250598	0.216912	0.554035
CD5L	TNFRSF21	0.250735	0.216652	0.554035
C1QB	IL12RB1	0.250598	0.216912	0.554035
C1QC	EGF	0.249915	0.218211	0.55646
CR2	HGF	-0.249915	0.218211	0.55646
MMRN1	CD83	-0.249915	0.218211	0.55646
SERPINE1	MCP-1	0.249231	0.219514	0.558891
F13A1	FASLG	-0.249231	0.219514	0.558891
PF4	PD-L2	-0.249231	0.219514	0.558891
LAMC1	CD40-L	0.248547	0.220823	0.560732
SERPINB2	IL2	-0.248547	0.220823	0.560732
F5	CCL19	0.248547	0.220823	0.560732
C1QC	LAMP3	0.248547	0.220823	0.560732
THBS1	CD83	-0.248547	0.220823	0.560732
PROS1	CD40-L	0.247863	0.222138	0.561387
C1QC	IL-1 alpha	-0.247863	0.222138	0.561387
CD40LG	CXCL9	0.247863	0.222138	0.561387
ITGAX	CD4	0.247863	0.222138	0.561387
THBS1	VEGFR-2	-0.247863	0.222138	0.561387
ELANE	PDCD1	-0.247863	0.222138	0.561387
C3AR1	TNFRSF4	-0.247863	0.222138	0.561387
TXN	ANGPT2	0.247863	0.222138	0.561387
CFB	MMP12	0.247946	0.221979	0.561387
SELP	MCP-1	0.247179	0.223457	0.56205
ADM	FGF2	0.247179	0.223457	0.56205
C3AR1	NOS3	0.247179	0.223457	0.56205
C2	IL2	0.247179	0.223457	0.56205
GZMM	IL15	0.247179	0.223457	0.56205
DCN	CD70	0.247564	0.222715	0.56205
PROS1	CD5	-0.247179	0.223457	0.56205
SERPINA1	CCL17	-0.247179	0.223457	0.56205
CLU	PTN	-0.247179	0.223457	0.56205
CD40LG	CCL4	0.246496	0.224782	0.563899
GP1BA	TNFRSF21	-0.246496	0.224782	0.563899
ELANE	CASP-8	0.246496	0.224782	0.563899
PROS1	KLRD1	-0.246496	0.224782	0.563899
GP9	GZMB	0.246496	0.224782	0.563899
F12	TIE2	-0.245812	0.226112	0.566048
THBS1	MCP-4	0.245812	0.226112	0.566048
SERPINA1	FASLG	-0.245812	0.226112	0.566048
PTX3	IL12RB1	0.245812	0.226112	0.566048
CD55	CRTAM	0.245128	0.227447	0.566132
GP9	CRTAM	-0.245128	0.227447	0.566132
DCN	ADA	0.245512	0.226697	0.566132
CD55	TNFRSF12A	0.245128	0.227447	0.566132
SERPINE1	NCR1	0.245128	0.227447	0.566132
ITGAM	LAMP3	0.245128	0.227447	0.566132
GZMM	PD-L2	0.245128	0.227447	0.566132
CD5L	LAG3	0.245232	0.227243	0.566132
CFH	CCL20	0.245128	0.227447	0.566132
PLAUR	GZMB	0.245128	0.227447	0.566132
CD5L	CD83	0.245576	0.226571	0.566132
DCN	VEGFA	0.244828	0.228034	0.567299
CD55	IL-1 alpha	-0.244444	0.228787	0.567402
FPR1	ANGPT1	0.244444	0.228787	0.567402
C2	CRTAM	0.244444	0.228787	0.567402
SERPINE1	GZMA	0.244444	0.228787	0.567402
PROCR	IL10	0.244444	0.228787	0.567402
MMRN1	TNFRSF21	-0.244444	0.228787	0.567402
PLAU	CD40-L	0.243761	0.230133	0.568969
C1RL	PD-L1	0.243761	0.230133	0.568969
CFH	CD5	-0.243761	0.230133	0.568969
C1QA	NCR1	0.243761	0.230133	0.568969
SERPINE1	MIC-A/B	-0.243761	0.230133	0.568969
SERPINB2	PD-L2	0.243761	0.230133	0.568969
SERPING1	MCP-4	-0.243077	0.231484	0.569953
CR1	ADA	0.243077	0.231484	0.569953
SELL	ADA	0.243077	0.231484	0.569953
SERPINE1	IL18	0.243077	0.231484	0.569953
C5AR1	CXCL1	0.243077	0.231484	0.569953
ITGAM	CD70	0.243077	0.231484	0.569953
CR1L	PTN	0.243077	0.231484	0.569953
PF4	IL13	0.243077	0.231484	0.569953
C1QC	MCP-4	-0.242393	0.23284	0.572114
GZMM	MUC-16	-0.242393	0.23284	0.572114
SERPINA1	CD28	-0.242393	0.23284	0.572114
TLR2	CXCL13	0.242393	0.23284	0.572114
F5	IL-1 alpha	-0.241709	0.234201	0.572519
ITGAX	EGF	0.241709	0.234201	0.572519
PF4	PGF	-0.241709	0.234201	0.572519
CR1	FASLG	-0.241709	0.234201	0.572519
PROS1	CD27	0.241709	0.234201	0.572519
C1QA	CX3CL1	0.241709	0.234201	0.572519
ITGAX	CCL23	0.241709	0.234201	0.572519
THBS1	TNFRSF4	0.241709	0.234201	0.572519
C2	CCL20	0.241709	0.234201	0.572519
F5	GZMB	0.241709	0.234201	0.572519
CR1L	IL-1 alpha	0.241026	0.235568	0.5741
SERPINA1	MCP-1	0.241026	0.235568	0.5741
SERPINA1	CRTAM	0.241026	0.235568	0.5741
VSIG4	KIR3DL1	-0.241026	0.235568	0.5741
PLAUR	FASLG	-0.241026	0.235568	0.5741
SERPINE1	MMP12	-0.241026	0.235568	0.5741
THBS1	PGF	-0.240342	0.23694	0.575684
C1QA	CAIX	-0.240342	0.23694	0.575684
C2	CCL23	0.240342	0.23694	0.575684
CR1L	CCL3	0.240342	0.23694	0.575684
TLR2	TNFRSF21	0.240342	0.23694	0.575684
MMRN1	CXCL13	0.240342	0.23694	0.575684
ITGAM	TNFRSF9	-0.239658	0.238317	0.577856
F5	ADGRG1	0.239658	0.238317	0.577856
THBS1	CRTAM	-0.239658	0.238317	0.577856
ITGAX	KIR3DL1	0.239658	0.238317	0.577856
PLAUR	TNFRSF9	-0.238974	0.2397	0.578278
C3AR1	ANGPT1	0.238974	0.2397	0.578278
TFPI	CXCL11	0.238974	0.2397	0.578278
SERPINE1	NOS3	0.238974	0.2397	0.578278
SELP	LAP TGF-beta-1	0.238974	0.2397	0.578278
SERPING1	TNFRSF21	0.238974	0.2397	0.578278
PLAU	ANGPT2	0.238974	0.2397	0.578278
PROS1	PTN	-0.238974	0.2397	0.578278
GZMM	MMP12	-0.238974	0.2397	0.578278
CD40LG	IL13	0.238974	0.2397	0.578278
F2RL3	CD244	-0.238331	0.241005	0.580163
CFB	EGF	0.238357	0.240954	0.580163
PROCR	FGF2	0.238291	0.241088	0.580163
PTX3	ADA	0.238291	0.241088	0.580163
C2	IL5	-0.238291	0.241088	0.580163
C1QC	FGF2	0.237607	0.242481	0.583222
ITGAM	IL8	0.236923	0.243879	0.584528
PF4	CD40-L	0.236923	0.243879	0.584528
C1QB	CXCL9	0.236923	0.243879	0.584528
FPR1	IL18	0.236923	0.243879	0.584528
C1QB	TWEAK	-0.236923	0.243879	0.584528
CFH	MMP7	0.236923	0.243879	0.584528
DCN	LAMP3	0.236964	0.243796	0.584528
F5	EGF	0.236239	0.245283	0.585404
C3AR1	PGF	0.235556	0.246692	0.585404
[truncated: 2,786 more rows]

## Sheet: Severe
Table S7: Correlation Between Plasma Olink Proteins (NPX) and Complement-Coagulation Gene Expression in COVID-19 Severe Group (Adj. p < 0.05)
Gene	Olink	R	pval	padj
C1RL	TNFRSF4	-0.927273	3.97377e-05	0.0475263
SELL	TNFRSF4	-0.936364	2.20821e-05	0.0475263
SERPINA1	TNFRSF4	-0.927273	3.97377e-05	0.0475263
TLR2	TNFRSF4	-0.945455	1.1183e-05	0.0475263
CR1L	MCP-1	0.918182	6.66145e-05	0.0637368
PLAU	IFN-gamma	0.909091	0.000105593	0.0841931
SERPINB2	IL6	0.890909	0.000233458	0.157953
ITGAM	PDCD1	-0.881818	0.000330169	0.157953
FPR1	TNFRSF4	-0.881818	0.000330169	0.157953
ITGAM	TNFRSF4	-0.881818	0.000330169	0.157953
CD55	IL6	0.872727	0.000454615	0.167298
ADM	IFN-gamma	0.872727	0.000454615	0.167298
SERPING1	IFN-gamma	0.872727	0.000454615	0.167298
TXN	PDCD1	-0.863636	0.000611694	0.182896
CR1	TNFRSF4	-0.863636	0.000611694	0.182896
TXN	TNFRSF4	-0.863636	0.000611694	0.182896
CR1	IL6	0.854545	0.000806674	0.192956
ADM	IL10	0.854545	0.000806674	0.192956
ITGAX	TNFRSF4	-0.854545	0.000806674	0.192956
SERPINE1	IFN-gamma	0.854545	0.000806674	0.192956
SERPINA1	PDCD1	-0.845455	0.00104518	0.200006
F12	CCL19	0.845455	0.00104518	0.200006
CFH	IL10	0.845455	0.00104518	0.200006
PTX3	IL10	0.845455	0.00104518	0.200006
C5AR1	TNFRSF4	-0.845455	0.00104518	0.200006
C1RL	CD27	-0.836364	0.00133319	0.227784
CD55	TNFRSF4	-0.836364	0.00133319	0.227784
F5	TNFRSF4	-0.836364	0.00133319	0.227784
VSIG4	MCP-1	-0.818182	0.00208314	0.231762
PROCR	MUC-16	-0.827273	0.00167697	0.231762
SELL	PDCD1	-0.827273	0.00167697	0.231762
CFH	MCP-2	0.818182	0.00208314	0.231762
C5AR1	CD27	-0.818182	0.00208314	0.231762
CR1	CD27	-0.818182	0.00208314	0.231762
TLR2	IL10	0.818182	0.00208314	0.231762
CFH	MMP7	-0.818182	0.00208314	0.231762
ADM	TNFRSF4	-0.818182	0.00208314	0.231762
C1QC	TNFRSF4	-0.827273	0.00167697	0.231762
GZMM	TNFRSF4	-0.818182	0.00208314	0.231762
C3AR1	IFN-gamma	0.827273	0.00167697	0.231762
F2RL3	IFN-gamma	0.827273	0.00167697	0.231762
ITGB3	IFN-gamma	0.818182	0.00208314	0.231762
PTX3	IFN-gamma	0.827273	0.00167697	0.231762
ITGAX	TNFRSF9	-0.809091	0.00255858	0.235389
C1RL	PDCD1	-0.809091	0.00255858	0.235389
GP1BA	CCL19	0.809091	0.00255858	0.235389
PLAU	CCL19	0.809091	0.00255858	0.235389
SELL	IL10	0.809091	0.00255858	0.235389
VSIG4	TNFRSF12A	-0.809091	0.00255858	0.235389
PLAUR	TNFRSF4	-0.809091	0.00255858	0.235389
PROCR	TNFRSF4	-0.809091	0.00255858	0.235389
F13A1	LAMP3	-0.809091	0.00255858	0.235389
F2RL3	IL6	0.8	0.00311043	0.252208
ITGAM	IL6	0.8	0.00311043	0.252208
ITGAX	CD27	-0.8	0.00311043	0.252208
FPR1	IL10	0.8	0.00311043	0.252208
GP1BA	IFN-gamma	0.8	0.00311043	0.252208
SELP	IFN-gamma	0.8	0.00311043	0.252208
CFH	MMP12	-0.8	0.00311043	0.252208
SERPINA1	TNFRSF9	-0.790909	0.00374608	0.267482
CLU	IL6	0.790909	0.00374608	0.267482
ELANE	CD40	0.790909	0.00374608	0.267482
F5	PDCD1	-0.790909	0.00374608	0.267482
SERPINA1	CD27	-0.790909	0.00374608	0.267482
ITGAM	IL10	0.790909	0.00374608	0.267482
VSIG4	DCN	-0.790909	0.00374608	0.267482
PTX3	MMP12	-0.790909	0.00374608	0.267482
C5AR1	TNFRSF9	-0.781818	0.00447316	0.281574
CR1	TNFRSF9	-0.781818	0.00447316	0.281574
LAMC1	MUC-16	-0.781818	0.00447316	0.281574
PLAUR	CD27	-0.781818	0.00447316	0.281574
PLAU	CXCL10	0.781818	0.00447316	0.281574
PTX3	CXCL10	0.781818	0.00447316	0.281574
C1QB	TNFRSF4	-0.781818	0.00447316	0.281574
SERPING1	TNFRSF4	-0.781818	0.00447316	0.281574
CD55	CCL17	-0.781818	0.00447316	0.281574
CD55	TNFRSF9	-0.772727	0.00529949	0.291411
ITGAM	TNFRSF9	-0.772727	0.00529949	0.291411
GP1BA	IL6	0.772727	0.00529949	0.291411
SELP	IL6	0.772727	0.00529949	0.291411
CLU	PDCD1	-0.772727	0.00529949	0.291411
ITGAX	PDCD1	-0.772727	0.00529949	0.291411
LAMC1	PDCD1	-0.772727	0.00529949	0.291411
TLR2	PDCD1	-0.772727	0.00529949	0.291411
LAMC1	IL10	0.772727	0.00529949	0.291411
ITGAM	TNFRSF21	-0.772727	0.00529949	0.291411
MMRN1	IFN-gamma	0.772727	0.00529949	0.291411
CR1L	IL8	0.763636	0.00623306	0.292343
C1RL	TNFRSF9	-0.763636	0.00623306	0.292343
F5	IL6	0.763636	0.00623306	0.292343
PLAU	IL6	0.763636	0.00623306	0.292343
TXN	IL6	0.763636	0.00623306	0.292343
SERPINB2	PDCD1	-0.763636	0.00623306	0.292343
TFPI	CCL19	0.763636	0.00623306	0.292343
TFPI	MCP-2	0.763636	0.00623306	0.292343
SELL	CD27	-0.763636	0.00623306	0.292343
TXN	CD27	-0.763636	0.00623306	0.292343
LAMC1	MMP7	-0.763636	0.00623306	0.292343
PTX3	TNFRSF4	-0.763636	0.00623306	0.292343
PLAUR	IFN-gamma	0.763636	0.00623306	0.292343
CD40LG	MMP12	-0.763636	0.00623306	0.292343
FPR1	MMP12	-0.763636	0.00623306	0.292343
SELL	TNFRSF9	-0.754545	0.00728204	0.295231
TXN	TNFRSF9	-0.754545	0.00728204	0.295231
C1RL	IL6	0.754545	0.00728204	0.295231
C5AR1	CCL19	0.754545	0.00728204	0.295231
TLR2	CD27	-0.754545	0.00728204	0.295231
ADM	CXCL10	0.754545	0.00728204	0.295231
F12	IL10	0.754545	0.00728204	0.295231
SERPINA1	IL10	0.754545	0.00728204	0.295231
CR1L	DCN	0.754545	0.00728204	0.295231
LAMC1	TNFRSF21	-0.754545	0.00728204	0.295231
C2	TNFRSF4	-0.754545	0.00728204	0.295231
C1RL	IFN-gamma	0.754545	0.00728204	0.295231
C5AR1	IFN-gamma	0.754545	0.00728204	0.295231
FPR1	IFN-gamma	0.754545	0.00728204	0.295231
SELL	IFN-gamma	0.754545	0.00728204	0.295231
TLR2	IFN-gamma	0.754545	0.00728204	0.295231
DCN	CASP-8	0.753235	0.0074432	0.299229
CD5L	IL4	0.75171	0.00763409	0.304346
CR1L	GZMH	0.745455	0.00845473	0.30642
TFPI	PDCD1	-0.745455	0.00845473	0.30642
MMRN1	CCL19	0.745455	0.00845473	0.30642
F5	CD27	-0.745455	0.00845473	0.30642
SERPING1	IL10	0.745455	0.00845473	0.30642
CD40LG	TNFRSF12A	-0.745455	0.00845473	0.30642
SERPINA1	TNFRSF21	-0.745455	0.00845473	0.30642
SERPINB2	TNFRSF4	-0.745455	0.00845473	0.30642
PTX3	CCL17	-0.745455	0.00845473	0.30642
ITGAX	IFN-gamma	0.745455	0.00845473	0.30642
TFPI	IFN-gamma	0.745455	0.00845473	0.30642
ADM	MMP12	-0.745455	0.00845473	0.30642
CLU	TNFRSF9	-0.727273	0.011205	0.320816
PLAUR	TNFRSF9	-0.727273	0.011205	0.320816
TLR2	TNFRSF9	-0.727273	0.011205	0.320816
CD55	CD244	-0.718182	0.0127996	0.320816
ADM	IL6	0.709091	0.0145521	0.320816
C5AR1	IL6	0.727273	0.011205	0.320816
FPR1	IL6	0.718182	0.0127996	0.320816
SELL	IL6	0.709091	0.0145521	0.320816
SERPINA1	IL6	0.718182	0.0127996	0.320816
TLR2	IL6	0.736364	0.00975954	0.320816
CFH	ADGRG1	-0.718182	0.0127996	0.320816
C5AR1	TRAIL	-0.718182	0.0127996	0.320816
ELANE	IL18	0.709091	0.0145521	0.320816
TFPI	CXCL1	0.727273	0.011205	0.320816
F13A1	TNFSF14	0.709091	0.0145521	0.320816
MMRN1	TNFSF14	0.727273	0.011205	0.320816
C5AR1	PDCD1	-0.727273	0.011205	0.320816
CR1	PDCD1	-0.718182	0.0127996	0.320816
GP1BA	PDCD1	-0.736364	0.00975954	0.320816
ITGB3	PDCD1	-0.709091	0.0145521	0.320816
MMRN1	PDCD1	-0.718182	0.0127996	0.320816
PLAUR	PDCD1	-0.718182	0.0127996	0.320816
SELP	PDCD1	-0.718182	0.0127996	0.320816
SERPINE1	PDCD1	-0.727273	0.011205	0.320816
F2RL3	CD28	-0.709091	0.0145521	0.320816
GP1BA	CD28	-0.709091	0.0145521	0.320816
ITGAM	CD28	-0.736364	0.00975954	0.320816
ITGB3	CD28	-0.709091	0.0145521	0.320816
PLAU	CD28	-0.709091	0.0145521	0.320816
SELP	CD28	-0.709091	0.0145521	0.320816
SERPINB2	CD28	-0.709091	0.0145521	0.320816
TFPI	CD28	-0.718182	0.0127996	0.320816
CLU	CCL19	0.718182	0.0127996	0.320816
F2RL3	CCL19	0.718182	0.0127996	0.320816
GZMM	CCL19	0.709091	0.0145521	0.320816
ITGB3	CCL19	0.736364	0.00975954	0.320816
PLAUR	CCL19	0.736364	0.00975954	0.320816
SELP	CCL19	0.727273	0.011205	0.320816
F12	MCP-2	0.709091	0.0145521	0.320816
C1QA	CD27	-0.709091	0.0145521	0.320816
C1QB	CD27	-0.718182	0.0127996	0.320816
C1QC	CD27	-0.736364	0.00975954	0.320816
C2	CD27	-0.709091	0.0145521	0.320816
CD55	CD27	-0.736364	0.00975954	0.320816
ITGAM	CD27	-0.727273	0.011205	0.320816
CR1L	CX3CL1	0.727273	0.011205	0.320816
F12	CXCL10	0.709091	0.0145521	0.320816
FPR1	CXCL10	0.709091	0.0145521	0.320816
ITGAM	CXCL10	0.736364	0.00975954	0.320816
SELL	CXCL10	0.718182	0.0127996	0.320816
SERPINA1	CXCL10	0.709091	0.0145521	0.320816
SERPING1	CXCL10	0.727273	0.011205	0.320816
TXN	CXCL10	0.718182	0.0127996	0.320816
C1RL	IL10	0.709091	0.0145521	0.320816
CD55	IL10	0.727273	0.011205	0.320816
GZMM	IL10	0.727273	0.011205	0.320816
PLAU	IL10	0.727273	0.011205	0.320816
SERPINB2	IL10	0.709091	0.0145521	0.320816
LAMC1	CD5	-0.718182	0.0127996	0.320816
TFPI	CD5	-0.709091	0.0145521	0.320816
C1RL	TNFRSF21	-0.727273	0.011205	0.320816
SELL	TNFRSF21	-0.736364	0.00975954	0.320816
TLR2	TNFRSF21	-0.709091	0.0145521	0.320816
TXN	TNFRSF21	-0.709091	0.0145521	0.320816
C1QA	TNFRSF4	-0.718182	0.0127996	0.320816
CLU	TNFRSF4	-0.709091	0.0145521	0.320816
CR2	TNFRSF4	-0.709091	0.0145521	0.320816
LAMC1	TNFRSF4	-0.718182	0.0127996	0.320816
CR1	CCL17	-0.727273	0.011205	0.320816
FPR1	CCL17	-0.718182	0.0127996	0.320816
CFH	IFN-gamma	0.709091	0.0145521	0.320816
CLU	IFN-gamma	0.727273	0.011205	0.320816
GP9	IFN-gamma	0.709091	0.0145521	0.320816
ITGAM	IFN-gamma	0.718182	0.0127996	0.320816
GP9	LAMP3	-0.727273	0.011205	0.320816
MMRN1	LAMP3	-0.709091	0.0145521	0.320816
SERPINE1	LAMP3	-0.727273	0.011205	0.320816
F12	CASP-8	0.736364	0.00975954	0.320816
F2RL3	MMP12	-0.718182	0.0127996	0.320816
SERPINE1	MMP12	-0.718182	0.0127996	0.320816
CD55	IL12RB1	-0.736364	0.00975954	0.320816
CR1	IL12RB1	-0.736364	0.00975954	0.320816
SERPINB2	IL12RB1	-0.718182	0.0127996	0.320816
ADM	CSF-1	0.709091	0.0145521	0.320816
PTX3	CSF-1	0.718182	0.0127996	0.320816
C1QC	TNFRSF9	-0.7	0.016471	0.332477
CR1L	MCP-3	0.7	0.016471	0.332477
PTX3	IL6	0.7	0.016471	0.332477
CR1	TRAIL	-0.7	0.016471	0.332477
LAMC1	NOS3	-0.7	0.016471	0.332477
GP9	TNFSF14	0.7	0.016471	0.332477
ITGA2B	TNFSF14	0.7	0.016471	0.332477
ITGB3	TNFSF14	0.7	0.016471	0.332477
F12	PDCD1	-0.7	0.016471	0.332477
CLU	CD28	-0.7	0.016471	0.332477
MMRN1	CD28	-0.7	0.016471	0.332477
C3AR1	CCL19	0.7	0.016471	0.332477
CLU	CD27	-0.7	0.016471	0.332477
GZMM	CXCL10	0.7	0.016471	0.332477
SERPINB2	CXCL10	0.7	0.016471	0.332477
TLR2	CXCL10	0.7	0.016471	0.332477
F2RL3	CCL23	0.7	0.016471	0.332477
ITGAX	TNFRSF21	-0.7	0.016471	0.332477
PF4	IFN-gamma	0.7	0.016471	0.332477
SERPINA1	IFN-gamma	0.7	0.016471	0.332477
CFB	TNFRSF12A	-0.696028	0.0173639	0.34903
F5	TNFRSF9	-0.690909	0.018565	0.349666
TXN	TRAIL	-0.690909	0.018565	0.349666
CR1L	VEGFR-2	-0.690909	0.018565	0.349666
F2RL3	PDCD1	-0.690909	0.018565	0.349666
ITGAM	CCL19	0.690909	0.018565	0.349666
SERPINA1	CCL19	0.690909	0.018565	0.349666
FPR1	CD27	-0.690909	0.018565	0.349666
CD55	CXCL10	0.690909	0.018565	0.349666
GP1BA	CXCL10	0.690909	0.018565	0.349666
CR1	IL10	0.690909	0.018565	0.349666
ITGAM	CD5	-0.690909	0.018565	0.349666
ELANE	NCR1	0.690909	0.018565	0.349666
PLAU	TNFRSF4	-0.690909	0.018565	0.349666
SELP	MMP12	-0.690909	0.018565	0.349666
SERPING1	MMP12	-0.690909	0.018565	0.349666
PLAU	CSF-1	0.690909	0.018565	0.349666
CFB	TNFRSF9	-0.686493	0.019648	0.367173
CFB	LAG3	-0.686493	0.019648	0.367173
TFPI	MCP-3	0.681818	0.0208429	0.373454
C3AR1	IL6	0.681818	0.0208429	0.373454
C1RL	TRAIL	-0.681818	0.0208429	0.373454
CD55	PDCD1	-0.681818	0.0208429	0.373454
SERPING1	PDCD1	-0.681818	0.0208429	0.373454
SERPINE1	CD28	-0.681818	0.0208429	0.373454
CR1	CCL19	0.681818	0.0208429	0.373454
CR1	CXCL10	0.681818	0.0208429	0.373454
CLU	CCL23	0.681818	0.0208429	0.373454
ITGB3	LAMP3	-0.681818	0.0208429	0.373454
CD55	MMP12	-0.681818	0.0208429	0.373454
GZMM	TNFRSF9	-0.672727	0.023313	0.37552
C1QA	MCP-4	-0.672727	0.023313	0.37552
VSIG4	CXCL9	-0.672727	0.023313	0.37552
PTX3	IL2	-0.672727	0.023313	0.37552
GP1BA	TNFSF14	0.672727	0.023313	0.37552
TXN	CD28	-0.672727	0.023313	0.37552
GP9	CCL19	0.672727	0.023313	0.37552
GZMM	CD27	-0.672727	0.023313	0.37552
F2RL3	CXCL10	0.672727	0.023313	0.37552
SELP	CXCL10	0.672727	0.023313	0.37552
TXN	IL10	0.672727	0.023313	0.37552
C1QC	TNFRSF12A	-0.672727	0.023313	0.37552
CR1L	TNFRSF12A	0.672727	0.023313	0.37552
CR2	TNFRSF12A	-0.672727	0.023313	0.37552
MMRN1	CCL23	0.672727	0.023313	0.37552
SELP	CCL23	0.672727	0.023313	0.37552
LAMC1	NCR1	-0.672727	0.023313	0.37552
CFB	DCN	-0.676958	0.0221389	0.37552
F5	TNFRSF21	-0.672727	0.023313	0.37552
F12	TNFRSF4	-0.672727	0.023313	0.37552
ADM	CCL17	-0.672727	0.023313	0.37552
PROCR	ANGPT2	-0.672727	0.023313	0.37552
C2	IFN-gamma	0.672727	0.023313	0.37552
CR1	IFN-gamma	0.672727	0.023313	0.37552
GZMM	IFN-gamma	0.672727	0.023313	0.37552
ITGA2B	IFN-gamma	0.672727	0.023313	0.37552
SERPINB2	IFN-gamma	0.672727	0.023313	0.37552
GZMM	MMP12	-0.672727	0.023313	0.37552
TLR2	MMP12	-0.672727	0.023313	0.37552
CR1L	IL13	-0.672727	0.023313	0.37552
F2RL3	TNFRSF9	-0.663636	0.0259841	0.388463
MMRN1	TNFRSF9	-0.663636	0.0259841	0.388463
SERPINE1	MCP-3	0.663636	0.0259841	0.388463
CR1	CD244	-0.663636	0.0259841	0.388463
PLAUR	IL6	0.663636	0.0259841	0.388463
SERPINE1	ADGRG1	-0.663636	0.0259841	0.388463
DCN	NOS3	-0.667424	0.0248463	0.388463
CFH	CXCL1	0.663636	0.0259841	0.388463
GP9	PDCD1	-0.663636	0.0259841	0.388463
SERPINA1	CD28	-0.663636	0.0259841	0.388463
TXN	CCL19	0.663636	0.0259841	0.388463
DCN	MCP-2	0.667424	0.0248463	0.388463
CFB	CD27	-0.667424	0.0248463	0.388463
GP1BA	CCL23	0.663636	0.0259841	0.388463
MMRN1	CD5	-0.663636	0.0259841	0.388463
CR1	TNFRSF21	-0.663636	0.0259841	0.388463
SERPINB2	TNFRSF21	-0.663636	0.0259841	0.388463
CFB	TNFRSF4	-0.667424	0.0248463	0.388463
F12	IFN-gamma	0.663636	0.0259841	0.388463
ITGAX	LAMP3	-0.663636	0.0259841	0.388463
GP9	MMP12	-0.663636	0.0259841	0.388463
ITGB3	MMP12	-0.663636	0.0259841	0.388463
SERPINE1	LAG3	-0.663636	0.0259841	0.388463
C1QB	TNFRSF9	-0.654545	0.0288646	0.396805
GP9	IL6	0.654545	0.0288646	0.396805
MMRN1	IL6	0.654545	0.0288646	0.396805
ITGAX	TRAIL	-0.654545	0.0288646	0.396805
PLAUR	TRAIL	-0.654545	0.0288646	0.396805
SERPINA1	TRAIL	-0.654545	0.0288646	0.396805
LAMC1	CD4	-0.654545	0.0288646	0.396805
TFPI	NOS3	-0.654545	0.0288646	0.396805
F5	CD40	-0.654545	0.0288646	0.396805
F2RL3	TNFSF14	0.654545	0.0288646	0.396805
F12	CD28	-0.654545	0.0288646	0.396805
SERPING1	CD28	-0.654545	0.0288646	0.396805
DCN	CCL19	0.657889	0.0277803	0.396805
SELL	CCL19	0.654545	0.0288646	0.396805
LAMC1	MCP-2	0.654545	0.0288646	0.396805
CR1L	IL15	0.654545	0.0288646	0.396805
C1RL	CXCL10	0.654545	0.0288646	0.396805
CR1L	CD70	0.654545	0.0288646	0.396805
TFPI	IL10	0.654545	0.0288646	0.396805
SERPINE1	CD5	-0.654545	0.0288646	0.396805
TXN	CD5	-0.654545	0.0288646	0.396805
CD55	TNFRSF21	-0.654545	0.0288646	0.396805
SERPINB2	CCL17	-0.654545	0.0288646	0.396805
TXN	IFN-gamma	0.654545	0.0288646	0.396805
PROS1	LAMP3	-0.654545	0.0288646	0.396805
THBS1	LAMP3	-0.654545	0.0288646	0.396805
SELL	MMP12	-0.654545	0.0288646	0.396805
ITGAM	IL12RB1	-0.654545	0.0288646	0.396805
FPR1	TNFRSF9	-0.645455	0.0319628	0.40776
SERPINE1	TNFRSF9	-0.645455	0.0319628	0.40776
ITGAX	IL6	0.645455	0.0319628	0.40776
SERPINE1	IL6	0.645455	0.0319628	0.40776
ITGB3	ADGRG1	-0.645455	0.0319628	0.40776
ITGAM	TRAIL	-0.645455	0.0319628	0.40776
SELP	TNFSF14	0.645455	0.0319628	0.40776
CR1L	IL33	-0.645455	0.0319628	0.40776
CR1L	FASLG	-0.645455	0.0319628	0.40776
SELL	CD28	-0.645455	0.0319628	0.40776
SERPINB2	CD27	-0.645455	0.0319628	0.40776
C3AR1	CXCL10	0.645455	0.0319628	0.40776
C5AR1	CXCL10	0.645455	0.0319628	0.40776
F5	CXCL10	0.645455	0.0319628	0.40776
TFPI	CXCL10	0.645455	0.0319628	0.40776
ITGA2B	CCL23	0.645455	0.0319628	0.40776
GP9	CD5	-0.645455	0.0319628	0.40776
ITGB3	CD5	-0.645455	0.0319628	0.40776
SERPINA1	CD5	-0.645455	0.0319628	0.40776
ELANE	ARG1	-0.645455	0.0319628	0.40776
C5AR1	TNFRSF21	-0.645455	0.0319628	0.40776
CD55	IFN-gamma	0.645455	0.0319628	0.40776
ITGAX	MMP12	-0.645455	0.0319628	0.40776
F13A1	LAG3	-0.645455	0.0319628	0.40776
CR1	CCL20	0.645455	0.0319628	0.40776
F5	CCL20	0.645455	0.0319628	0.40776
VSIG4	TNF	-0.645455	0.0319628	0.40776
GP1BA	TNFRSF9	-0.636364	0.035287	0.417854
LAMC1	TNFRSF9	-0.636364	0.035287	0.417854
PTX3	TNFRSF9	-0.636364	0.035287	0.417854
SELP	TNFRSF9	-0.636364	0.035287	0.417854
ITGAM	MCP-3	0.636364	0.035287	0.417854
F13A1	ADGRG1	-0.636364	0.035287	0.417854
CLU	TRAIL	-0.636364	0.035287	0.417854
CR1L	Gal-9	0.636364	0.035287	0.417854
VSIG4	GZMH	-0.636364	0.035287	0.417854
CR1	LAP TGF-beta-1	-0.636364	0.035287	0.417854
DCN	CXCL1	0.63882	0.0343661	0.417854
GZMM	PDCD1	-0.636364	0.035287	0.417854
C1RL	CCL19	0.636364	0.035287	0.417854
ITGA2B	CCL19	0.636364	0.035287	0.417854
ITGAX	CCL19	0.636364	0.035287	0.417854
SERPINB2	CCL19	0.636364	0.035287	0.417854
SERPINE1	CCL19	0.636364	0.035287	0.417854
SERPING1	CCL19	0.636364	0.035287	0.417854
ITGB3	CXCL10	0.636364	0.035287	0.417854
C5AR1	IL10	0.636364	0.035287	0.417854
SERPINE1	IL10	0.636364	0.035287	0.417854
C1QB	TNFRSF12A	-0.636364	0.035287	0.417854
CLU	CD5	-0.636364	0.035287	0.417854
ITGAX	CD5	-0.636364	0.035287	0.417854
TLR2	CCL17	-0.636364	0.035287	0.417854
TXN	CCL17	-0.636364	0.035287	0.417854
F2RL3	LAMP3	-0.636364	0.035287	0.417854
MMRN1	MMP12	-0.636364	0.035287	0.417854
TXN	CCL20	0.636364	0.035287	0.417854
TFPI	IL8	0.627273	0.0388453	0.421396
SERPINB2	TNFRSF9	-0.627273	0.0388453	0.421396
CFH	MCP-3	0.627273	0.0388453	0.421396
ITGB3	MCP-3	0.627273	0.0388453	0.421396
ITGB3	IL6	0.627273	0.0388453	0.421396
GP9	ADGRG1	-0.627273	0.0388453	0.421396
MMRN1	ADGRG1	-0.627273	0.0388453	0.421396
C1QC	MCP-4	-0.627273	0.0388453	0.421396
C2	MCP-4	-0.627273	0.0388453	0.421396
SELL	TRAIL	-0.627273	0.0388453	0.421396
CD40LG	VEGFR-2	0.627273	0.0388453	0.421396
FPR1	PDCD1	-0.627273	0.0388453	0.421396
C1RL	CD28	-0.627273	0.0388453	0.421396
LAMC1	CD28	-0.627273	0.0388453	0.421396
SERPING1	MCP-2	0.627273	0.0388453	0.421396
VSIG4	IL15	-0.627273	0.0388453	0.421396
VSIG4	CD27	-0.627273	0.0388453	0.421396
CLU	CXCL10	0.627273	0.0388453	0.421396
PLAUR	CXCL10	0.627273	0.0388453	0.421396
ITGB3	CCL23	0.627273	0.0388453	0.421396
PLAU	CCL23	0.627273	0.0388453	0.421396
GP1BA	CD5	-0.627273	0.0388453	0.421396
CLU	TNFRSF21	-0.627273	0.0388453	0.421396
GP1BA	TNFRSF4	-0.627273	0.0388453	0.421396
SERPINE1	TNFRSF4	-0.627273	0.0388453	0.421396
F5	CCL17	-0.627273	0.0388453	0.421396
THBS1	IFN-gamma	0.627273	0.0388453	0.421396
CLU	LAMP3	-0.627273	0.0388453	0.421396
SELP	LAMP3	-0.627273	0.0388453	0.421396
GP1BA	MMP12	-0.627273	0.0388453	0.421396
PLAUR	MMP12	-0.627273	0.0388453	0.421396
C5AR1	IL12RB1	-0.627273	0.0388453	0.421396
CD5L	IL13	0.633259	0.0364754	0.421396
CD55	CCL20	0.627273	0.0388453	0.421396
ITGAM	CCL20	0.627273	0.0388453	0.421396
SERPINA1	CCL20	0.627273	0.0388453	0.421396
CR2	IL12	0.627273	0.0388453	0.421396
ITGB3	TNFRSF9	-0.618182	0.0426456	0.430414
SERPING1	TNFRSF9	-0.618182	0.0426456	0.430414
F2RL3	MCP-3	0.618182	0.0426456	0.430414
LAMC1	MCP-3	0.618182	0.0426456	0.430414
SERPINB2	CD244	-0.618182	0.0426456	0.430414
LAMC1	ADGRG1	-0.618182	0.0426456	0.430414
VSIG4	CRTAM	-0.618182	0.0426456	0.430414
C1QB	MCP-4	-0.618182	0.0426456	0.430414
CD55	TRAIL	-0.618182	0.0426456	0.430414
VSIG4	MUC-16	-0.618182	0.0426456	0.430414
CR1	CD28	-0.618182	0.0426456	0.430414
F5	CD28	-0.618182	0.0426456	0.430414
ITGA2B	CD28	-0.618182	0.0426456	0.430414
SERPINE1	MCP-2	0.618182	0.0426456	0.430414
CR2	CD27	-0.618182	0.0426456	0.430414
CFH	CXCL10	0.618182	0.0426456	0.430414
F5	IL10	0.618182	0.0426456	0.430414
C1QA	TNFRSF12A	-0.618182	0.0426456	0.430414
SELL	CD5	-0.618182	0.0426456	0.430414
SELP	CD5	-0.618182	0.0426456	0.430414
ADM	MMP7	-0.618182	0.0426456	0.430414
F12	MMP7	-0.618182	0.0426456	0.430414
ITGAM	NCR1	-0.618182	0.0426456	0.430414
C1QA	DCN	-0.618182	0.0426456	0.430414
CR1L	CXCL12	-0.618182	0.0426456	0.430414
F13A1	IFN-gamma	0.618182	0.0426456	0.430414
C5AR1	MMP12	-0.618182	0.0426456	0.430414
CFB	MMP12	-0.619751	0.0419721	0.430414
ITGAM	MMP12	-0.618182	0.0426456	0.430414
GP9	LAG3	-0.618182	0.0426456	0.430414
GP9	IL12RB1	-0.618182	0.0426456	0.430414
CLU	CD83	-0.618182	0.0426456	0.430414
GP9	CD83	-0.618182	0.0426456	0.430414
CR1L	TIE2	-0.609091	0.0466957	0.443239
TFPI	ADGRG1	-0.609091	0.0466957	0.443239
F5	TRAIL	-0.609091	0.0466957	0.443239
C1QA	MUC-16	-0.609091	0.0466957	0.443239
SERPING1	MUC-16	-0.609091	0.0466957	0.443239
CD55	LAP TGF-beta-1	-0.609091	0.0466957	0.443239
PF4	TNFSF14	0.609091	0.0466957	0.443239
CD55	CD28	-0.609091	0.0466957	0.443239
CFH	CD28	-0.609091	0.0466957	0.443239
TLR2	CD28	-0.609091	0.0466957	0.443239
ADM	MCP-2	0.609091	0.0466957	0.443239
DCN	Gal-1	0.610216	0.0461806	0.443239
PLAU	HO-1	0.609091	0.0466957	0.443239
MMRN1	CXCL10	0.609091	0.0466957	0.443239
SERPINE1	CXCL10	0.609091	0.0466957	0.443239
PLAUR	TNFRSF21	-0.609091	0.0466957	0.443239
SERPINE1	TNFRSF21	-0.609091	0.0466957	0.443239
ITGAM	CCL17	-0.609091	0.0466957	0.443239
PLAU	CCL17	-0.609091	0.0466957	0.443239
PF4	LAMP3	-0.609091	0.0466957	0.443239
CD40LG	CASP-8	0.609091	0.0466957	0.443239
SERPINA1	MMP12	-0.609091	0.0466957	0.443239
TXN	IL12RB1	-0.609091	0.0466957	0.443239
C1RL	CCL20	0.609091	0.0466957	0.443239
PTX3	CCL20	0.609091	0.0466957	0.443239
TLR2	CCL20	0.609091	0.0466957	0.443239
F2RL3	CD83	-0.609091	0.0466957	0.443239
SELP	CD83	-0.609091	0.0466957	0.443239
THBS1	CD83	-0.609091	0.0466957	0.443239
FPR1	CSF-1	0.609091	0.0466957	0.443239
GP9	TNFRSF9	-0.6	0.0510033	0.457785
SELP	MCP-3	0.6	0.0510033	0.457785
F5	CD244	-0.6	0.0510033	0.457785
CR2	MCP-4	-0.6	0.0510033	0.457785
ITGAX	MUC-16	-0.6	0.0510033	0.457785
THBS1	TNFSF14	0.6	0.0510033	0.457785
CR1L	CD28	-0.6	0.0510033	0.457785
PF4	CCL19	0.6	0.0510033	0.457785
PROCR	CD27	-0.6	0.0510033	0.457785
VWF	GZMA	-0.6	0.0510033	0.457785
F2RL3	HO-1	0.6	0.0510033	0.457785
F2RL3	IL10	0.6	0.0510033	0.457785
PROCR	IL10	0.6	0.0510033	0.457785
C1RL	CD5	-0.6	0.0510033	0.457785
F12	CD5	-0.6	0.0510033	0.457785
VSIG4	CCL3	-0.6	0.0510033	0.457785
TLR2	MMP7	-0.6	0.0510033	0.457785
CD40LG	TNFRSF4	-0.6	0.0510033	0.457785
F2RL3	TNFRSF4	-0.6	0.0510033	0.457785
GZMM	CCL17	-0.6	0.0510033	0.457785
GP1BA	LAMP3	-0.6	0.0510033	0.457785
ITGA2B	LAMP3	-0.6	0.0510033	0.457785
TFPI	LAMP3	-0.6	0.0510033	0.457785
CR1	MMP12	-0.6	0.0510033	0.457785
CLU	IL12RB1	-0.6	0.0510033	0.457785
F2RL3	IL12RB1	-0.6	0.0510033	0.457785
GP1BA	IL12RB1	-0.6	0.0510033	0.457785
ITGAX	CD83	-0.6	0.0510033	0.457785
MMRN1	CD83	-0.6	0.0510033	0.457785
F12	IL8	0.590909	0.0555756	0.464814
ADM	TNFRSF9	-0.590909	0.0555756	0.464814
MMRN1	MCP-3	0.590909	0.0555756	0.464814
CR1L	PGF	0.590909	0.0555756	0.464814
GZMM	IL6	0.590909	0.0555756	0.464814
SERPING1	IL6	0.590909	0.0555756	0.464814
THBS1	IL6	0.590909	0.0555756	0.464814
ITGA2B	ADGRG1	-0.590909	0.0555756	0.464814
GP1BA	TRAIL	-0.590909	0.0555756	0.464814
CR1L	CXCL9	0.590909	0.0555756	0.464814
SELL	MUC-16	-0.590909	0.0555756	0.464814
SERPINA1	MUC-16	-0.590909	0.0555756	0.464814
CR2	VEGFR-2	0.590909	0.0555756	0.464814
PLAU	IL33	-0.590909	0.0555756	0.464814
PF4	PDCD1	-0.590909	0.0555756	0.464814
ADM	CD28	-0.590909	0.0555756	0.464814
C5AR1	CD28	-0.590909	0.0555756	0.464814
CD55	CCL19	0.590909	0.0555756	0.464814
GP1BA	CD27	-0.590909	0.0555756	0.464814
F2RL3	CD5	-0.590909	0.0555756	0.464814
CR1L	CCL3	0.590909	0.0555756	0.464814
DCN	MMP7	-0.591147	0.0554526	0.464814
FPR1	MMP7	-0.590909	0.0555756	0.464814
PTX3	MMP7	-0.590909	0.0555756	0.464814
SELL	MMP7	-0.590909	0.0555756	0.464814
SELP	TNFRSF4	-0.590909	0.0555756	0.464814
VSIG4	TNFRSF4	-0.590909	0.0555756	0.464814
C5AR1	CCL17	-0.590909	0.0555756	0.464814
SELL	CCL17	-0.590909	0.0555756	0.464814
SERPINA1	CCL17	-0.590909	0.0555756	0.464814
PROCR	IFN-gamma	0.590909	0.0555756	0.464814
GZMM	CASP-8	0.590909	0.0555756	0.464814
C2	MMP12	-0.590909	0.0555756	0.464814
PLAU	MMP12	-0.590909	0.0555756	0.464814
TFPI	MMP12	-0.590909	0.0555756	0.464814
THBS1	MMP12	-0.590909	0.0555756	0.464814
PTX3	IL13	-0.590909	0.0555756	0.464814
SELL	CCL20	0.590909	0.0555756	0.464814
CD5L	IL12	0.592257	0.0548808	0.464814
GP1BA	MCP-3	0.581818	0.0604199	0.480946
SERPINB2	MCP-3	0.581818	0.0604199	0.480946
ITGAM	CD244	-0.581818	0.0604199	0.480946
PF4	IL7	0.581818	0.0604199	0.480946
TFPI	IL7	0.581818	0.0604199	0.480946
PLAU	TRAIL	-0.581818	0.0604199	0.480946
TLR2	TRAIL	-0.581818	0.0604199	0.480946
PROS1	KIR3DL1	-0.581818	0.0604199	0.480946
PROS1	TNFSF14	0.581818	0.0604199	0.480946
SERPINE1	TNFSF14	0.581818	0.0604199	0.480946
TFPI	TNFSF14	0.581818	0.0604199	0.480946
PLAU	PDCD1	-0.581818	0.0604199	0.480946
GP9	CD28	-0.581818	0.0604199	0.480946
PTX3	CD28	-0.581818	0.0604199	0.480946
ITGB3	MCP-2	0.581818	0.0604199	0.480946
PLAU	MCP-2	0.581818	0.0604199	0.480946
PTX3	MCP-2	0.581818	0.0604199	0.480946
GP1BA	HO-1	0.581818	0.0604199	0.480946
CR1	CCL23	0.581818	0.0604199	0.480946
F13A1	CD5	-0.581818	0.0604199	0.480946
F13A1	DCN	-0.581818	0.0604199	0.480946
FPR1	TNFRSF21	-0.581818	0.0604199	0.480946
GP9	TNFRSF21	-0.581818	0.0604199	0.480946
C1RL	CCL17	-0.581818	0.0604199	0.480946
F5	IFN-gamma	0.581818	0.0604199	0.480946
LAMC1	LAMP3	-0.581818	0.0604199	0.480946
C1RL	MMP12	-0.581818	0.0604199	0.480946
MMRN1	LAG3	-0.581818	0.0604199	0.480946
SERPINA1	IL12RB1	-0.581818	0.0604199	0.480946
F12	TNFRSF9	-0.572727	0.0655431	0.489934
PLAU	TNFRSF9	-0.572727	0.0655431	0.489934
CD5L	CD244	0.574033	0.0647896	0.489934
THBS1	ADGRG1	-0.572727	0.0655431	0.489934
FPR1	MCP-4	-0.572727	0.0655431	0.489934
C1QB	MUC-16	-0.572727	0.0655431	0.489934
C1QC	MUC-16	-0.572727	0.0655431	0.489934
CR2	MUC-16	-0.572727	0.0655431	0.489934
CD40LG	ADA	0.572727	0.0655431	0.489934
C1RL	CD40	-0.572727	0.0655431	0.489934
PLAUR	TNFSF14	0.572727	0.0655431	0.489934
PROCR	PDCD1	-0.572727	0.0655431	0.489934
ITGAX	CD28	-0.572727	0.0655431	0.489934
C2	CCL19	0.572727	0.0655431	0.489934
F13A1	CCL19	0.572727	0.0655431	0.489934
CR1L	MCP-2	0.572727	0.0655431	0.489934
ELANE	CCL4	0.572727	0.0655431	0.489934
CR1L	PD-L1	0.572727	0.0655431	0.489934
ADM	CD27	-0.572727	0.0655431	0.489934
PLAU	CD27	-0.572727	0.0655431	0.489934
CR2	GZMA	0.572727	0.0655431	0.489934
VSIG4	CX3CL1	-0.572727	0.0655431	0.489934
ITGAX	CXCL10	0.572727	0.0655431	0.489934
ITGAX	IL10	0.572727	0.0655431	0.489934
PLAUR	IL10	0.572727	0.0655431	0.489934
CD55	CCL23	0.572727	0.0655431	0.489934
GP9	CCL23	0.572727	0.0655431	0.489934
C5AR1	CD5	-0.572727	0.0655431	0.489934
PLAUR	CD5	-0.572727	0.0655431	0.489934
SERPINB2	NCR1	-0.572727	0.0655431	0.489934
C1QB	DCN	-0.572727	0.0655431	0.489934
TFPI	TNFRSF21	-0.572727	0.0655431	0.489934
MMRN1	TNFRSF4	-0.572727	0.0655431	0.489934
ITGAX	LAG3	-0.572727	0.0655431	0.489934
ITGB3	LAG3	-0.572727	0.0655431	0.489934
C1RL	IL12RB1	-0.572727	0.0655431	0.489934
SELP	IL12RB1	-0.572727	0.0655431	0.489934
CD55	CD83	-0.572727	0.0655431	0.489934
SERPINE1	CD83	-0.572727	0.0655431	0.489934
DCN	IL8	0.572078	0.0659201	0.491984
C2	TNFRSF9	-0.563636	0.0709517	0.499166
PLAU	MCP-3	0.563636	0.0709517	0.499166
SELL	MCP-3	0.563636	0.0709517	0.499166
SERPING1	MCP-3	0.563636	0.0709517	0.499166
TXN	MCP-3	0.563636	0.0709517	0.499166
CR1	EGF	-0.563636	0.0709517	0.499166
TFPI	CXCL11	0.563636	0.0709517	0.499166
SERPINB2	TRAIL	-0.563636	0.0709517	0.499166
PLAU	CD8A	0.563636	0.0709517	0.499166
C1RL	MUC-16	-0.563636	0.0709517	0.499166
TLR2	MUC-16	-0.563636	0.0709517	0.499166
CFH	ADA	0.563636	0.0709517	0.499166
CR1L	NOS3	-0.563636	0.0709517	0.499166
TLR2	CD40	-0.563636	0.0709517	0.499166
F5	LAP TGF-beta-1	-0.563636	0.0709517	0.499166
PROCR	TWEAK	-0.563636	0.0709517	0.499166
ADM	PDCD1	-0.563636	0.0709517	0.499166
CFH	PDCD1	-0.563636	0.0709517	0.499166
F13A1	PDCD1	-0.563636	0.0709517	0.499166
PLAUR	CD28	-0.563636	0.0709517	0.499166
SELL	MCP-2	0.563636	0.0709517	0.499166
PTX3	HO-1	0.563636	0.0709517	0.499166
SELP	HO-1	0.563636	0.0709517	0.499166
ITGB3	IL10	0.563636	0.0709517	0.499166
C5AR1	CCL23	0.563636	0.0709517	0.499166
SERPINB2	CD5	-0.563636	0.0709517	0.499166
C1QC	TNFRSF21	-0.563636	0.0709517	0.499166
F12	TNFRSF21	-0.563636	0.0709517	0.499166
MMRN1	TNFRSF21	-0.563636	0.0709517	0.499166
ITGB3	TNFRSF4	-0.563636	0.0709517	0.499166
F2RL3	CCL17	-0.563636	0.0709517	0.499166
PROS1	IFN-gamma	0.563636	0.0709517	0.499166
PLAUR	LAMP3	-0.563636	0.0709517	0.499166
C1QC	MMP12	-0.563636	0.0709517	0.499166
C3AR1	MMP12	-0.563636	0.0709517	0.499166
TXN	MMP12	-0.563636	0.0709517	0.499166
CR1L	CXCL13	0.563636	0.0709517	0.499166
F5	IL12RB1	-0.563636	0.0709517	0.499166
PLAU	CCL20	0.563636	0.0709517	0.499166
CFB	TNFRSF21	-0.562543	0.0716218	0.503141
F12	MCP-3	0.554545	0.0766523	0.509312
CR2	IL-1 alpha	0.554545	0.0766523	0.509312
ITGA2B	IL7	0.554545	0.0766523	0.509312
ELANE	PGF	0.554545	0.0766523	0.509312
PROS1	ADGRG1	-0.554545	0.0766523	0.509312
C1QA	MCP-1	-0.554545	0.0766523	0.509312
F2RL3	TRAIL	-0.554545	0.0766523	0.509312
C2	MUC-16	-0.554545	0.0766523	0.509312
GZMM	IL2	-0.554545	0.0766523	0.509312
F13A1	KIR3DL1	-0.554545	0.0766523	0.509312
F12	CXCL1	0.554545	0.0766523	0.509312
C3AR1	TNFSF14	0.554545	0.0766523	0.509312
SERPING1	CD27	-0.554545	0.0766523	0.509312
CD55	HO-1	0.554545	0.0766523	0.509312
GZMM	HO-1	0.554545	0.0766523	0.509312
GP1BA	IL10	0.554545	0.0766523	0.509312
SELP	IL10	0.554545	0.0766523	0.509312
SERPINE1	CCL23	0.554545	0.0766523	0.509312
F5	CD5	-0.554545	0.0766523	0.509312
ITGAM	MMP7	-0.554545	0.0766523	0.509312
F5	NCR1	-0.554545	0.0766523	0.509312
TXN	NCR1	-0.554545	0.0766523	0.509312
F2RL3	TNFRSF21	-0.554545	0.0766523	0.509312
GP1BA	TNFRSF21	-0.554545	0.0766523	0.509312
GZMM	TNFRSF21	-0.554545	0.0766523	0.509312
PROCR	TNFRSF21	-0.554545	0.0766523	0.509312
SELP	TNFRSF21	-0.554545	0.0766523	0.509312
C3AR1	TNFRSF4	-0.554545	0.0766523	0.509312
CFH	TNFRSF4	-0.554545	0.0766523	0.509312
LAMC1	IFN-gamma	0.554545	0.0766523	0.509312
TFPI	CASP-8	0.554545	0.0766523	0.509312
C1QB	MMP12	-0.554545	0.0766523	0.509312
CLU	MMP12	-0.554545	0.0766523	0.509312
LAMC1	LAG3	-0.554545	0.0766523	0.509312
CFH	IL13	-0.554545	0.0766523	0.509312
ADM	CCL20	0.554545	0.0766523	0.509312
SERPINB2	CCL20	0.554545	0.0766523	0.509312
ELANE	GZMB	0.554545	0.0766523	0.509312
F13A1	CD83	-0.554545	0.0766523	0.509312
CFB	TNFSF14	0.553008	0.0776455	0.513771
CFB	LAMP3	-0.553008	0.0776455	0.513771
DCN	IL12	0.553008	0.0776455	0.513771
PROCR	TNFRSF9	-0.545455	0.082651	0.526501
TXN	CD244	-0.545455	0.082651	0.526501
PF4	ANGPT1	0.545455	0.082651	0.526501
ITGA2B	IL6	0.545455	0.082651	0.526501
TXN	CD40	-0.545455	0.082651	0.526501
C1RL	LAP TGF-beta-1	-0.545455	0.082651	0.526501
C5AR1	TNFSF14	0.545455	0.082651	0.526501
CLU	TNFSF14	0.545455	0.082651	0.526501
ADM	CCL19	0.545455	0.082651	0.526501
PTX3	CCL19	0.545455	0.082651	0.526501
TLR2	CCL19	0.545455	0.082651	0.526501
ITGAM	MCP-2	0.545455	0.082651	0.526501
F13A1	CD27	-0.545455	0.082651	0.526501
C5AR1	HO-1	0.545455	0.082651	0.526501
CR1	HO-1	0.545455	0.082651	0.526501
CR1L	CXCL10	0.545455	0.082651	0.526501
VSIG4	TNFRSF21	-0.545455	0.082651	0.526501
C5AR1	LAMP3	-0.545455	0.082651	0.526501
CFH	CASP-8	0.545455	0.082651	0.526501
LAMC1	ICOSLG	-0.545455	0.082651	0.526501
F12	MMP12	-0.545455	0.082651	0.526501
SERPINB2	MMP12	-0.545455	0.082651	0.526501
VWF	IL4	-0.545455	0.082651	0.526501
F2RL3	LAG3	-0.545455	0.082651	0.526501
SELL	IL12RB1	-0.545455	0.082651	0.526501
ITGAM	CD83	-0.545455	0.082651	0.526501
ITGB3	CD83	-0.545455	0.082651	0.526501
F12	IL12	0.545455	0.082651	0.526501
CFB	VEGFR-2	0.543474	0.0839982	0.533662
DCN	PTN	0.543474	0.0839982	0.533662
CD40LG	TNFRSF9	-0.536364	0.0889534	0.540728
F13A1	TNFRSF9	-0.536364	0.0889534	0.540728
SERPINA1	MCP-3	0.536364	0.0889534	0.540728
ITGB3	IL7	0.536364	0.0889534	0.540728
F12	IL6	0.536364	0.0889534	0.540728
PF4	IL6	0.536364	0.0889534	0.540728
F2RL3	ADGRG1	-0.536364	0.0889534	0.540728
SELP	ADGRG1	-0.536364	0.0889534	0.540728
GZMM	MCP-4	-0.536364	0.0889534	0.540728
TXN	MUC-16	-0.536364	0.0889534	0.540728
TREM2	IL18	0.536364	0.0889534	0.540728
PLAU	TNFSF14	0.536364	0.0889534	0.540728
C3AR1	CD28	-0.536364	0.0889534	0.540728
PF4	CD28	-0.536364	0.0889534	0.540728
VSIG4	CCL4	-0.536364	0.0889534	0.540728
C3AR1	CD27	-0.536364	0.0889534	0.540728
F12	HO-1	0.536364	0.0889534	0.540728
MMRN1	HO-1	0.536364	0.0889534	0.540728
PF4	CD5	-0.536364	0.0889534	0.540728
C1QC	DCN	-0.536364	0.0889534	0.540728
ITGB3	TNFRSF21	-0.536364	0.0889534	0.540728
TFPI	TNFRSF4	-0.536364	0.0889534	0.540728
C3AR1	CCL17	-0.536364	0.0889534	0.540728
CLU	CCL17	-0.536364	0.0889534	0.540728
GP1BA	CCL17	-0.536364	0.0889534	0.540728
PLAUR	CCL17	-0.536364	0.0889534	0.540728
SELP	CCL17	-0.536364	0.0889534	0.540728
C1QB	IFN-gamma	0.536364	0.0889534	0.540728
CD40LG	IL12RB1	-0.536364	0.0889534	0.540728
PLAUR	IL12RB1	-0.536364	0.0889534	0.540728
GP1BA	CD83	-0.536364	0.0889534	0.540728
TXN	CD83	-0.536364	0.0889534	0.540728
CD55	CSF-1	0.536364	0.0889534	0.540728
F12	CSF-1	0.536364	0.0889534	0.540728
DCN	CD5	-0.533939	0.0906863	0.550563
CFH	IL8	0.527273	0.0955652	0.560275
ITGAM	IL8	0.527273	0.0955652	0.560275
C1QA	TNFRSF9	-0.527273	0.0955652	0.560275
CLU	MCP-3	0.527273	0.0955652	0.560275
TLR2	MCP-3	0.527273	0.0955652	0.560275
PROS1	ANGPT1	0.527273	0.0955652	0.560275
PROS1	IL7	0.527273	0.0955652	0.560275
THBS1	IL7	0.527273	0.0955652	0.560275
CR1	MCP-4	-0.527273	0.0955652	0.560275
GZMM	TRAIL	-0.527273	0.0955652	0.560275
SELP	TRAIL	-0.527273	0.0955652	0.560275
FPR1	IL2	-0.527273	0.0955652	0.560275
F13A1	VEGFR-2	0.527273	0.0955652	0.560275
SERPINA1	LAP TGF-beta-1	-0.527273	0.0955652	0.560275
PF4	CXCL1	0.527273	0.0955652	0.560275
THBS1	PDCD1	-0.527273	0.0955652	0.560275
GZMM	CD28	-0.527273	0.0955652	0.560275
F5	CCL19	0.527273	0.0955652	0.560275
PROCR	HGF	-0.527273	0.0955652	0.560275
CD40LG	HO-1	0.527273	0.0955652	0.560275
GP9	CXCL10	0.527273	0.0955652	0.560275
SERPINB2	CCL23	0.527273	0.0955652	0.560275
TLR2	CD5	-0.527273	0.0955652	0.560275
SELL	NCR1	-0.527273	0.0955652	0.560275
F13A1	TNFRSF21	-0.527273	0.0955652	0.560275
GP9	TNFRSF4	-0.527273	0.0955652	0.560275
LAMC1	ANGPT2	-0.527273	0.0955652	0.560275
C5AR1	CCL20	0.527273	0.0955652	0.560275
TFPI	TNFRSF9	-0.518182	0.102492	0.570803
C1RL	MCP-3	0.518182	0.102492	0.570803
PTX3	MCP-3	0.518182	0.102492	0.570803
F13A1	IL7	0.518182	0.102492	0.570803
GP9	IL7	0.518182	0.102492	0.570803
TFPI	IL6	0.518182	0.102492	0.570803
CR1L	MCP-4	0.518182	0.102492	0.570803
MMRN1	TRAIL	-0.518182	0.102492	0.570803
ELANE	CXCL9	0.518182	0.102492	0.570803
F5	MUC-16	-0.518182	0.102492	0.570803
ITGAM	MUC-16	-0.518182	0.102492	0.570803
PLAUR	MUC-16	-0.518182	0.102492	0.570803
CD55	IL2	-0.518182	0.102492	0.570803
GP9	KIR3DL1	-0.518182	0.102492	0.570803
C1QC	LAP TGF-beta-1	-0.518182	0.102492	0.570803
TLR2	LAP TGF-beta-1	-0.518182	0.102492	0.570803
CD40LG	CXCL1	0.518182	0.102492	0.570803
GP9	CXCL1	0.518182	0.102492	0.570803
ITGB3	CXCL1	0.518182	0.102492	0.570803
CR1	PDGF subunit B	-0.518182	0.102492	0.570803
C2	PDCD1	-0.518182	0.102492	0.570803
PTX3	PDCD1	-0.518182	0.102492	0.570803
FPR1	CCL19	0.518182	0.102492	0.570803
F2RL3	MCP-2	0.518182	0.102492	0.570803
FPR1	MCP-2	0.518182	0.102492	0.570803
TLR2	MCP-2	0.518182	0.102492	0.570803
F5	CCL4	-0.518182	0.102492	0.570803
F2RL3	CD27	-0.518182	0.102492	0.570803
SELP	CD27	-0.518182	0.102492	0.570803
GP9	HO-1	0.518182	0.102492	0.570803
C2	CXCL10	0.518182	0.102492	0.570803
CD40LG	IL10	0.518182	0.102492	0.570803
DCN	IL10	0.524404	0.0977164	0.570803
MMRN1	IL10	0.518182	0.102492	0.570803
C2	TNFRSF12A	-0.518182	0.102492	0.570803
ITGAX	CCL23	0.518182	0.102492	0.570803
PLAUR	CCL23	0.518182	0.102492	0.570803
THBS1	CCL23	0.518182	0.102492	0.570803
GZMM	MMP7	-0.518182	0.102492	0.570803
TLR2	NCR1	-0.518182	0.102492	0.570803
CR2	VEGFA	-0.518182	0.102492	0.570803
CR1	CD83	-0.518182	0.102492	0.570803
C3AR1	CSF-1	0.518182	0.102492	0.570803
PLAU	IL8	0.509091	0.109737	0.575009
CD55	TIE2	-0.509091	0.109737	0.575009
ITGAM	TIE2	-0.509091	0.109737	0.575009
ADM	MCP-3	0.509091	0.109737	0.575009
GP9	MCP-3	0.509091	0.109737	0.575009
SERPINA1	CD244	-0.509091	0.109737	0.575009
CFH	ANGPT1	0.509091	0.109737	0.575009
PF4	ADGRG1	-0.509091	0.109737	0.575009
DCN	CXCL11	0.51487	0.105094	0.575009
PTX3	TRAIL	-0.509091	0.109737	0.575009
TFPI	MUC-16	-0.509091	0.109737	0.575009
CFH	CD4	-0.509091	0.109737	0.575009
ITGAM	CD4	-0.509091	0.109737	0.575009
SERPINE1	NOS3	-0.509091	0.109737	0.575009
ADM	IL2	-0.509091	0.109737	0.575009
CD5L	VEGFR-2	0.510252	0.108794	0.575009
ITGAM	CD40	-0.509091	0.109737	0.575009
SERPINB2	CD40	-0.509091	0.109737	0.575009
ELANE	LAP TGF-beta-1	0.509091	0.109737	0.575009
LAMC1	CXCL1	0.509091	0.109737	0.575009
FPR1	CD28	-0.509091	0.109737	0.575009
GP1BA	MCP-2	0.509091	0.109737	0.575009
GZMM	MCP-2	0.509091	0.109737	0.575009
SELP	MCP-2	0.509091	0.109737	0.575009
CR1	CCL4	-0.509091	0.109737	0.575009
TLR2	CCL4	-0.509091	0.109737	0.575009
VSIG4	PD-L1	-0.509091	0.109737	0.575009
PTX3	CD27	-0.509091	0.109737	0.575009
C3AR1	HO-1	0.509091	0.109737	0.575009
ITGB3	HO-1	0.509091	0.109737	0.575009
C1QC	IL10	0.509091	0.109737	0.575009
CLU	IL10	0.509091	0.109737	0.575009
CR2	IL10	0.509091	0.109737	0.575009
ITGAM	CCL23	0.509091	0.109737	0.575009
PROS1	CCL23	0.509091	0.109737	0.575009
CR1	CD5	-0.509091	0.109737	0.575009
SERPINA1	MMP7	-0.509091	0.109737	0.575009
TFPI	MMP7	-0.509091	0.109737	0.575009
C1QB	TNFRSF21	-0.509091	0.109737	0.575009
CD40LG	TNFRSF21	-0.509091	0.109737	0.575009
CFH	TNFRSF21	-0.509091	0.109737	0.575009
SERPING1	TNFRSF21	-0.509091	0.109737	0.575009
CFH	ANGPT2	-0.509091	0.109737	0.575009
C1RL	LAMP3	-0.509091	0.109737	0.575009
F13A1	MMP12	-0.509091	0.109737	0.575009
PF4	MMP12	-0.509091	0.109737	0.575009
CFB	CXCL13	-0.51487	0.105094	0.575009
ITGAX	IL12RB1	-0.509091	0.109737	0.575009
TLR2	IL12RB1	-0.509091	0.109737	0.575009
CR1L	CCL20	0.509091	0.109737	0.575009
CD5L	CD83	0.510252	0.108794	0.575009
F5	CD83	-0.509091	0.109737	0.575009
CR1	CSF-1	0.509091	0.109737	0.575009
GZMM	CSF-1	0.509091	0.109737	0.575009
SERPINB2	IL8	0.5	0.117307	0.583971
CFH	TNFRSF9	-0.5	0.117307	0.583971
VSIG4	TNFRSF9	-0.5	0.117307	0.583971
CR1L	IL-1 alpha	-0.5	0.117307	0.583971
TLR2	CD244	-0.5	0.117307	0.583971
CD55	EGF	-0.5	0.117307	0.583971
VSIG4	MCP-4	-0.5	0.117307	0.583971
FPR1	TRAIL	-0.5	0.117307	0.583971
TLR2	CD4	-0.5	0.117307	0.583971
C2	VEGFR-2	0.5	0.117307	0.583971
CR1	CD40	-0.5	0.117307	0.583971
SERPINA1	CD40	-0.5	0.117307	0.583971
THBS1	KIR3DL1	-0.5	0.117307	0.583971
ITGAM	LAP TGF-beta-1	-0.5	0.117307	0.583971
TXN	LAP TGF-beta-1	-0.5	0.117307	0.583971
F12	TNFSF14	0.5	0.117307	0.583971
ITGAX	TNFSF14	0.5	0.117307	0.583971
F2RL3	IL33	-0.5	0.117307	0.583971
LAMC1	TWEAK	-0.5	0.117307	0.583971
CD40LG	CCL19	0.5	0.117307	0.583971
C1QC	CCL4	-0.5	0.117307	0.583971
CD55	CCL4	-0.5	0.117307	0.583971
CD40LG	CD27	-0.5	0.117307	0.583971
F12	CD27	-0.5	0.117307	0.583971
GP9	CD27	-0.5	0.117307	0.583971
MMRN1	CD27	-0.5	0.117307	0.583971
PLAUR	HO-1	0.5	0.117307	0.583971
C2	IL10	0.5	0.117307	0.583971
FPR1	TNFRSF12A	-0.5	0.117307	0.583971
ELANE	CCL3	0.5	0.117307	0.583971
SERPING1	MMP7	-0.5	0.117307	0.583971
C1RL	NCR1	-0.5	0.117307	0.583971
SERPINA1	NCR1	-0.5	0.117307	0.583971
ITGAX	DCN	-0.5	0.117307	0.583971
CR2	TNFRSF21	-0.5	0.117307	0.583971
SERPINB2	MIC-A/B	0.5	0.117307	0.583971
C1QA	IFN-gamma	0.5	0.117307	0.583971
CD40LG	IFN-gamma	0.5	0.117307	0.583971
ITGA2B	PD-L2	-0.5	0.117307	0.583971
PROS1	PD-L2	-0.5	0.117307	0.583971
CFH	LAG3	-0.5	0.117307	0.583971
TFPI	LAG3	-0.5	0.117307	0.583971
THBS1	LAG3	-0.5	0.117307	0.583971
F12	IL12RB1	-0.5	0.117307	0.583971
SERPINA1	CD83	-0.5	0.117307	0.583971
CFH	CSF-1	0.5	0.117307	0.583971
F2RL3	CSF-1	0.5	0.117307	0.583971
SERPINB2	CSF-1	0.5	0.117307	0.583971
CD5L	CXCL12	0.496584	0.120235	0.597927
LAMC1	TIE2	-0.490909	0.125204	0.59838
C1RL	CD244	-0.490909	0.125204	0.59838
ITGA2B	ANGPT1	0.490909	0.125204	0.59838
MMRN1	IL7	0.490909	0.125204	0.59838
VSIG4	PGF	-0.490909	0.125204	0.59838
CD40LG	ADGRG1	-0.490909	0.125204	0.59838
ADM	MCP-4	-0.490909	0.125204	0.59838
C5AR1	MCP-4	-0.490909	0.125204	0.59838
ELANE	CD4	0.490909	0.125204	0.59838
SERPINB2	CD4	-0.490909	0.125204	0.59838
F12	NOS3	-0.490909	0.125204	0.59838
DCN	Gal-9	0.495801	0.120914	0.59838
SELL	CD40	-0.490909	0.125204	0.59838
PLAU	GZMH	0.490909	0.125204	0.59838
CD40LG	TNFSF14	0.490909	0.125204	0.59838
SERPINB2	IL33	-0.490909	0.125204	0.59838
C1QC	TWEAK	-0.490909	0.125204	0.59838
VSIG4	TWEAK	-0.490909	0.125204	0.59838
MMRN1	MCP-2	0.490909	0.125204	0.59838
PF4	CXCL10	0.490909	0.125204	0.59838
GZMM	TNFRSF12A	-0.490909	0.125204	0.59838
C3AR1	CCL23	0.490909	0.125204	0.59838
TXN	CCL23	0.490909	0.125204	0.59838
THBS1	CD5	-0.490909	0.125204	0.59838
ITGAX	CCL17	-0.490909	0.125204	0.59838
SERPING1	CCL17	-0.490909	0.125204	0.59838
PLAU	CASP-8	0.490909	0.125204	0.59838
ELANE	ICOSLG	0.490909	0.125204	0.59838
F5	MMP12	-0.490909	0.125204	0.59838
CLU	IL4	-0.490909	0.125204	0.59838
SELP	LAG3	-0.490909	0.125204	0.59838
FPR1	IL12RB1	-0.490909	0.125204	0.59838
GZMM	IL12RB1	-0.490909	0.125204	0.59838
MMRN1	IL12RB1	-0.490909	0.125204	0.59838
CLU	CCL20	0.490909	0.125204	0.59838
FPR1	CCL20	0.490909	0.125204	0.59838
C5AR1	CD83	-0.490909	0.125204	0.59838
CFB	CD83	-0.495801	0.120914	0.59838
SERPINB2	CD83	-0.490909	0.125204	0.59838
GP1BA	IL8	0.481818	0.133434	0.605069
ITGB3	IL8	0.481818	0.133434	0.605069
SERPINE1	IL8	0.481818	0.133434	0.605069
CR1	TIE2	-0.481818	0.133434	0.605069
F5	MCP-3	0.481818	0.133434	0.605069
VSIG4	IL-1 alpha	0.481818	0.133434	0.605069
THBS1	ANGPT1	0.481818	0.133434	0.605069
C2	IL6	0.481818	0.133434	0.605069
F13A1	IL6	0.481818	0.133434	0.605069
PROS1	IL6	0.481818	0.133434	0.605069
C1RL	MCP-4	-0.481818	0.133434	0.605069
PLAUR	MCP-4	-0.481818	0.133434	0.605069
TLR2	MCP-4	-0.481818	0.133434	0.605069
CFB	TRAIL	-0.486266	0.129366	0.605069
SERPINE1	TRAIL	-0.481818	0.133434	0.605069
ADM	CD8A	0.481818	0.133434	0.605069
SERPINE1	CD8A	0.481818	0.133434	0.605069
CFH	MUC-16	-0.481818	0.133434	0.605069
CFB	ADA	0.486266	0.129366	0.605069
CR2	ADA	0.481818	0.133434	0.605069
CFH	NOS3	-0.481818	0.133434	0.605069
CFH	Gal-9	0.481818	0.133434	0.605069
VWF	Gal-9	-0.481818	0.133434	0.605069
CD55	CD40	-0.481818	0.133434	0.605069
LAMC1	IL18	-0.481818	0.133434	0.605069
SELL	LAP TGF-beta-1	-0.481818	0.133434	0.605069
ITGA2B	CXCL1	0.481818	0.133434	0.605069
SELP	CXCL1	0.481818	0.133434	0.605069
C3AR1	PDCD1	-0.481818	0.133434	0.605069
PROS1	CCL19	0.481818	0.133434	0.605069
SERPINA1	MCP-2	0.481818	0.133434	0.605069
C1RL	CCL4	-0.481818	0.133434	0.605069
ELANE	PD-L1	0.481818	0.133434	0.605069
CLU	HO-1	0.481818	0.133434	0.605069
ELANE	HO-1	0.481818	0.133434	0.605069
PTX3	CCL23	0.481818	0.133434	0.605069
CR2	MMP7	-0.481818	0.133434	0.605069
THBS1	DCN	-0.481818	0.133434	0.605069
F13A1	TNFRSF4	-0.481818	0.133434	0.605069
ADM	MIC-A/B	0.481818	0.133434	0.605069
SERPING1	ANGPT2	-0.481818	0.133434	0.605069
C1QC	IFN-gamma	0.481818	0.133434	0.605069
TREM2	IFN-gamma	0.481818	0.133434	0.605069
CR2	CASP-8	0.481818	0.133434	0.605069
PTX3	CASP-8	0.481818	0.133434	0.605069
CR2	MMP12	-0.481818	0.133434	0.605069
LAMC1	MMP12	-0.481818	0.133434	0.605069
C5AR1	LAG3	-0.481818	0.133434	0.605069
ADM	IL13	-0.481818	0.133434	0.605069
SERPING1	CCL20	0.481818	0.133434	0.605069
CR1L	TNF	0.481818	0.133434	0.605069
C1RL	CD83	-0.481818	0.133434	0.605069
PLAUR	CD83	-0.481818	0.133434	0.605069
TLR2	CSF-1	0.481818	0.133434	0.605069
SELL	IL8	0.472727	0.141999	0.616444
TXN	IL8	0.472727	0.141999	0.616444
THBS1	TNFRSF9	-0.472727	0.141999	0.616444
CD5L	IL-1 alpha	0.478361	0.136651	0.616444
SERPINE1	IL7	0.472727	0.141999	0.616444
CFB	ADGRG1	-0.476731	0.138185	0.616444
LAMC1	CXCL11	0.472727	0.141999	0.616444
CD55	MCP-4	-0.472727	0.141999	0.616444
F12	TRAIL	-0.472727	0.141999	0.616444
GP9	TRAIL	-0.472727	0.141999	0.616444
ITGB3	TRAIL	-0.472727	0.141999	0.616444
SELL	CD4	-0.472727	0.141999	0.616444
ITGAM	NOS3	-0.472727	0.141999	0.616444
C3AR1	VEGFR-2	0.472727	0.141999	0.616444
VWF	KIR3DL1	-0.472727	0.141999	0.616444
SERPINB2	LAP TGF-beta-1	-0.472727	0.141999	0.616444
SERPINE1	CXCL1	0.472727	0.141999	0.616444
TREM2	TNFSF14	0.472727	0.141999	0.616444
CLU	IL33	-0.472727	0.141999	0.616444
DCN	PDCD1	-0.476731	0.138185	0.616444
PROS1	CD28	-0.472727	0.141999	0.616444
THBS1	CCL19	0.472727	0.141999	0.616444
SERPINB2	MCP-2	0.472727	0.141999	0.616444
SERPINA1	CCL4	-0.472727	0.141999	0.616444
TREM2	CCL4	0.472727	0.141999	0.616444
ELANE	Gal-1	0.472727	0.141999	0.616444
SERPINE1	CD27	-0.472727	0.141999	0.616444
CD55	IL5	-0.472727	0.141999	0.616444
ITGA2B	CXCL10	0.472727	0.141999	0.616444
C3AR1	IL10	0.472727	0.141999	0.616444
F13A1	CCL23	0.472727	0.141999	0.616444
PF4	CCL23	0.472727	0.141999	0.616444
CFB	CD5	-0.476731	0.138185	0.616444
CFH	CD5	-0.472727	0.141999	0.616444
SERPING1	CD5	-0.472727	0.141999	0.616444
PROCR	MMP7	-0.472727	0.141999	0.616444
F12	PTN	0.472727	0.141999	0.616444
ITGAM	LAMP3	-0.472727	0.141999	0.616444
ELANE	CASP-8	0.472727	0.141999	0.616444
VSIG4	CXCL13	-0.472727	0.141999	0.616444
VWF	PD-L2	-0.472727	0.141999	0.616444
PROS1	IL4	-0.472727	0.141999	0.616444
C1QB	LAG3	-0.472727	0.141999	0.616444
CD40LG	LAG3	-0.472727	0.141999	0.616444
PLAUR	LAG3	-0.472727	0.141999	0.616444
F13A1	IL12RB1	-0.472727	0.141999	0.616444
ITGAX	CCL20	0.472727	0.141999	0.616444
F2RL3	IL8	0.463636	0.150901	0.62775
SELP	IL8	0.463636	0.150901	0.62775
SERPING1	IL8	0.463636	0.150901	0.62775
SERPINB2	TIE2	-0.463636	0.150901	0.62775
PF4	MCP-3	0.463636	0.150901	0.62775
CD40LG	IL-1 alpha	0.463636	0.150901	0.62775
TFPI	ANGPT1	0.463636	0.150901	0.62775
DCN	MCP-1	0.467197	0.147374	0.62775
C3AR1	MCP-4	-0.463636	0.150901	0.62775
ADM	TRAIL	-0.463636	0.150901	0.62775
SERPING1	TRAIL	-0.463636	0.150901	0.62775
CFB	MUC-16	-0.467197	0.147374	0.62775
GZMM	MUC-16	-0.463636	0.150901	0.62775
ITGB3	NOS3	-0.463636	0.150901	0.62775
C1QC	IL2	-0.463636	0.150901	0.62775
CR1	IL2	-0.463636	0.150901	0.62775
C1QA	VEGFR-2	0.463636	0.150901	0.62775
ITGA2B	KIR3DL1	-0.463636	0.150901	0.62775
PF4	KIR3DL1	-0.463636	0.150901	0.62775
C5AR1	LAP TGF-beta-1	-0.463636	0.150901	0.62775
VSIG4	LAP TGF-beta-1	-0.463636	0.150901	0.62775
CR1	IL33	-0.463636	0.150901	0.62775
PTX3	IL33	-0.463636	0.150901	0.62775
C1QC	PDCD1	-0.463636	0.150901	0.62775
CFB	PDCD1	-0.467197	0.147374	0.62775
ITGA2B	PDCD1	-0.463636	0.150901	0.62775
DCN	CD28	-0.467197	0.147374	0.62775
GP9	MCP-2	0.463636	0.150901	0.62775
VSIG4	Gal-1	-0.463636	0.150901	0.62775
ITGA2B	HO-1	0.463636	0.150901	0.62775
LAMC1	CXCL10	0.463636	0.150901	0.62775
VSIG4	CD70	-0.463636	0.150901	0.62775
C1QB	IL10	0.463636	0.150901	0.62775
GP9	IL10	0.463636	0.150901	0.62775
SERPINA1	CCL23	0.463636	0.150901	0.62775
TFPI	CCL23	0.463636	0.150901	0.62775
CD55	CD5	-0.463636	0.150901	0.62775
SERPINB2	MMP7	-0.463636	0.150901	0.62775
GP9	ARG1	-0.463636	0.150901	0.62775
ADM	TNFRSF21	-0.463636	0.150901	0.62775
C2	TNFRSF21	-0.463636	0.150901	0.62775
C2	CCL17	-0.463636	0.150901	0.62775
CD40LG	CCL17	-0.463636	0.150901	0.62775
C1QA	MMP12	-0.463636	0.150901	0.62775
GZMM	CCL20	0.463636	0.150901	0.62775
PROCR	CCL20	0.463636	0.150901	0.62775
PROCR	IL12	0.463636	0.150901	0.62775
C5AR1	CSF-1	0.463636	0.150901	0.62775
LAMC1	IL8	0.454545	0.160145	0.644895
SERPINA1	TIE2	-0.454545	0.160145	0.644895
C5AR1	MCP-3	0.454545	0.160145	0.644895
DCN	MCP-3	0.457662	0.156938	0.644895
ITGAX	MCP-3	0.454545	0.160145	0.644895
SELL	CD244	-0.454545	0.160145	0.644895
VWF	ANGPT1	0.454545	0.160145	0.644895
C1QB	MCP-1	-0.454545	0.160145	0.644895
C1QC	MCP-1	-0.454545	0.160145	0.644895
C2	TRAIL	-0.454545	0.160145	0.644895
C3AR1	CD8A	0.454545	0.160145	0.644895
SERPINE1	MUC-16	-0.454545	0.160145	0.644895
GP1BA	CXCL1	0.454545	0.160145	0.644895
MMRN1	CXCL1	0.454545	0.160145	0.644895
PROS1	CXCL1	0.454545	0.160145	0.644895
CD55	IL33	-0.454545	0.160145	0.644895
ITGAM	IL33	-0.454545	0.160145	0.644895
CD55	PDGF subunit B	-0.454545	0.160145	0.644895
THBS1	CD28	-0.454545	0.160145	0.644895
C3AR1	MCP-2	0.454545	0.160145	0.644895
SELL	CCL4	-0.454545	0.160145	0.644895
CR1	CXCL5	-0.454545	0.160145	0.644895
CD40LG	CXCL10	0.454545	0.160145	0.644895
C1RL	CCL23	0.454545	0.160145	0.644895
CR1L	CCL23	0.454545	0.160145	0.644895
GZMM	CD5	-0.454545	0.160145	0.644895
F5	ARG1	0.454545	0.160145	0.644895
C1QA	ANGPT2	-0.454545	0.160145	0.644895
SERPINB2	PTN	0.454545	0.160145	0.644895
C1QB	LAMP3	-0.454545	0.160145	0.644895
VWF	LAMP3	-0.454545	0.160145	0.644895
ITGAM	ICOSLG	-0.454545	0.160145	0.644895
C5AR1	VEGFA	-0.454545	0.160145	0.644895
THBS1	IL12RB1	-0.454545	0.160145	0.644895
CD40LG	GZMB	0.454545	0.160145	0.644895
SELL	CD83	-0.454545	0.160145	0.644895
CD40LG	CSF-1	0.454545	0.160145	0.644895
SELL	CSF-1	0.454545	0.160145	0.644895
PTX3	IL8	0.445455	0.169733	0.661777
CR2	TNFRSF9	-0.445455	0.169733	0.661777
CD55	MCP-3	0.445455	0.169733	0.661777
CR1	MCP-3	0.445455	0.169733	0.661777
PTX3	CD244	-0.445455	0.169733	0.661777
CD5L	MCP-4	-0.44647	0.168644	0.661777
PTX3	MCP-4	-0.445455	0.169733	0.661777
SERPINA1	MCP-4	-0.445455	0.169733	0.661777
CLU	MUC-16	-0.445455	0.169733	0.661777
F13A1	MUC-16	-0.445455	0.169733	0.661777
FPR1	MUC-16	-0.445455	0.169733	0.661777
ITGB3	MUC-16	-0.445455	0.169733	0.661777
PF4	MUC-16	-0.445455	0.169733	0.661777
CD40LG	IL2	-0.445455	0.169733	0.661777
VSIG4	CD40	-0.445455	0.169733	0.661777
GP1BA	IL33	-0.445455	0.169733	0.661777
ITGA2B	IL33	-0.445455	0.169733	0.661777
MMRN1	IL33	-0.445455	0.169733	0.661777
SELP	IL33	-0.445455	0.169733	0.661777
CD40LG	PDCD1	-0.445455	0.169733	0.661777
LAMC1	CCL19	0.445455	0.169733	0.661777
ELANE	CD27	0.445455	0.169733	0.661777
ITGB3	CD27	-0.445455	0.169733	0.661777
CD5L	IL5	0.44647	0.168644	0.661777
PTX3	GZMA	0.445455	0.169733	0.661777
ITGAX	TNFRSF12A	-0.445455	0.169733	0.661777
DCN	CCL3	0.448127	0.166878	0.661777
PROCR	ARG1	0.445455	0.169733	0.661777
TFPI	NCR1	-0.445455	0.169733	0.661777
C1QA	LAMP3	-0.445455	0.169733	0.661777
SERPINA1	LAMP3	-0.445455	0.169733	0.661777
ITGA2B	MMP12	-0.445455	0.169733	0.661777
CFB	VEGFA	-0.448127	0.166878	0.661777
F2RL3	IL4	-0.445455	0.169733	0.661777
GP1BA	LAG3	-0.445455	0.169733	0.661777
VSIG4	LAG3	-0.445455	0.169733	0.661777
CD40LG	CD83	-0.445455	0.169733	0.661777
PF4	CD83	-0.445455	0.169733	0.661777
TLR2	CD83	-0.445455	0.169733	0.661777
ADM	IL8	0.436364	0.179665	0.669927
SERPINA1	IL8	0.436364	0.179665	0.669927
TXN	TIE2	-0.436364	0.179665	0.669927
ITGA2B	MCP-3	0.436364	0.179665	0.669927
CR1	CD40-L	-0.436364	0.179665	0.669927
CLU	CD244	-0.436364	0.179665	0.669927
TREM2	ANGPT1	0.436364	0.179665	0.669927
GP1BA	ADGRG1	-0.436364	0.179665	0.669927
ITGAX	ADGRG1	-0.436364	0.179665	0.669927
CFB	MCP-1	-0.438593	0.177197	0.669927
CFH	CXCL11	0.436364	0.179665	0.669927
SERPINE1	CXCL11	0.436364	0.179665	0.669927
F5	MCP-4	-0.436364	0.179665	0.669927
PROCR	MCP-4	-0.436364	0.179665	0.669927
SELL	MCP-4	-0.436364	0.179665	0.669927
CFH	FGF2	0.436364	0.179665	0.669927
PTX3	CD8A	0.436364	0.179665	0.669927
F12	MUC-16	-0.436364	0.179665	0.669927
MMRN1	NOS3	-0.436364	0.179665	0.669927
GP9	VEGFR-2	0.436364	0.179665	0.669927
PF4	VEGFR-2	0.436364	0.179665	0.669927
VSIG4	VEGFR-2	0.436364	0.179665	0.669927
PROCR	CD40	-0.436364	0.179665	0.669927
MMRN1	KIR3DL1	-0.436364	0.179665	0.669927
ADM	IL33	-0.436364	0.179665	0.669927
ITGB3	IL33	-0.436364	0.179665	0.669927
C1QB	PDCD1	-0.436364	0.179665	0.669927
ELANE	FASLG	0.436364	0.179665	0.669927
TXN	MCP-2	0.436364	0.179665	0.669927
ITGAM	CCL4	-0.436364	0.179665	0.669927
TXN	CCL4	-0.436364	0.179665	0.669927
C1QA	Gal-1	-0.436364	0.179665	0.669927
CR1L	CD27	0.436364	0.179665	0.669927
LAMC1	HGF	-0.436364	0.179665	0.669927
ADM	HO-1	0.436364	0.179665	0.669927
CR1L	IL10	0.436364	0.179665	0.669927
CD55	TNFRSF12A	-0.436364	0.179665	0.669927
CD5L	CCL23	-0.441915	0.173559	0.669927
F5	CCL23	0.436364	0.179665	0.669927
SERPING1	CCL23	0.436364	0.179665	0.669927
CD55	MMP7	-0.436364	0.179665	0.669927
C2	DCN	-0.436364	0.179665	0.669927
VWF	DCN	-0.436364	0.179665	0.669927
C1QA	TNFRSF21	-0.436364	0.179665	0.669927
SELL	LAMP3	-0.436364	0.179665	0.669927
CR1	VEGFA	-0.436364	0.179665	0.669927
TREM2	VEGFA	0.436364	0.179665	0.669927
CR2	IL4	0.436364	0.179665	0.669927
ITGA2B	IL4	-0.436364	0.179665	0.669927
C1QC	LAG3	-0.436364	0.179665	0.669927
SERPINE1	IL12RB1	-0.436364	0.179665	0.669927
DCN	GZMB	0.438593	0.177197	0.669927
VWF	CD83	-0.436364	0.179665	0.669927
CFB	IL12	0.438593	0.177197	0.669927
PLAU	IL12	0.436364	0.179665	0.669927
SERPING1	CSF-1	0.436364	0.179665	0.669927
CD5L	TIE2	0.432803	0.183649	0.684252
MMRN1	IL8	0.427273	0.189944	0.685804
VSIG4	IL8	-0.427273	0.189944	0.685804
F5	TIE2	-0.427273	0.189944	0.685804
PLAUR	MCP-3	0.427273	0.189944	0.685804
C1RL	EGF	-0.427273	0.189944	0.685804
CFH	IL7	0.427273	0.189944	0.685804
SELP	IL7	0.427273	0.189944	0.685804
VWF	IL7	0.427273	0.189944	0.685804
C3AR1	TRAIL	-0.427273	0.189944	0.685804
C5AR1	MUC-16	-0.427273	0.189944	0.685804
TREM2	CD4	0.427273	0.189944	0.685804
CFB	IL2	-0.429058	0.187898	0.685804
THBS1	VEGFR-2	0.427273	0.189944	0.685804
C2	TNFSF14	0.427273	0.189944	0.685804
ELANE	TNFSF14	0.427273	0.189944	0.685804
SERPINE1	IL33	-0.427273	0.189944	0.685804
CD40LG	FASLG	0.427273	0.189944	0.685804
VSIG4	FASLG	0.427273	0.189944	0.685804
F13A1	CD28	-0.427273	0.189944	0.685804
CR2	CCL19	0.427273	0.189944	0.685804
C1RL	MCP-2	0.427273	0.189944	0.685804
PF4	MCP-2	0.427273	0.189944	0.685804
SERPINE1	IL15	0.427273	0.189944	0.685804
TFPI	IL15	0.427273	0.189944	0.685804
CR1L	Gal-1	0.427273	0.189944	0.685804
THBS1	CD27	-0.427273	0.189944	0.685804
ITGA2B	CD5	-0.427273	0.189944	0.685804
C1RL	MMP7	-0.427273	0.189944	0.685804
PROS1	DCN	-0.427273	0.189944	0.685804
THBS1	TNFRSF21	-0.427273	0.189944	0.685804
SERPINE1	MIC-A/B	0.427273	0.189944	0.685804
ADM	PTN	0.427273	0.189944	0.685804
PLAU	PTN	0.427273	0.189944	0.685804
CLU	CXCL12	-0.427273	0.189944	0.685804
CD40LG	VEGFA	-0.427273	0.189944	0.685804
SERPINB2	IL4	-0.427273	0.189944	0.685804
CLU	LAG3	-0.427273	0.189944	0.685804
LAMC1	CCL20	0.427273	0.189944	0.685804
PLAUR	CCL20	0.427273	0.189944	0.685804
F12	GZMB	0.427273	0.189944	0.685804
SERPINE1	CSF-1	0.427273	0.189944	0.685804
TLR2	IL8	0.418182	0.20057	0.696319
FPR1	MCP-3	0.418182	0.20057	0.696319
C5AR1	CD244	-0.418182	0.20057	0.696319
CR1L	CD244	-0.418182	0.20057	0.696319
C5AR1	EGF	-0.418182	0.20057	0.696319
F5	EGF	-0.418182	0.20057	0.696319
ITGB3	ANGPT1	0.418182	0.20057	0.696319
TREM2	IL7	0.418182	0.20057	0.696319
SERPINB2	MCP-1	0.418182	0.20057	0.696319
F12	CXCL11	0.418182	0.20057	0.696319
CFB	MCP-4	-0.419524	0.19898	0.696319
PLAU	MCP-4	-0.418182	0.20057	0.696319
MMRN1	MUC-16	-0.418182	0.20057	0.696319
FPR1	CD40	-0.418182	0.20057	0.696319
CLU	KIR3DL1	-0.418182	0.20057	0.696319
SELP	KIR3DL1	-0.418182	0.20057	0.696319
TFPI	KIR3DL1	-0.418182	0.20057	0.696319
FPR1	LAP TGF-beta-1	-0.418182	0.20057	0.696319
TREM2	LAP TGF-beta-1	0.418182	0.20057	0.696319
THBS1	CXCL1	0.418182	0.20057	0.696319
C1QB	TWEAK	-0.418182	0.20057	0.696319
CR2	FASLG	0.418182	0.20057	0.696319
PROCR	CD28	-0.418182	0.20057	0.696319
CFH	CCL19	0.418182	0.20057	0.696319
FPR1	CCL4	-0.418182	0.20057	0.696319
PROCR	CCL4	-0.418182	0.20057	0.696319
FPR1	HO-1	0.418182	0.20057	0.696319
SERPINE1	HO-1	0.418182	0.20057	0.696319
TFPI	HO-1	0.418182	0.20057	0.696319
DCN	CXCL10	0.419524	0.19898	0.696319
TREM2	CXCL10	0.418182	0.20057	0.696319
CR2	CD70	-0.418182	0.20057	0.696319
CFH	TNFRSF12A	-0.418182	0.20057	0.696319
F12	CCL23	0.418182	0.20057	0.696319
VWF	CCL23	0.418182	0.20057	0.696319
ELANE	TNFRSF21	0.418182	0.20057	0.696319
PF4	TNFRSF4	-0.418182	0.20057	0.696319
TLR2	MIC-A/B	0.418182	0.20057	0.696319
VSIG4	PTN	-0.418182	0.20057	0.696319
ITGA2B	CXCL12	-0.418182	0.20057	0.696319
PLAU	CXCL12	-0.418182	0.20057	0.696319
SERPING1	LAMP3	-0.418182	0.20057	0.696319
VSIG4	LAMP3	-0.418182	0.20057	0.696319
CD55	IL4	-0.418182	0.20057	0.696319
THBS1	IL4	-0.418182	0.20057	0.696319
PF4	LAG3	-0.418182	0.20057	0.696319
CFB	IL12RB1	-0.419524	0.19898	0.696319
ITGB3	IL12RB1	-0.418182	0.20057	0.696319
ITGA2B	CD83	-0.418182	0.20057	0.696319
VSIG4	CD83	-0.418182	0.20057	0.696319
LAMC1	IL12	0.418182	0.20057	0.696319
GP1BA	CSF-1	0.418182	0.20057	0.696319
ITGAM	CSF-1	0.418182	0.20057	0.696319
PF4	TNFRSF9	-0.409091	0.211545	0.712698
F12	TIE2	-0.409091	0.211545	0.712698
SERPINA1	EGF	-0.409091	0.211545	0.712698
CD40LG	IL6	0.409091	0.211545	0.712698
VWF	IL6	0.409091	0.211545	0.712698
ITGB3	CXCL11	0.409091	0.211545	0.712698
ITGAX	MCP-4	-0.409091	0.211545	0.712698
F13A1	TRAIL	-0.409091	0.211545	0.712698
F2RL3	CD8A	0.409091	0.211545	0.712698
SERPING1	CD8A	0.409091	0.211545	0.712698
C1QB	IL2	-0.409091	0.211545	0.712698
ELANE	Gal-9	0.409091	0.211545	0.712698
C1QB	LAP TGF-beta-1	-0.409091	0.211545	0.712698
F13A1	CXCL1	0.409091	0.211545	0.712698
GZMM	TNFSF14	0.409091	0.211545	0.712698
CD40LG	MCP-2	0.409091	0.211545	0.712698
PLAU	IL15	0.409091	0.211545	0.712698
PF4	CD27	-0.409091	0.211545	0.712698
ELANE	CXCL5	0.409091	0.211545	0.712698
ADM	GZMA	0.409091	0.211545	0.712698
SERPINB2	HO-1	0.409091	0.211545	0.712698
THBS1	CXCL10	0.409091	0.211545	0.712698
LAMC1	CD70	0.409091	0.211545	0.712698
PLAUR	TNFRSF12A	-0.409091	0.211545	0.712698
TFPI	CCL3	0.409091	0.211545	0.712698
CD40LG	MMP7	-0.409091	0.211545	0.712698
TXN	MMP7	-0.409091	0.211545	0.712698
PF4	DCN	-0.409091	0.211545	0.712698
CR1L	MIC-A/B	0.409091	0.211545	0.712698
PTX3	MIC-A/B	0.409091	0.211545	0.712698
F12	CCL17	-0.409091	0.211545	0.712698
GP9	CCL17	-0.409091	0.211545	0.712698
C1QB	ANGPT2	-0.409091	0.211545	0.712698
C1QC	LAMP3	-0.409091	0.211545	0.712698
PROCR	LAMP3	-0.409091	0.211545	0.712698
ADM	CASP-8	0.409091	0.211545	0.712698
GP1BA	CASP-8	0.409091	0.211545	0.712698
CR2	PD-L2	0.409091	0.211545	0.712698
SELP	IL4	-0.409091	0.211545	0.712698
TFPI	CD83	-0.409091	0.211545	0.712698
C1QB	IL12	0.409091	0.211545	0.712698
C2	IL12	0.409091	0.211545	0.712698
SELL	TIE2	-0.4	0.222868	0.717498
FPR1	CD244	-0.4	0.222868	0.717498
F13A1	ANGPT1	0.4	0.222868	0.717498
TXN	MCP-4	-0.4	0.222868	0.717498
C1QB	TRAIL	-0.4	0.222868	0.717498
C1QC	TRAIL	-0.4	0.222868	0.717498
ITGA2B	CD8A	0.4	0.222868	0.717498
ITGB3	CD8A	0.4	0.222868	0.717498
CD5L	CAIX	0.400912	0.221716	0.717498
VSIG4	ADA	0.4	0.222868	0.717498
DCN	CD4	-0.400454	0.222294	0.717498
SERPINA1	CD4	-0.4	0.222868	0.717498
GP9	NOS3	-0.4	0.222868	0.717498
SERPINB2	NOS3	-0.4	0.222868	0.717498
GP1BA	KIR3DL1	-0.4	0.222868	0.717498
C3AR1	CXCL1	0.4	0.222868	0.717498
F2RL3	CXCL1	0.4	0.222868	0.717498
VWF	TNFSF14	0.4	0.222868	0.717498
C1RL	IL33	-0.4	0.222868	0.717498
C5AR1	IL33	-0.4	0.222868	0.717498
C5AR1	PDGF subunit B	-0.4	0.222868	0.717498
PTX3	PDGF subunit B	-0.4	0.222868	0.717498
VWF	PDGF subunit B	0.4	0.222868	0.717498
ELANE	PDCD1	0.4	0.222868	0.717498
C1QB	CCL19	0.4	0.222868	0.717498
CFB	CCL19	0.400454	0.222294	0.717498
PLAUR	MCP-2	0.4	0.222868	0.717498
ELANE	IL5	-0.4	0.222868	0.717498
ITGAM	HO-1	0.4	0.222868	0.717498
ITGAX	HO-1	0.4	0.222868	0.717498
SERPINA1	HO-1	0.4	0.222868	0.717498
PROCR	CXCL10	0.4	0.222868	0.717498
F13A1	TNFRSF12A	-0.4	0.222868	0.717498
TLR2	TNFRSF12A	-0.4	0.222868	0.717498
ADM	CCL23	0.4	0.222868	0.717498
GZMM	CCL23	0.4	0.222868	0.717498
SELL	CCL23	0.4	0.222868	0.717498
CD40LG	CD5	-0.4	0.222868	0.717498
MMRN1	DCN	-0.4	0.222868	0.717498
PLAUR	DCN	-0.4	0.222868	0.717498
PF4	TNFRSF21	-0.4	0.222868	0.717498
PTX3	TNFRSF21	-0.4	0.222868	0.717498
THBS1	TNFRSF4	-0.4	0.222868	0.717498
F2RL3	MIC-A/B	0.4	0.222868	0.717498
VSIG4	MIC-A/B	-0.4	0.222868	0.717498
MMRN1	CCL17	-0.4	0.222868	0.717498
FPR1	PTN	0.4	0.222868	0.717498
F2RL3	CXCL12	-0.4	0.222868	0.717498
CFB	IFN-gamma	0.400454	0.222294	0.717498
CR2	IFN-gamma	0.4	0.222868	0.717498
C2	LAMP3	-0.4	0.222868	0.717498
CD40LG	LAMP3	-0.4	0.222868	0.717498
CFH	LAMP3	-0.4	0.222868	0.717498
CR1	LAMP3	-0.4	0.222868	0.717498
FPR1	CASP-8	0.4	0.222868	0.717498
TXN	ICOSLG	-0.4	0.222868	0.717498
C1RL	LAG3	-0.4	0.222868	0.717498
TFPI	IL12RB1	-0.4	0.222868	0.717498
CD55	IL13	-0.4	0.222868	0.717498
C1QC	CCL20	0.4	0.222868	0.717498
PTX3	GZMB	0.4	0.222868	0.717498
C1QC	CD83	-0.4	0.222868	0.717498
LAMC1	CD83	-0.4	0.222868	0.717498
PROS1	CD83	-0.4	0.222868	0.717498
C1RL	CSF-1	0.4	0.222868	0.717498
SELP	CSF-1	0.4	0.222868	0.717498
C3AR1	TNFRSF9	-0.390909	0.23454	0.72671
SERPINB2	EGF	-0.390909	0.23454	0.72671
SERPINE1	ANGPT1	0.390909	0.23454	0.72671
SERPING1	ADGRG1	-0.390909	0.23454	0.72671
LAMC1	FGF2	0.390909	0.23454	0.72671
ADM	MUC-16	-0.390909	0.23454	0.72671
CR1L	MUC-16	0.390909	0.23454	0.72671
C1RL	CD4	-0.390909	0.23454	0.72671
F5	CD4	-0.390909	0.23454	0.72671
FPR1	CD4	-0.390909	0.23454	0.72671
F2RL3	NOS3	-0.390909	0.23454	0.72671
C5AR1	IL2	-0.390909	0.23454	0.72671
PLAU	IL2	-0.390909	0.23454	0.72671
TLR2	IL2	-0.390909	0.23454	0.72671
F12	Gal-9	0.390909	0.23454	0.72671
C1QB	VEGFR-2	0.390909	0.23454	0.72671
ITGAX	CD40	-0.390909	0.23454	0.72671
DCN	TNFSF14	0.39092	0.234526	0.72671
SERPING1	IL33	-0.390909	0.23454	0.72671
C1RL	PDGF subunit B	-0.390909	0.23454	0.72671
PROS1	PDGF subunit B	0.390909	0.23454	0.72671
CR2	PDCD1	-0.390909	0.23454	0.72671
PROS1	PDCD1	-0.390909	0.23454	0.72671
TREM2	CCL19	0.390909	0.23454	0.72671
C5AR1	MCP-2	0.390909	0.23454	0.72671
CR2	CCL4	-0.390909	0.23454	0.72671
SERPINB2	CCL4	-0.390909	0.23454	0.72671
C1RL	CXCL5	-0.390909	0.23454	0.72671
CFH	CXCL5	0.390909	0.23454	0.72671
C1QB	GZMA	0.390909	0.23454	0.72671
C1QC	GZMA	0.390909	0.23454	0.72671
C2	HO-1	0.390909	0.23454	0.72671
THBS1	HO-1	0.390909	0.23454	0.72671
PROCR	CD5	-0.390909	0.23454	0.72671
CR1L	MMP7	-0.390909	0.23454	0.72671
PLAU	MMP7	-0.390909	0.23454	0.72671
VWF	MMP7	0.390909	0.23454	0.72671
F13A1	ARG1	-0.390909	0.23454	0.72671
SERPINE1	NCR1	-0.390909	0.23454	0.72671
DCN	TNFRSF21	-0.39092	0.234526	0.72671
C1QC	CCL17	-0.390909	0.23454	0.72671
SERPINE1	CCL17	-0.390909	0.23454	0.72671
SERPINB2	CXCL12	-0.390909	0.23454	0.72671
SERPINB2	LAMP3	-0.390909	0.23454	0.72671
TXN	LAMP3	-0.390909	0.23454	0.72671
ITGB3	CASP-8	0.390909	0.23454	0.72671
CD5L	ICOSLG	0.396356	0.227505	0.72671
SERPINB2	ICOSLG	-0.390909	0.23454	0.72671
PROCR	MMP12	-0.390909	0.23454	0.72671
C1QA	LAG3	-0.390909	0.23454	0.72671
PLAU	IL12RB1	-0.390909	0.23454	0.72671
F12	CCL20	0.390909	0.23454	0.72671
CFB	TNF	-0.39092	0.234526	0.72671
GZMM	GZMB	0.390909	0.23454	0.72671
CFH	CD83	-0.390909	0.23454	0.72671
GZMM	IL12	0.390909	0.23454	0.72671
VWF	IL12	-0.390909	0.23454	0.72671
TFPI	CSF-1	0.390909	0.23454	0.72671
C1RL	IL8	0.381818	0.24656	0.740453
ITGA2B	TNFRSF9	-0.381818	0.24656	0.740453
PTX3	TIE2	-0.381818	0.24656	0.740453
TLR2	TIE2	-0.381818	0.24656	0.740453
GZMM	MCP-3	0.381818	0.24656	0.740453
C1QC	CD40-L	-0.381818	0.24656	0.740453
ITGAM	EGF	-0.381818	0.24656	0.740453
CFH	IL6	0.381818	0.24656	0.740453
CLU	ADGRG1	-0.381818	0.24656	0.740453
PF4	TRAIL	-0.381818	0.24656	0.740453
PROS1	FGF2	0.381818	0.24656	0.740453
GP1BA	NOS3	-0.381818	0.24656	0.740453
SELP	NOS3	-0.381818	0.24656	0.740453
ITGB3	KIR3DL1	-0.381818	0.24656	0.740453
ITGAX	LAP TGF-beta-1	-0.381818	0.24656	0.740453
SERPING1	CXCL1	0.381818	0.24656	0.740453
SERPINA1	IL33	-0.381818	0.24656	0.740453
C1QA	TWEAK	-0.381818	0.24656	0.740453
C1QB	CCL4	-0.381818	0.24656	0.740453
C1QC	Gal-1	-0.381818	0.24656	0.740453
C1QA	PD-L1	-0.381818	0.24656	0.740453
C5AR1	CXCL5	-0.381818	0.24656	0.740453
GZMM	GZMA	0.381818	0.24656	0.740453
SERPING1	HO-1	0.381818	0.24656	0.740453
TXN	HO-1	0.381818	0.24656	0.740453
C5AR1	TNFRSF12A	-0.381818	0.24656	0.740453
SELL	TNFRSF12A	-0.381818	0.24656	0.740453
SERPINA1	TNFRSF12A	-0.381818	0.24656	0.740453
PROS1	CD5	-0.381818	0.24656	0.740453
ITGA2B	CCL3	0.381818	0.24656	0.740453
SERPINE1	MMP7	-0.381818	0.24656	0.740453
CR1L	NCR1	-0.381818	0.24656	0.740453
CD40LG	DCN	-0.381818	0.24656	0.740453
PLAU	TNFRSF21	-0.381818	0.24656	0.740453
FPR1	MIC-A/B	0.381818	0.24656	0.740453
ITGB3	CCL17	-0.381818	0.24656	0.740453
THBS1	CCL17	-0.381818	0.24656	0.740453
CD55	CXCL12	-0.381818	0.24656	0.740453
MMRN1	CXCL12	-0.381818	0.24656	0.740453
TLR2	LAMP3	-0.381818	0.24656	0.740453
F2RL3	CASP-8	0.381818	0.24656	0.740453
F5	ICOSLG	-0.381818	0.24656	0.740453
CD5L	PD-L2	0.387245	0.239343	0.740453
F12	VEGFA	-0.381818	0.24656	0.740453
ITGA2B	LAG3	-0.381818	0.24656	0.740453
SELL	LAG3	-0.381818	0.24656	0.740453
FPR1	CD83	-0.381818	0.24656	0.740453
TFPI	IL12	0.381818	0.24656	0.740453
CR1L	CSF-1	0.381818	0.24656	0.740453
F5	IL8	0.372727	0.258926	0.749819
GP9	IL8	0.372727	0.258926	0.749819
GZMM	IL8	0.372727	0.258926	0.749819
C3AR1	MCP-3	0.372727	0.258926	0.749819
THBS1	MCP-3	0.372727	0.258926	0.749819
C1QC	EGF	-0.372727	0.258926	0.749819
TXN	EGF	-0.372727	0.258926	0.749819
CD40LG	MCP-4	-0.372727	0.258926	0.749819
TFPI	TRAIL	-0.372727	0.258926	0.749819
THBS1	TRAIL	-0.372727	0.258926	0.749819
ELANE	MUC-16	0.372727	0.258926	0.749819
GP1BA	MUC-16	-0.372727	0.258926	0.749819
GZMM	ADA	0.372727	0.258926	0.749819
PTX3	ADA	0.372727	0.258926	0.749819
TXN	CD4	-0.372727	0.258926	0.749819
CR2	IL2	-0.372727	0.258926	0.749819
SELL	IL2	-0.372727	0.258926	0.749819
SERPINA1	IL2	-0.372727	0.258926	0.749819
PLAUR	VEGFR-2	0.372727	0.258926	0.749819
PROS1	VEGFR-2	0.372727	0.258926	0.749819
C1QC	CD40	-0.372727	0.258926	0.749819
F12	GZMH	0.372727	0.258926	0.749819
PTX3	GZMH	0.372727	0.258926	0.749819
SERPING1	TNFSF14	0.372727	0.258926	0.749819
TFPI	IL33	-0.372727	0.258926	0.749819
TXN	IL33	-0.372727	0.258926	0.749819
VSIG4	IL33	0.372727	0.258926	0.749819
C1QC	PDGF subunit B	-0.372727	0.258926	0.749819
F2RL3	IL15	0.372727	0.258926	0.749819
CFH	Gal-1	0.372727	0.258926	0.749819
PROCR	Gal-1	-0.372727	0.258926	0.749819
LAMC1	CD27	-0.372727	0.258926	0.749819
PLAU	CXCL5	-0.372727	0.258926	0.749819
PTX3	IL5	-0.372727	0.258926	0.749819
CR1	TNFRSF12A	-0.372727	0.258926	0.749819
GP9	TNFRSF12A	-0.372727	0.258926	0.749819
PROCR	TNFRSF12A	-0.372727	0.258926	0.749819
FPR1	CD5	-0.372727	0.258926	0.749819
C1QC	CCL3	-0.372727	0.258926	0.749819
CR1	MMP7	-0.372727	0.258926	0.749819
CD40LG	ARG1	-0.372727	0.258926	0.749819
ITGA2B	DCN	-0.372727	0.258926	0.749819
PROCR	DCN	-0.372727	0.258926	0.749819
C1QC	ANGPT2	-0.372727	0.258926	0.749819
PTX3	PTN	0.372727	0.258926	0.749819
ITGAM	CXCL12	-0.372727	0.258926	0.749819
SELP	CXCL12	-0.372727	0.258926	0.749819
C3AR1	LAMP3	-0.372727	0.258926	0.749819
C3AR1	CASP-8	0.372727	0.258926	0.749819
C5AR1	CASP-8	0.372727	0.258926	0.749819
CR1L	CASP-8	0.372727	0.258926	0.749819
GP9	CASP-8	0.372727	0.258926	0.749819
CD55	VEGFA	-0.372727	0.258926	0.749819
MMRN1	IL4	-0.372727	0.258926	0.749819
PROS1	LAG3	-0.372727	0.258926	0.749819
SERPING1	LAG3	-0.372727	0.258926	0.749819
F5	KLRD1	-0.372727	0.258926	0.749819
GP9	CSF-1	0.372727	0.258926	0.749819
PLAUR	CSF-1	0.372727	0.258926	0.749819
DCN	TIE2	-0.37185	0.260137	0.751053
CFB	HO-1	0.37185	0.260137	0.751053
DCN	NCR1	-0.37185	0.260137	0.751053
DCN	VEGFA	-0.37185	0.260137	0.751053
DCN	CSF-1	0.37185	0.260137	0.751053
FPR1	IL8	0.363636	0.271638	0.757293
PF4	IL8	0.363636	0.271638	0.757293
C1RL	TIE2	-0.363636	0.271638	0.757293
CD55	CD40-L	-0.363636	0.271638	0.757293
ADM	CD244	-0.363636	0.271638	0.757293
GP9	ANGPT1	0.363636	0.271638	0.757293
F2RL3	IL7	0.363636	0.271638	0.757293
GP1BA	IL7	0.363636	0.271638	0.757293
VWF	ADGRG1	-0.363636	0.271638	0.757293
CR1L	CXCL11	0.363636	0.271638	0.757293
CR1	FGF2	-0.363636	0.271638	0.757293
PROS1	CD8A	0.363636	0.271638	0.757293
VSIG4	CAIX	-0.363636	0.271638	0.757293
VWF	ADA	-0.363636	0.271638	0.757293
TFPI	CD4	-0.363636	0.271638	0.757293
SELL	NOS3	-0.363636	0.271638	0.757293
TLR2	IL18	-0.363636	0.271638	0.757293
PTX3	KIR3DL1	0.363636	0.271638	0.757293
GZMM	LAP TGF-beta-1	-0.363636	0.271638	0.757293
CD5L	IL33	0.369021	0.264066	0.757293
F12	IL33	-0.363636	0.271638	0.757293
F5	IL33	-0.363636	0.271638	0.757293
SELL	IL33	-0.363636	0.271638	0.757293
TLR2	IL33	-0.363636	0.271638	0.757293
ITGA2B	PDGF subunit B	0.363636	0.271638	0.757293
TLR2	PDGF subunit B	-0.363636	0.271638	0.757293
C2	CD28	-0.363636	0.271638	0.757293
ADM	IL15	0.363636	0.271638	0.757293
CR1	IL5	-0.363636	0.271638	0.757293
F12	GZMA	0.363636	0.271638	0.757293
F13A1	HO-1	0.363636	0.271638	0.757293
SELL	HO-1	0.363636	0.271638	0.757293
CD40LG	CD70	-0.363636	0.271638	0.757293
TFPI	CD70	0.363636	0.271638	0.757293
TLR2	CCL23	0.363636	0.271638	0.757293
PLAU	CD5	-0.363636	0.271638	0.757293
F5	MMP7	-0.363636	0.271638	0.757293
F2RL3	ARG1	-0.363636	0.271638	0.757293
THBS1	ARG1	-0.363636	0.271638	0.757293
CFH	NCR1	-0.363636	0.271638	0.757293
CLU	DCN	-0.363636	0.271638	0.757293
C1RL	MIC-A/B	0.363636	0.271638	0.757293
CR2	ANGPT2	-0.363636	0.271638	0.757293
CR1L	PTN	0.363636	0.271638	0.757293
SELL	PTN	0.363636	0.271638	0.757293
ITGB3	CXCL12	-0.363636	0.271638	0.757293
PTX3	CXCL12	-0.363636	0.271638	0.757293
F12	LAMP3	-0.363636	0.271638	0.757293
SELL	CASP-8	0.363636	0.271638	0.757293
SELP	CASP-8	0.363636	0.271638	0.757293
SERPING1	CASP-8	0.363636	0.271638	0.757293
SERPINE1	ICOSLG	-0.363636	0.271638	0.757293
ITGAM	LAG3	-0.363636	0.271638	0.757293
VWF	KLRD1	-0.363636	0.271638	0.757293
CR2	GZMB	0.363636	0.271638	0.757293
C5AR1	IL12	0.363636	0.271638	0.757293
SERPING1	IL12	0.363636	0.271638	0.757293
CR2	CSF-1	0.363636	0.271638	0.757293
SERPINA1	CSF-1	0.363636	0.271638	0.757293
DCN	PD-L1	0.362316	0.273513	0.76119
CFB	CX3CL1	-0.362316	0.273513	0.76119
DCN	IL12RB1	-0.362316	0.273513	0.76119
C3AR1	IL8	0.354545	0.284693	0.763008
CLU	IL8	0.354545	0.284693	0.763008
VWF	CD40-L	0.354545	0.284693	0.763008
TLR2	EGF	-0.354545	0.284693	0.763008
C1QC	IL6	0.354545	0.284693	0.763008
PLAU	CRTAM	0.354545	0.284693	0.763008
SERPING1	CXCL11	0.354545	0.284693	0.763008
SERPING1	MCP-4	-0.354545	0.284693	0.763008
PF4	FGF2	0.354545	0.284693	0.763008
TFPI	FGF2	0.354545	0.284693	0.763008
PROCR	CXCL9	-0.354545	0.284693	0.763008
THBS1	CAIX	-0.354545	0.284693	0.763008
CD40LG	MUC-16	-0.354545	0.284693	0.763008
SELP	MUC-16	-0.354545	0.284693	0.763008
C1QC	ADA	0.354545	0.284693	0.763008
ELANE	ADA	0.354545	0.284693	0.763008
TXN	NOS3	-0.354545	0.284693	0.763008
C2	IL2	-0.354545	0.284693	0.763008
PTX3	Gal-9	0.354545	0.284693	0.763008
C1QA	LAP TGF-beta-1	-0.354545	0.284693	0.763008
PROCR	LAP TGF-beta-1	-0.354545	0.284693	0.763008
CR2	CXCL1	0.354545	0.284693	0.763008
ITGAM	CXCL1	0.354545	0.284693	0.763008
SERPINB2	CXCL1	0.354545	0.284693	0.763008
CFH	TWEAK	-0.354545	0.284693	0.763008
ADM	PDGF subunit B	-0.354545	0.284693	0.763008
PF4	PDGF subunit B	0.354545	0.284693	0.763008
TREM2	PDGF subunit B	0.354545	0.284693	0.763008
C1QA	PDCD1	-0.354545	0.284693	0.763008
C1QC	CCL19	0.354545	0.284693	0.763008
ITGA2B	MCP-2	0.354545	0.284693	0.763008
PROCR	MCP-2	0.354545	0.284693	0.763008
C1QA	CCL4	-0.354545	0.284693	0.763008
C3AR1	IL15	0.354545	0.284693	0.763008
C1QC	PD-L1	-0.354545	0.284693	0.763008
TREM2	PD-L1	0.354545	0.284693	0.763008
F5	CXCL5	-0.354545	0.284693	0.763008
SERPINB2	IL5	-0.354545	0.284693	0.763008
C1QC	CXCL10	0.354545	0.284693	0.763008
ITGA2B	CD70	0.354545	0.284693	0.763008
C2	CD5	-0.354545	0.284693	0.763008
ELANE	CD5	0.354545	0.284693	0.763008
C1QA	CCL3	-0.354545	0.284693	0.763008
ITGA2B	ARG1	-0.354545	0.284693	0.763008
F12	NCR1	-0.354545	0.284693	0.763008
GP9	DCN	-0.354545	0.284693	0.763008
ITGB3	DCN	-0.354545	0.284693	0.763008
PLAU	MIC-A/B	0.354545	0.284693	0.763008
TLR2	PTN	0.354545	0.284693	0.763008
CR1	CXCL12	-0.354545	0.284693	0.763008
F5	CXCL12	-0.354545	0.284693	0.763008
VWF	IFN-gamma	0.354545	0.284693	0.763008
MMRN1	CASP-8	0.354545	0.284693	0.763008
CLU	ICOSLG	-0.354545	0.284693	0.763008
SERPINA1	ICOSLG	-0.354545	0.284693	0.763008
CR1	IL4	-0.354545	0.284693	0.763008
F5	IL4	-0.354545	0.284693	0.763008
SERPINA1	LAG3	-0.354545	0.284693	0.763008
C3AR1	IL12RB1	-0.354545	0.284693	0.763008
F2RL3	IL13	-0.354545	0.284693	0.763008
F2RL3	CCL20	0.354545	0.284693	0.763008
GP1BA	CCL20	0.354545	0.284693	0.763008
C1QB	CD83	-0.354545	0.284693	0.763008
PLAUR	IL12	0.354545	0.284693	0.763008
C2	CSF-1	0.354545	0.284693	0.763008
ITGB3	CSF-1	0.354545	0.284693	0.763008
C1RL	CD40-L	-0.345455	0.298089	0.768765
THBS1	CD40-L	0.345455	0.298089	0.768765
F2RL3	CD244	-0.345455	0.298089	0.768765
SELL	EGF	-0.345455	0.298089	0.768765
DCN	IL7	0.352781	0.287266	0.768765
C1QB	ADGRG1	-0.345455	0.298089	0.768765
F5	CRTAM	-0.345455	0.298089	0.768765
PF4	CXCL11	0.345455	0.298089	0.768765
CFH	CD8A	0.345455	0.298089	0.768765
MMRN1	CD8A	0.345455	0.298089	0.768765
C3AR1	MUC-16	-0.345455	0.298089	0.768765
FPR1	ADA	0.345455	0.298089	0.768765
SERPINA1	NOS3	-0.345455	0.298089	0.768765
PROS1	Gal-9	-0.345455	0.298089	0.768765
C1QA	CD40	-0.345455	0.298089	0.768765
C5AR1	CD40	-0.345455	0.298089	0.768765
CLU	CD40	-0.345455	0.298089	0.768765
C1RL	IL18	-0.345455	0.298089	0.768765
PROCR	IL18	-0.345455	0.298089	0.768765
SERPINB2	IL18	-0.345455	0.298089	0.768765
C3AR1	GZMH	0.345455	0.298089	0.768765
F2RL3	KIR3DL1	-0.345455	0.298089	0.768765
C1QB	TNFSF14	0.345455	0.298089	0.768765
CR2	TWEAK	-0.345455	0.298089	0.768765
FPR1	PDGF subunit B	-0.345455	0.298089	0.768765
PROCR	CCL19	0.345455	0.298089	0.768765
ITGAX	MCP-2	0.345455	0.298089	0.768765
PF4	IL15	0.345455	0.298089	0.768765
SERPINB2	IL15	0.345455	0.298089	0.768765
C1QB	Gal-1	-0.345455	0.298089	0.768765
TFPI	CD27	-0.345455	0.298089	0.768765
TXN	CXCL5	-0.345455	0.298089	0.768765
CD40LG	GZMA	0.345455	0.298089	0.768765
ELANE	GZMA	0.345455	0.298089	0.768765
PF4	HO-1	0.345455	0.298089	0.768765
C1QB	CXCL10	0.345455	0.298089	0.768765
ITGB3	CD70	0.345455	0.298089	0.768765
SERPINE1	CD70	0.345455	0.298089	0.768765
ADM	TNFRSF12A	-0.345455	0.298089	0.768765
TREM2	CCL23	0.345455	0.298089	0.768765
F5	CCL3	-0.345455	0.298089	0.768765
CD5L	ARG1	0.346242	0.296915	0.768765
SERPINE1	ARG1	-0.345455	0.298089	0.768765
TXN	ARG1	0.345455	0.298089	0.768765
CLU	NCR1	-0.345455	0.298089	0.768765
CR1	NCR1	-0.345455	0.298089	0.768765
PROCR	NCR1	-0.345455	0.298089	0.768765
CD55	MIC-A/B	0.345455	0.298089	0.768765
ITGAM	MIC-A/B	0.345455	0.298089	0.768765
C1QB	CCL17	-0.345455	0.298089	0.768765
C2	ANGPT2	-0.345455	0.298089	0.768765
ITGAM	PTN	0.345455	0.298089	0.768765
VWF	PTN	-0.345455	0.298089	0.768765
CD55	LAMP3	-0.345455	0.298089	0.768765
PLAU	LAMP3	-0.345455	0.298089	0.768765
CD55	CASP-8	0.345455	0.298089	0.768765
ITGAM	CASP-8	0.345455	0.298089	0.768765
PLAUR	CASP-8	0.345455	0.298089	0.768765
SERPINA1	CASP-8	0.345455	0.298089	0.768765
TFPI	ICOSLG	-0.345455	0.298089	0.768765
C1QB	CXCL13	-0.345455	0.298089	0.768765
C1RL	VEGFA	-0.345455	0.298089	0.768765
CR1L	VEGFA	0.345455	0.298089	0.768765
C2	LAG3	-0.345455	0.298089	0.768765
FPR1	IL13	-0.345455	0.298089	0.768765
PLAU	IL13	-0.345455	0.298089	0.768765
C1QC	TNF	-0.345455	0.298089	0.768765
TREM2	TNF	0.345455	0.298089	0.768765
GZMM	CD83	-0.345455	0.298089	0.768765
SERPING1	CD83	-0.345455	0.298089	0.768765
DCN	GZMH	0.343247	0.301394	0.776033
DCN	GZMA	0.343247	0.301394	0.776033
DCN	HO-1	0.343247	0.301394	0.776033
C5AR1	IL8	0.336364	0.311824	0.777772
CR1	IL8	0.336364	0.311824	0.777772
PLAU	TIE2	-0.336364	0.311824	0.777772
F5	CD40-L	-0.336364	0.311824	0.777772
SERPINA1	CD40-L	-0.336364	0.311824	0.777772
ITGAX	CD244	-0.336364	0.311824	0.777772
MMRN1	ANGPT1	0.336364	0.311824	0.777772
CR1L	IL6	0.336364	0.311824	0.777772
PLAUR	ADGRG1	-0.336364	0.311824	0.777772
CR1L	CRTAM	0.336364	0.311824	0.777772
ELANE	TRAIL	0.336364	0.311824	0.777772
CD55	FGF2	-0.336364	0.311824	0.777772
C1QC	CXCL9	-0.336364	0.311824	0.777772
TREM2	CXCL9	0.336364	0.311824	0.777772
LAMC1	CAIX	-0.336364	0.311824	0.777772
VWF	CAIX	-0.336364	0.311824	0.777772
CD5L	MUC-16	-0.337131	0.310652	0.777772
GP9	MUC-16	-0.336364	0.311824	0.777772
CD55	CD4	-0.336364	0.311824	0.777772
F12	CD4	-0.336364	0.311824	0.777772
F12	IL2	-0.336364	0.311824	0.777772
F13A1	Gal-9	-0.336364	0.311824	0.777772
ITGAM	IL18	-0.336364	0.311824	0.777772
GZMM	CXCL1	0.336364	0.311824	0.777772
CR1	TNFSF14	0.336364	0.311824	0.777772
C3AR1	IL33	-0.336364	0.311824	0.777772
PLAU	PDGF subunit B	-0.336364	0.311824	0.777772
CD55	MCP-2	0.336364	0.311824	0.777772
CR2	MCP-2	0.336364	0.311824	0.777772
C5AR1	CCL4	-0.336364	0.311824	0.777772
ITGA2B	CCL4	0.336364	0.311824	0.777772
GP1BA	IL15	0.336364	0.311824	0.777772
ITGB3	IL15	0.336364	0.311824	0.777772
SELP	IL15	0.336364	0.311824	0.777772
CD55	CXCL5	-0.336364	0.311824	0.777772
SERPINA1	CXCL5	-0.336364	0.311824	0.777772
F2RL3	IL5	-0.336364	0.311824	0.777772
VSIG4	HGF	-0.336364	0.311824	0.777772
THBS1	GZMA	-0.336364	0.311824	0.777772
C1RL	HO-1	0.336364	0.311824	0.777772
C1RL	TNFRSF12A	-0.336364	0.311824	0.777772
THBS1	TNFRSF12A	-0.336364	0.311824	0.777772
TREM2	CCL3	0.336364	0.311824	0.777772
CD55	NCR1	-0.336364	0.311824	0.777772
ELANE	TNFRSF4	0.336364	0.311824	0.777772
ADM	ANGPT2	-0.336364	0.311824	0.777772
CR1	PTN	0.336364	0.311824	0.777772
GP1BA	CXCL12	-0.336364	0.311824	0.777772
SERPINE1	CXCL12	-0.336364	0.311824	0.777772
CR1L	LAMP3	0.336364	0.311824	0.777772
CR1	CASP-8	0.336364	0.311824	0.777772
C1RL	ICOSLG	-0.336364	0.311824	0.777772
GP9	ICOSLG	-0.336364	0.311824	0.777772
CR2	LAG3	-0.336364	0.311824	0.777772
TLR2	LAG3	-0.336364	0.311824	0.777772
C2	IL12RB1	-0.336364	0.311824	0.777772
PF4	IL12RB1	-0.336364	0.311824	0.777772
SERPINE1	IL13	-0.336364	0.311824	0.777772
PLAU	GZMB	0.336364	0.311824	0.777772
C1QA	IL12	0.336364	0.311824	0.777772
CD55	IL8	0.327273	0.325895	0.784246
C5AR1	TIE2	-0.327273	0.325895	0.784246
CFH	TIE2	-0.327273	0.325895	0.784246
CLU	TIE2	-0.327273	0.325895	0.784246
GZMM	TIE2	-0.327273	0.325895	0.784246
PF4	CD40-L	0.327273	0.325895	0.784246
PLAU	CD244	-0.327273	0.325895	0.784246
SELP	ANGPT1	0.327273	0.325895	0.784246
C1QB	IL6	0.327273	0.325895	0.784246
PLAU	MCP-1	0.327273	0.325895	0.784246
MMRN1	CXCL11	0.327273	0.325895	0.784246
CR1L	FGF2	-0.327273	0.325895	0.784246
ITGA2B	FGF2	0.327273	0.325895	0.784246
F5	CXCL9	-0.327273	0.325895	0.784246
F13A1	CD8A	0.327273	0.325895	0.784246
PROS1	MUC-16	-0.327273	0.325895	0.784246
SERPINB2	MUC-16	-0.327273	0.325895	0.784246
TXN	IL2	-0.327273	0.325895	0.784246
VSIG4	Gal-9	-0.327273	0.325895	0.784246
TFPI	VEGFR-2	0.327273	0.325895	0.784246
F2RL3	GZMH	0.327273	0.325895	0.784246
GP1BA	GZMH	0.327273	0.325895	0.784246
SERPINB2	GZMH	0.327273	0.325895	0.784246
SERPINE1	KIR3DL1	-0.327273	0.325895	0.784246
CR2	LAP TGF-beta-1	-0.327273	0.325895	0.784246
PLAUR	LAP TGF-beta-1	-0.327273	0.325895	0.784246
CFH	IL33	-0.327273	0.325895	0.784246
ITGAX	IL33	-0.327273	0.325895	0.784246
LAMC1	IL33	-0.327273	0.325895	0.784246
F5	FASLG	-0.327273	0.325895	0.784246
C2	MCP-2	0.327273	0.325895	0.784246
CLU	MCP-2	0.327273	0.325895	0.784246
CR1	MCP-2	0.327273	0.325895	0.784246
F5	Gal-1	-0.327273	0.325895	0.784246
TFPI	Gal-1	0.327273	0.325895	0.784246
CFB	GZMA	0.333712	0.315894	0.784246
CFH	GZMA	0.327273	0.325895	0.784246
PROS1	GZMA	-0.327273	0.325895	0.784246
CR1L	HO-1	0.327273	0.325895	0.784246
C1QA	CX3CL1	-0.327273	0.325895	0.784246
F13A1	CXCL10	0.327273	0.325895	0.784246
C1QA	IL10	0.327273	0.325895	0.784246
CFB	IL10	0.333712	0.315894	0.784246
PTX3	TNFRSF12A	-0.327273	0.325895	0.784246
FPR1	CCL23	0.327273	0.325895	0.784246
ITGB3	CCL3	0.327273	0.325895	0.784246
PROS1	ARG1	-0.327273	0.325895	0.784246
CR2	DCN	-0.327273	0.325895	0.784246
LAMC1	CXCL12	-0.327273	0.325895	0.784246
SERPING1	CXCL12	-0.327273	0.325895	0.784246
TXN	CXCL12	-0.327273	0.325895	0.784246
F5	LAMP3	-0.327273	0.325895	0.784246
C2	CASP-8	0.327273	0.325895	0.784246
MMRN1	ICOSLG	-0.327273	0.325895	0.784246
SELL	ICOSLG	-0.327273	0.325895	0.784246
PROS1	MMP12	-0.327273	0.325895	0.784246
C1QC	CXCL13	-0.327273	0.325895	0.784246
FPR1	VEGFA	-0.327273	0.325895	0.784246
GP9	VEGFA	-0.327273	0.325895	0.784246
GZMM	VEGFA	-0.327273	0.325895	0.784246
PLAUR	VEGFA	-0.327273	0.325895	0.784246
GP9	IL4	-0.327273	0.325895	0.784246
SERPINE1	IL4	-0.327273	0.325895	0.784246
F12	LAG3	-0.327273	0.325895	0.784246
PROCR	LAG3	-0.327273	0.325895	0.784246
PTX3	IL12RB1	-0.327273	0.325895	0.784246
TLR2	IL13	-0.327273	0.325895	0.784246
C1QB	CCL20	0.327273	0.325895	0.784246
CR2	TNF	-0.327273	0.325895	0.784246
ADM	GZMB	0.327273	0.325895	0.784246
PLAUR	IL8	0.318182	0.340298	0.7899
CD5L	TNFRSF9	0.323463	0.33189	0.7899
F13A1	MCP-3	0.318182	0.340298	0.7899
C5AR1	CD40-L	-0.318182	0.340298	0.7899
PROCR	CD40-L	-0.318182	0.340298	0.7899
PLAU	EGF	-0.318182	0.340298	0.7899
ELANE	ADGRG1	-0.318182	0.340298	0.7899
VSIG4	ADGRG1	-0.318182	0.340298	0.7899
C1QC	CRTAM	-0.318182	0.340298	0.7899
SELP	CD8A	0.318182	0.340298	0.7899
[truncated: 2,786 more rows]
