# Supplementary material for: Immune-coagulation dynamics in severe COVID-19 revealed by autoantibody profiling and multi-omics integration
Source: Sci Rep. 2025 Sep 1;15:32149. doi: 10.1038/s41598-025-17054-6 (PMC12402181; doi:10.1038/s41598-025-17054-6)
Supplement: Supplementary file 9 — Supplementary material 9 (XLSX 32.6 kb) [file 41598_2025_17054_MOESM9_ESM.xlsx]

## Sheet: Severe
Table S8: Correlation Between Olink-Derived Plasma Protein Levels (NPX) and Clinical Laboratory Parameters in COVID-19 Severe Group (Adj. p < 0.05)
Olink	Clinical	R	pval	padj
MUC-16	Fibrin-D-Dimer	0.936364	2.20821e-05	0.00609465
TNFSF14	CRP	0.818182	0.00208314	0.287474
TNFRSF9	CRP	-0.654545	0.0288646	0.521367
MCP-3	CRP	0.645455	0.0319628	0.521367
ADGRG1	CRP	-0.645455	0.0319628	0.521367
PDCD1	CRP	-0.6	0.0510033	0.521367
CD28	CRP	-0.609091	0.0466957	0.521367
CCL19	CRP	0.618182	0.0426456	0.521367
CCL23	CRP	0.718182	0.0127996	0.521367
CD5	CRP	-0.609091	0.0466957	0.521367
IFN-gamma	CRP	0.681818	0.0208429	0.521367
LAMP3	CRP	-0.645455	0.0319628	0.521367
MMP12	CRP	-0.627273	0.0388453	0.521367
LAG3	CRP	-0.681818	0.0208429	0.521367
CD83	CRP	-0.636364	0.035287	0.521367
FGF2	Fibrin-D-Dimer	-0.690909	0.018565	0.521367
CXCL9	Fibrin-D-Dimer	0.663636	0.0259841	0.521367
CD4	Fibrin-D-Dimer	0.6	0.0510033	0.521367
IL18	Fibrin-D-Dimer	0.6	0.0510033	0.521367
GZMH	Fibrin-D-Dimer	0.609091	0.0466957	0.521367
IL5	Fibrin-D-Dimer	-0.636364	0.035287	0.521367
HGF	Fibrin-D-Dimer	0.690909	0.018565	0.521367
TNFRSF21	Fibrin-D-Dimer	0.6	0.0510033	0.521367
ANGPT2	Fibrin-D-Dimer	0.7	0.016471	0.521367
LAMP3	Fibrin-D-Dimer	0.609091	0.0466957	0.521367
IL15	Platelet	-0.6	0.0510033	0.521367
MIC-A/B	Platelet	-0.645455	0.0319628	0.521367
TWEAK	Fibrin-D-Dimer	0.590909	0.0555756	0.547817
TRAIL	CRP	-0.581818	0.0604199	0.555863
HO-1	CRP	0.581818	0.0604199	0.555863
IL7	CRP	0.554545	0.0766523	0.661126
IL12	Fibrin-D-Dimer	-0.554545	0.0766523	0.661126
IL-1 alpha	CRP	-0.509091	0.109737	0.703841
IL6	CRP	0.518182	0.102492	0.703841
CXCL10	CRP	0.527273	0.0955652	0.703841
ARG1	CRP	-0.5	0.117307	0.703841
PGF	Fibrin-D-Dimer	0.536364	0.0889534	0.703841
ADGRG1	Fibrin-D-Dimer	0.518182	0.102492	0.703841
HO-1	Fibrin-D-Dimer	0.536364	0.0889534	0.703841
CX3CL1	Fibrin-D-Dimer	0.509091	0.109737	0.703841
TNFRSF12A	Fibrin-D-Dimer	0.518182	0.102492	0.703841
DCN	Fibrin-D-Dimer	0.5	0.117307	0.703841
TNFRSF4	Fibrin-D-Dimer	0.5	0.117307	0.703841
LAG3	Fibrin-D-Dimer	0.5	0.117307	0.703841
EGF	Platelet	-0.5	0.117307	0.703841
PD-L2	Platelet	-0.518182	0.102492	0.703841
NOS3	CRP	-0.481818	0.133434	0.736555
PD-L1	Fibrin-D-Dimer	0.481818	0.133434	0.736555
CCL17	Fibrin-D-Dimer	-0.481818	0.133434	0.736555
MMP12	Platelet	0.481818	0.133434	0.736555
CXCL11	CRP	0.472727	0.141999	0.768463
TWEAK	Platelet	-0.463636	0.150901	0.800939
FASLG	Fibrin-D-Dimer	-0.454545	0.160145	0.833965
IL8	CRP	0.445455	0.169733	0.836539
IL33	CRP	-0.445455	0.169733	0.836539
MCP-2	CRP	0.445455	0.169733	0.836539
CD8A	CRP	0.390909	0.23454	0.850631
CD70	CRP	0.409091	0.211545	0.850631
IL10	CRP	0.4	0.222868	0.850631
CCL3	CRP	0.436364	0.179665	0.850631
TNFRSF21	CRP	-0.409091	0.211545	0.850631
CXCL12	CRP	-0.4	0.222868	0.850631
IL4	CRP	-0.390909	0.23454	0.850631
IL12RB1	CRP	-0.381818	0.24656	0.850631
IL13	CRP	-0.390909	0.23454	0.850631
IL-1 alpha	Fibrin-D-Dimer	-0.390909	0.23454	0.850631
ANGPT1	Fibrin-D-Dimer	-0.381818	0.24656	0.850631
IL2	Fibrin-D-Dimer	-0.409091	0.211545	0.850631
VEGFR-2	Fibrin-D-Dimer	-0.409091	0.211545	0.850631
CD40	Fibrin-D-Dimer	0.390909	0.23454	0.850631
CXCL1	Fibrin-D-Dimer	-0.409091	0.211545	0.850631
CCL4	Fibrin-D-Dimer	0.390909	0.23454	0.850631
CCL23	Fibrin-D-Dimer	0.409091	0.211545	0.850631
CD5	Fibrin-D-Dimer	0.409091	0.211545	0.850631
MMP7	Fibrin-D-Dimer	0.418182	0.20057	0.850631
NCR1	Fibrin-D-Dimer	0.381818	0.24656	0.850631
TIE2	Platelet	-0.409091	0.211545	0.850631
CXCL11	Platelet	-0.427273	0.189944	0.850631
HGF	Platelet	-0.436364	0.179665	0.850631
CX3CL1	Platelet	-0.381818	0.24656	0.850631
TNFRSF4	CRP	-0.372727	0.258926	0.850756
MCP-1	Fibrin-D-Dimer	0.372727	0.258926	0.850756
CD40-L	Platelet	-0.372727	0.258926	0.850756
CCL17	Platelet	0.372727	0.258926	0.850756
DCN	CRP	-0.363636	0.271638	0.851954
CCL17	CRP	-0.363636	0.271638	0.851954
ICOSLG	CRP	-0.363636	0.271638	0.851954
KIR3DL1	Platelet	-0.363636	0.271638	0.851954
CD27	Fibrin-D-Dimer	0.354545	0.284693	0.863464
GZMB	Fibrin-D-Dimer	0.354545	0.284693	0.863464
IFN-gamma	Platelet	-0.354545	0.284693	0.863464
CXCL9	CRP	0.345455	0.298089	0.875241
PDCD1	Fibrin-D-Dimer	0.345455	0.298089	0.875241
TRAIL	Platelet	0.345455	0.298089	0.875241
IL15	CRP	0.336364	0.311824	0.896495
IL-1 alpha	Platelet	0.336364	0.311824	0.896495
ICOSLG	Fibrin-D-Dimer	0.327273	0.325895	0.917827
CRTAM	Platelet	-0.327273	0.325895	0.917827
TIE2	CRP	-0.254545	0.450037	0.929328
CD244	CRP	-0.227273	0.501536	0.929328
ANGPT1	CRP	0.236364	0.484091	0.929328
MCP-1	CRP	0.181818	0.592615	0.929328
CRTAM	CRP	0.181818	0.592615	0.929328
MCP-4	CRP	0.190909	0.573913	0.929328
CAIX	CRP	-0.318182	0.340298	0.929328
IL2	CRP	-0.2	0.555445	0.929328
IL18	CRP	0.209091	0.537221	0.929328
GZMH	CRP	0.263636	0.433441	0.929328
KIR3DL1	CRP	-0.263636	0.433441	0.929328
CXCL1	CRP	0.190909	0.573913	0.929328
TWEAK	CRP	0.218182	0.519248	0.929328
FASLG	CRP	-0.190909	0.573913	0.929328
CCL4	CRP	0.290909	0.385457	0.929328
CD27	CRP	-0.3	0.370083	0.929328
HGF	CRP	0.254545	0.450037	0.929328
NCR1	CRP	-0.190909	0.573913	0.929328
MIC-A/B	CRP	0.209091	0.537221	0.929328
CASP-8	CRP	0.309091	0.355028	0.929328
CXCL13	CRP	-0.2	0.555445	0.929328
PD-L2	CRP	-0.2	0.555445	0.929328
CCL20	CRP	0.309091	0.355028	0.929328
CSF-1	CRP	0.245455	0.466922	0.929328
IL8	Fibrin-D-Dimer	0.181818	0.592615	0.929328
TNFRSF9	Fibrin-D-Dimer	0.227273	0.501536	0.929328
CD244	Fibrin-D-Dimer	-0.281818	0.401145	0.929328
IL6	Fibrin-D-Dimer	0.272727	0.417141	0.929328
CRTAM	Fibrin-D-Dimer	0.2	0.555445	0.929328
CXCL11	Fibrin-D-Dimer	-0.218182	0.519248	0.929328
NOS3	Fibrin-D-Dimer	0.272727	0.417141	0.929328
Gal-9	Fibrin-D-Dimer	0.227273	0.501536	0.929328
KIR3DL1	Fibrin-D-Dimer	0.318182	0.340298	0.929328
LAP TGF-beta-1	Fibrin-D-Dimer	0.2	0.555445	0.929328
TNFSF14	Fibrin-D-Dimer	0.209091	0.537221	0.929328
IL33	Fibrin-D-Dimer	-0.227273	0.501536	0.929328
IL15	Fibrin-D-Dimer	0.263636	0.433441	0.929328
Gal-1	Fibrin-D-Dimer	0.218182	0.519248	0.929328
CXCL5	Fibrin-D-Dimer	-0.281818	0.401145	0.929328
GZMA	Fibrin-D-Dimer	-0.236364	0.484091	0.929328
CXCL10	Fibrin-D-Dimer	0.2	0.555445	0.929328
IL10	Fibrin-D-Dimer	-0.245455	0.466922	0.929328
CCL3	Fibrin-D-Dimer	0.281818	0.401145	0.929328
ARG1	Fibrin-D-Dimer	-0.190909	0.573913	0.929328
CXCL12	Fibrin-D-Dimer	-0.209091	0.537221	0.929328
CASP-8	Fibrin-D-Dimer	0.181818	0.592615	0.929328
CXCL13	Fibrin-D-Dimer	0.2	0.555445	0.929328
VEGFA	Fibrin-D-Dimer	0.245455	0.466922	0.929328
IL4	Fibrin-D-Dimer	-0.218182	0.519248	0.929328
IL13	Fibrin-D-Dimer	-0.309091	0.355028	0.929328
TNF	Fibrin-D-Dimer	0.209091	0.537221	0.929328
CSF-1	Fibrin-D-Dimer	0.218182	0.519248	0.929328
IL8	Platelet	-0.227273	0.501536	0.929328
MCP-3	Platelet	-0.290909	0.385457	0.929328
ANGPT1	Platelet	-0.272727	0.417141	0.929328
IL7	Platelet	-0.190909	0.573913	0.929328
PGF	Platelet	0.318182	0.340298	0.929328
CD8A	Platelet	-0.190909	0.573913	0.929328
ADA	Platelet	-0.181818	0.592615	0.929328
IL2	Platelet	0.218182	0.519248	0.929328
LAP TGF-beta-1	Platelet	-0.236364	0.484091	0.929328
IL33	Platelet	-0.218182	0.519248	0.929328
PDCD1	Platelet	0.181818	0.592615	0.929328
FASLG	Platelet	0.2	0.555445	0.929328
CCL19	Platelet	0.227273	0.501536	0.929328
MCP-2	Platelet	-0.245455	0.466922	0.929328
GZMA	Platelet	0.3	0.370083	0.929328
CXCL10	Platelet	-0.2	0.555445	0.929328
NCR1	Platelet	0.209091	0.537221	0.929328
TNFRSF4	Platelet	0.181818	0.592615	0.929328
PTN	Platelet	-0.236364	0.484091	0.929328
CXCL12	Platelet	-0.209091	0.537221	0.929328
CASP-8	Platelet	0.227273	0.501536	0.929328
VEGFA	Platelet	-0.218182	0.519248	0.929328
LAG3	Platelet	0.236364	0.484091	0.929328
IL13	Platelet	0.290909	0.385457	0.929328
GZMB	Platelet	0.3	0.370083	0.929328
CD83	Platelet	0.245455	0.466922	0.929328
TRAIL	Fibrin-D-Dimer	-0.172727	0.611542	0.932518
CAIX	Fibrin-D-Dimer	0.172727	0.611542	0.932518
ADA	Fibrin-D-Dimer	-0.172727	0.611542	0.932518
CD40	Platelet	0.172727	0.611542	0.932518
IL12	Platelet	0.172727	0.611542	0.932518
CD40-L	CRP	0.163636	0.630685	0.94426
MUC-16	CRP	-0.154545	0.650034	0.94426
CD40	CRP	0.163636	0.630685	0.94426
TNF	CRP	0.154545	0.650034	0.94426
IL7	Fibrin-D-Dimer	-0.154545	0.650034	0.94426
PDGF subunit B	Fibrin-D-Dimer	-0.163636	0.630685	0.94426
MCP-2	Fibrin-D-Dimer	-0.154545	0.650034	0.94426
CXCL1	Platelet	0.154545	0.650034	0.94426
CCL4	Platelet	-0.154545	0.650034	0.94426
PDGF subunit B	CRP	0.127273	0.709215	0.954845
IL5	CRP	-0.127273	0.709215	0.954845
MIC-A/B	Fibrin-D-Dimer	0.127273	0.709215	0.954845
PTN	Fibrin-D-Dimer	0.136364	0.689309	0.954845
CCL20	Fibrin-D-Dimer	0.136364	0.689309	0.954845
KLRD1	Fibrin-D-Dimer	0.127273	0.709215	0.954845
TNFRSF9	Platelet	0.136364	0.689309	0.954845
CD244	Platelet	-0.136364	0.689309	0.954845
IL6	Platelet	-0.136364	0.689309	0.954845
VEGFR-2	Platelet	-0.127273	0.709215	0.954845
Gal-1	Platelet	0.145455	0.669579	0.954845
IL5	Platelet	-0.127273	0.709215	0.954845
CD70	Platelet	-0.145455	0.669579	0.954845
IL4	Platelet	-0.127273	0.709215	0.954845
TNF	Platelet	-0.127273	0.709215	0.954845
EGF	CRP	0.0818182	0.81099	0.968316
FGF2	CRP	0.0636364	0.852539	0.968316
ADA	CRP	0.0727273	0.831716	0.968316
VEGFR-2	CRP	0.1	0.769875	0.968316
LAP TGF-beta-1	CRP	0.109091	0.749509	0.968316
PD-L1	CRP	0.109091	0.749509	0.968316
GZMA	CRP	-0.109091	0.749509	0.968316
CX3CL1	CRP	0.0909091	0.790373	0.968316
TNFRSF12A	CRP	-0.1	0.769875	0.968316
MMP7	CRP	-0.0909091	0.790373	0.968316
VEGFA	CRP	-0.0727273	0.831716	0.968316
IL12	CRP	0.109091	0.749509	0.968316
TIE2	Fibrin-D-Dimer	-0.1	0.769875	0.968316
MCP-4	Fibrin-D-Dimer	0.0909091	0.790373	0.968316
CD8A	Fibrin-D-Dimer	-0.0818182	0.81099	0.968316
CCL19	Fibrin-D-Dimer	0.0636364	0.852539	0.968316
IFN-gamma	Fibrin-D-Dimer	-0.118182	0.729285	0.968316
MMP12	Fibrin-D-Dimer	0.0636364	0.852539	0.968316
IL12RB1	Fibrin-D-Dimer	-0.118182	0.729285	0.968316
CD83	Fibrin-D-Dimer	0.0909091	0.790373	0.968316
MCP-1	Platelet	-0.0636364	0.852539	0.968316
CD4	Platelet	0.1	0.769875	0.968316
Gal-9	Platelet	0.0636364	0.852539	0.968316
TNFSF14	Platelet	0.0727273	0.831716	0.968316
PDGF subunit B	Platelet	-0.0636364	0.852539	0.968316
CD28	Platelet	-0.0727273	0.831716	0.968316
CD27	Platelet	0.1	0.769875	0.968316
CXCL5	Platelet	-0.0636364	0.852539	0.968316
HO-1	Platelet	0.0818182	0.81099	0.968316
IL10	Platelet	-0.0909091	0.790373	0.968316
CCL23	Platelet	0.1	0.769875	0.968316
CD5	Platelet	0.0727273	0.831716	0.968316
CCL3	Platelet	0.1	0.769875	0.968316
DCN	Platelet	0.0818182	0.81099	0.968316
ICOSLG	Platelet	0.0636364	0.852539	0.968316
CXCL13	Platelet	0.109091	0.749509	0.968316
IL12RB1	Platelet	-0.0818182	0.81099	0.968316
KLRD1	Platelet	0.0909091	0.790373	0.968316
MUC-16	Platelet	0.0545455	0.873447	0.975997
IL18	Platelet	-0.0545455	0.873447	0.975997
PD-L1	Platelet	-0.0545455	0.873447	0.975997
CSF-1	Platelet	-0.0545455	0.873447	0.975997
PGF	CRP	0.0363636	0.915468	0.982606
CD4	CRP	0.0454545	0.894427	0.982606
Gal-9	CRP	-0.0181818	0.957685	0.982606
Gal-1	CRP	0.0181818	0.957685	0.982606
CXCL5	CRP	0.0272727	0.936558	0.982606
ANGPT2	CRP	0.0181818	0.957685	0.982606
PTN	CRP	0.0363636	0.915468	0.982606
GZMB	CRP	-0.0363636	0.915468	0.982606
MCP-3	Fibrin-D-Dimer	0.0363636	0.915468	0.982606
CD40-L	Fibrin-D-Dimer	-0.0272727	0.936558	0.982606
EGF	Fibrin-D-Dimer	-0.0181818	0.957685	0.982606
CD70	Fibrin-D-Dimer	-0.0272727	0.936558	0.982606
ADGRG1	Platelet	0.0181818	0.957685	0.982606
MCP-4	Platelet	0.0272727	0.936558	0.982606
CXCL9	Platelet	-0.0181818	0.957685	0.982606
CAIX	Platelet	0.0363636	0.915468	0.982606
NOS3	Platelet	-0.0181818	0.957685	0.982606
GZMH	Platelet	0.0272727	0.936558	0.982606
TNFRSF12A	Platelet	-0.0272727	0.936558	0.982606
MMP7	Platelet	0.0181818	0.957685	0.982606
TNFRSF21	Platelet	0.0272727	0.936558	0.982606
ANGPT2	Platelet	0.0454545	0.894427	0.982606
CD28	Fibrin-D-Dimer	-0.00909091	0.978837	0.989593
FGF2	Platelet	0.00909091	0.978837	0.989593
ARG1	Platelet	-0.00909091	0.978837	0.989593
CCL20	Platelet	-0.00909091	0.978837	0.989593
KLRD1	CRP	0	1	1
PD-L2	Fibrin-D-Dimer	0	1	1
LAMP3	Platelet	0	1	1

## Sheet: Mild
Table S8: Correlation Between Olink-Derived Plasma Protein Levels (NPX) and Clinical Laboratory Parameters in COVID-19 Mild Group (Adj. p < 0.05)
Olink	Clinical	R	pval	padj
TRAIL	CRP	-0.690716	9.3831e-05	0.0258974
CSF-1	Platelet	-0.642613	0.000400081	0.0552111
IL6	CRP	0.603522	0.00109784	0.0927229
NOS3	CRP	0.585399	0.00167976	0.0927229
VEGFA	CRP	0.59087	0.00148123	0.0927229
PTN	CRP	-0.53616	0.00475215	0.218599
TNFSF14	CRP	0.512908	0.00737488	0.290781
FASLG	CRP	-0.488289	0.0113788	0.39257
MCP-3	CRP	0.418533	0.0333417	0.480559
IL2	CRP	-0.428791	0.0288368	0.480559
VEGFR-2	CRP	-0.416481	0.0343069	0.480559
PDGF subunit B	CRP	0.375791	0.058499	0.480559
PDCD1	CRP	-0.405881	0.0396551	0.480559
IL15	CRP	0.390494	0.0485734	0.480559
CCL23	CRP	0.396649	0.0448341	0.480559
ICOSLG	CRP	-0.401778	0.0418948	0.480559
CXCL13	CRP	0.411352	0.0368177	0.480559
TNFSF14	Fibrin-D-Dimer	0.415185	0.0349283	0.480559
HGF	Fibrin-D-Dimer	0.374829	0.0591993	0.480559
CCL23	Fibrin-D-Dimer	0.403899	0.0407251	0.480559
MMP7	Fibrin-D-Dimer	0.405267	0.0399843	0.480559
CCL20	Fibrin-D-Dimer	0.398427	0.0437975	0.480559
CD244	Platelet	-0.391654	0.0478507	0.480559
IL6	Platelet	-0.403899	0.0407251	0.480559
CD4	Platelet	-0.375855	0.0584524	0.480559
IL15	Platelet	-0.456224	0.0191503	0.480559
PD-L1	Platelet	-0.377223	0.057468	0.480559
IL5	Platelet	-0.382353	0.0538908	0.480559
CXCL10	Platelet	-0.384747	0.0522821	0.480559
IL10	Platelet	-0.413817	0.0355937	0.480559
DCN	Platelet	-0.448016	0.0217175	0.480559
CCL17	Platelet	0.388509	0.0498304	0.480559
IFN-gamma	Platelet	-0.411423	0.0367823	0.480559
GZMB	Platelet	-0.436731	0.025698	0.480559
LAP TGF-beta-1	CRP	0.360745	0.070218	0.514163
CCL4	CRP	0.3669	0.0652237	0.514163
CCL3	CRP	0.360062	0.0707906	0.514163
TNFSF14	Platelet	-0.363543	0.0679127	0.514163
LAP TGF-beta-1	Fibrin-D-Dimer	0.348837	0.0807084	0.555709
KIR3DL1	Platelet	-0.343365	0.0859102	0.555709
CASP-8	Platelet	-0.342681	0.0865779	0.555709
PD-L2	Platelet	-0.347811	0.081665	0.555709
LAG3	Platelet	-0.346443	0.0829539	0.555709
CD40-L	Fibrin-D-Dimer	0.336183	0.0931174	0.5841
EGF	CRP	0.3245	0.105799	0.621286
CCL20	CRP	0.3245	0.105799	0.621286
FASLG	Platelet	-0.327291	0.102658	0.621286
IL8	CRP	0.307745	0.126162	0.641604
CD40-L	CRP	0.313216	0.119222	0.641604
CD244	CRP	-0.293605	0.145454	0.641604
ANGPT1	CRP	0.274235	0.175189	0.641604
IL7	CRP	0.293383	0.145772	0.641604
MCP-1	CRP	0.308087	0.125719	0.641604
Gal-9	CRP	0.272867	0.177438	0.641604
PD-L1	CRP	0.300906	0.135245	0.641604
CD27	CRP	0.26808	0.185467	0.641604
IL5	CRP	0.292358	0.147252	0.641604
IL10	CRP	0.268764	0.184305	0.641604
MIC-A/B	CRP	0.315951	0.115859	0.641604
ANGPT2	CRP	0.273551	0.176311	0.641604
CXCL12	CRP	0.275603	0.17296	0.641604
CASP-8	CRP	0.288596	0.152769	0.641604
EGF	Fibrin-D-Dimer	0.28249	0.162038	0.641604
IL6	Fibrin-D-Dimer	0.301642	0.134246	0.641604
TRAIL	Fibrin-D-Dimer	-0.296512	0.141325	0.641604
CD40	Fibrin-D-Dimer	0.270862	0.180771	0.641604
PDGF subunit B	Fibrin-D-Dimer	0.280096	0.165778	0.641604
CCL4	Fibrin-D-Dimer	0.308482	0.12521	0.641604
IL5	Fibrin-D-Dimer	0.267784	0.185972	0.641604
GZMA	Fibrin-D-Dimer	0.271546	0.17963	0.641604
IL8	Platelet	-0.271888	0.179061	0.641604
Gal-9	Platelet	-0.286936	0.155252	0.641604
CD40	Platelet	0.283174	0.160981	0.641604
GZMH	Platelet	-0.316005	0.115793	0.641604
MCP-2	Platelet	-0.294118	0.14472	0.641604
CD27	Platelet	0.301984	0.133783	0.641604
GZMA	Platelet	-0.31327	0.119155	0.641604
VEGFA	Platelet	-0.300958	0.135175	0.641604
CCL20	Platelet	-0.288646	0.152696	0.641604
IL12	Platelet	-0.285226	0.157838	0.641604
MCP-4	CRP	0.265003	0.19076	0.64207
IL2	Fibrin-D-Dimer	-0.265732	0.189496	0.64207
MCP-3	Platelet	-0.260944	0.197898	0.650235
PDCD1	Platelet	0.261628	0.196682	0.650235
TIE2	CRP	0.245512	0.226697	0.721233
CD8A	CRP	-0.237989	0.241701	0.721233
CD4	CRP	0.234228	0.249442	0.721233
CD40	CRP	0.233202	0.251582	0.721233
GZMH	CRP	0.228415	0.261722	0.721233
KIR3DL1	CRP	0.230467	0.257345	0.721233
CD5	CRP	-0.233886	0.250154	0.721233
DCN	CRP	-0.227389	0.263929	0.721233
CSF-1	CRP	0.244144	0.229377	0.721233
FASLG	Fibrin-D-Dimer	-0.240424	0.236775	0.721233
HO-1	Fibrin-D-Dimer	0.243844	0.229968	0.721233
CXCL13	Fibrin-D-Dimer	0.24316	0.231319	0.721233
PD-L2	Fibrin-D-Dimer	0.23119	0.255812	0.721233
VEGFA	Fibrin-D-Dimer	0.239398	0.238843	0.721233
CSF-1	Fibrin-D-Dimer	0.233584	0.250784	0.721233
ANGPT2	Platelet	-0.233584	0.250784	0.721233
LAMP3	Platelet	-0.228112	0.262373	0.721233
FGF2	CRP	0.221234	0.277423	0.736093
TNFRSF12A	CRP	0.222944	0.273631	0.736093
IL8	Fibrin-D-Dimer	0.219904	0.280395	0.736093
MIC-A/B	Fibrin-D-Dimer	-0.218878	0.282702	0.736093
CXCL11	Platelet	-0.220246	0.279629	0.736093
MCP-2	Fibrin-D-Dimer	0.216826	0.287352	0.741207
PD-L1	Fibrin-D-Dimer	0.209986	0.303197	0.747164
CD70	Fibrin-D-Dimer	-0.212038	0.298388	0.747164
TNFRSF21	Fibrin-D-Dimer	-0.211354	0.299985	0.747164
CX3CL1	Platelet	-0.209986	0.303197	0.747164
MMP7	Platelet	0.21238	0.297591	0.747164
CD8A	Platelet	-0.206908	0.310501	0.75174
MUC-16	Platelet	-0.20725	0.309684	0.75174
MCP-1	Platelet	-0.203146	0.319575	0.762349
CD83	Platelet	-0.202804	0.320408	0.762349
TWEAK	CRP	-0.194905	0.340012	0.795283
CCL19	CRP	0.195589	0.338287	0.795283
MCP-2	CRP	0.193195	0.344348	0.798656
Gal-1	Fibrin-D-Dimer	-0.19015	0.352152	0.803255
CXCL5	Fibrin-D-Dimer	0.191176	0.349511	0.803255
MCP-3	Fibrin-D-Dimer	0.182969	0.370968	0.825702
GZMH	Fibrin-D-Dimer	0.184679	0.366436	0.825702
IL15	Fibrin-D-Dimer	0.183995	0.368245	0.825702
TNFRSF21	CRP	-0.178834	0.382059	0.827632
ANGPT1	Fibrin-D-Dimer	0.178181	0.38383	0.827632
IFN-gamma	Fibrin-D-Dimer	-0.179891	0.379207	0.827632
HGF	Platelet	-0.180575	0.377367	0.827632
ADGRG1	CRP	0.167892	0.412316	0.84153
CAIX	CRP	-0.163105	0.42596	0.84153
CXCL5	CRP	-0.171653	0.401769	0.84153
PD-L2	CRP	0.166524	0.416189	0.84153
CD83	CRP	-0.16584	0.418133	0.84153
IL12	CRP	-0.168576	0.410387	0.84153
ADA	Fibrin-D-Dimer	-0.164843	0.420978	0.84153
CD4	Fibrin-D-Dimer	0.170999	0.403593	0.84153
CCL19	Fibrin-D-Dimer	0.163133	0.425879	0.84153
CXCL12	Fibrin-D-Dimer	0.172709	0.398837	0.84153
ICOSLG	Fibrin-D-Dimer	-0.162791	0.426863	0.84153
ADA	Platelet	-0.167921	0.412235	0.84153
MMP7	CRP	0.155582	0.447889	0.870544
IL7	Fibrin-D-Dimer	0.155951	0.4468	0.870544
IL13	CRP	-0.152505	0.457029	0.879743
CCL3	Platelet	0.151847	0.458996	0.879743
ADGRG1	Fibrin-D-Dimer	0.149453	0.46619	0.881291
KIR3DL1	Fibrin-D-Dimer	-0.150137	0.464129	0.881291
CXCL1	Fibrin-D-Dimer	0.145349	0.478658	0.898705
IL12	Fibrin-D-Dimer	-0.142613	0.487063	0.902211
CD70	Platelet	-0.143639	0.483903	0.902211
CXCL11	CRP	0.137801	0.502024	0.903293
CCL17	CRP	0.136092	0.507394	0.903293
CX3CL1	Fibrin-D-Dimer	-0.139535	0.496608	0.903293
IL2	Platelet	0.135773	0.508399	0.903293
TNFRSF21	Platelet	-0.135089	0.510557	0.903293
ICOSLG	Platelet	-0.136115	0.507321	0.903293
TNF	Platelet	-0.135089	0.510557	0.903293
IL13	Fibrin-D-Dimer	-0.133721	0.514887	0.905152
ADA	CRP	-0.131988	0.520397	0.909048
IL-1 alpha	Fibrin-D-Dimer	0.129617	0.527984	0.910773
ADGRG1	Platelet	-0.129617	0.527984	0.910773
VEGFR-2	Fibrin-D-Dimer	-0.128249	0.532385	0.91266
IL33	CRP	0.12515	0.542419	0.913063
HO-1	CRP	0.124466	0.544645	0.913063
LAMP3	CRP	0.122072	0.552469	0.913063
CRTAM	Fibrin-D-Dimer	-0.125513	0.541238	0.913063
LAMP3	Fibrin-D-Dimer	0.123119	0.549041	0.913063
ARG1	Platelet	-0.122777	0.55016	0.913063
GZMA	CRP	0.120021	0.559216	0.918712
MUC-16	CRP	-0.116601	0.570543	0.924447
FGF2	Fibrin-D-Dimer	0.116963	0.56934	0.924447
CCL17	Fibrin-D-Dimer	-0.115937	0.572755	0.924447
Gal-1	CRP	0.108737	0.596977	0.927761
LAG3	CRP	0.113182	0.581972	0.927761
CD5	Fibrin-D-Dimer	-0.108413	0.598075	0.927761
GZMB	Fibrin-D-Dimer	0.106361	0.605061	0.927761
IL-1 alpha	Platelet	0.108071	0.599237	0.927761
ANGPT1	Platelet	0.110465	0.591122	0.927761
NOS3	Platelet	0.106361	0.605061	0.927761
VEGFR-2	Platelet	0.113885	0.579613	0.927761
IL33	Platelet	0.109097	0.595753	0.927761
CXCL9	CRP	0.0991623	0.629839	0.937072
CXCL10	CRP	0.102582	0.618019	0.937072
MMP12	CRP	-0.0977945	0.634592	0.937072
CXCL10	Fibrin-D-Dimer	-0.100889	0.623858	0.937072
EGF	Platelet	-0.0984952	0.632155	0.937072
PGF	Platelet	-0.0957592	0.641691	0.937072
CRTAM	Platelet	-0.0957592	0.641691	0.937072
TWEAK	Platelet	0.0991792	0.62978	0.937072
IL4	Platelet	0.0974692	0.635724	0.937072
TWEAK	Fibrin-D-Dimer	0.0919973	0.654893	0.951318
CD28	CRP	0.0827492	0.687773	0.95469
ARG1	CRP	-0.0772782	0.707493	0.95469
TNFRSF4	CRP	0.0861686	0.675548	0.95469
CD244	Fibrin-D-Dimer	-0.0766205	0.709876	0.95469
PGF	Fibrin-D-Dimer	0.0714774	0.728603	0.95469
CXCL11	Fibrin-D-Dimer	0.0878933	0.669411	0.95469
Gal-9	Fibrin-D-Dimer	0.0800274	0.69756	0.95469
IL18	Fibrin-D-Dimer	0.0892613	0.664559	0.95469
TNFRSF12A	Fibrin-D-Dimer	-0.0813954	0.692635	0.95469
NCR1	Fibrin-D-Dimer	-0.0711354	0.729854	0.95469
CASP-8	Fibrin-D-Dimer	0.0848153	0.680377	0.95469
IL4	Fibrin-D-Dimer	0.0882353	0.668197	0.95469
TNF	Fibrin-D-Dimer	-0.0848153	0.680377	0.95469
CD40-L	Platelet	-0.0738714	0.719866	0.95469
IL7	Platelet	-0.0711354	0.729854	0.95469
CXCL9	Platelet	0.0745554	0.717377	0.95469
TNFRSF12A	Platelet	-0.0800274	0.69756	0.95469
CCL23	Platelet	-0.0731874	0.722359	0.95469
TNFRSF4	Platelet	0.0841313	0.682822	0.95469
CXCL12	Platelet	0.0755814	0.713647	0.95469
MMP12	Platelet	0.0779754	0.704969	0.95469
IL18	Platelet	-0.0687415	0.738628	0.96161
MCP-4	Fibrin-D-Dimer	-0.0649795	0.752481	0.970489
KLRD1	Platelet	0.0656635	0.749957	0.970489
IL-1 alpha	CRP	0.0632587	0.758843	0.971441
NCR1	CRP	-0.0588135	0.775346	0.971441
TIE2	Fibrin-D-Dimer	-0.0622435	0.762603	0.971441
IL33	Fibrin-D-Dimer	-0.0581395	0.777857	0.971441
Gal-1	Platelet	0.0581395	0.777857	0.971441
NCR1	Platelet	-0.0584815	0.776582	0.971441
MIC-A/B	Platelet	-0.0619015	0.763871	0.971441
PGF	CRP	-0.0547102	0.790665	0.974212
HGF	CRP	-0.0564199	0.784273	0.974212
CD28	Fibrin-D-Dimer	0.0550616	0.78935	0.974212
TNFRSF4	Fibrin-D-Dimer	-0.0516416	0.802171	0.979643
PTN	Platelet	0.0519836	0.800887	0.979643
IFN-gamma	CRP	0.0492392	0.811208	0.979984
KLRD1	CRP	-0.0478714	0.816363	0.979984
DCN	Fibrin-D-Dimer	0.0468536	0.820204	0.979984
MCP-4	Platelet	0.0499316	0.808601	0.979984
CXCL1	Platelet	-0.0471956	0.818913	0.979984
CXCL1	CRP	0.0410327	0.842247	0.982326
IL12RB1	CRP	-0.0417165	0.839651	0.982326
TNF	CRP	-0.044452	0.829284	0.982326
PTN	Fibrin-D-Dimer	-0.0420657	0.838326	0.982326
KLRD1	Fibrin-D-Dimer	-0.0444596	0.829255	0.982326
TRAIL	Platelet	0.0406977	0.843519	0.982326
TNFRSF9	Platelet	-0.0383037	0.852622	0.986122
CD5	Platelet	-0.0379617	0.853924	0.986122
TNFRSF9	CRP	0.0153872	0.940529	0.998677
CRTAM	CRP	0.028039	0.891848	0.998677
IL18	CRP	0.00854847	0.966941	0.998677
CX3CL1	CRP	0.027697	0.893159	0.998677
CD70	CRP	0.000683878	0.997355	0.998677
IL4	CRP	-0.0157292	0.93921	0.998677
GZMB	CRP	0.0208583	0.919442	0.998677
TNFRSF9	Fibrin-D-Dimer	0.0181259	0.929968	0.998677
MCP-1	Fibrin-D-Dimer	-0.0294118	0.886586	0.998677
CXCL9	Fibrin-D-Dimer	-0.0188099	0.927332	0.998677
CD8A	Fibrin-D-Dimer	-0.00649795	0.974868	0.998677
CAIX	Fibrin-D-Dimer	0.00170999	0.993385	0.998677
MUC-16	Fibrin-D-Dimer	-0.0249658	0.903644	0.998677
NOS3	Fibrin-D-Dimer	-0.0277018	0.893141	0.998677
PDCD1	Fibrin-D-Dimer	0.00581395	0.977513	0.998677
CD27	Fibrin-D-Dimer	-0.0191518	0.926014	0.998677
IL10	Fibrin-D-Dimer	0.00478796	0.98148	0.998677
CCL3	Fibrin-D-Dimer	-0.0338577	0.869576	0.998677
ARG1	Fibrin-D-Dimer	-0.0181259	0.929968	0.998677
ANGPT2	Fibrin-D-Dimer	-0.00786594	0.969579	0.998677
MMP12	Fibrin-D-Dimer	0.00307798	0.988094	0.998677
LAG3	Fibrin-D-Dimer	-0.0321477	0.876112	0.998677
IL12RB1	Fibrin-D-Dimer	0.00854993	0.966935	0.998677
CD83	Fibrin-D-Dimer	0.0116279	0.955042	0.998677
TIE2	Platelet	0.0205198	0.920745	0.998677
FGF2	Platelet	0.0300958	0.883965	0.998677
CAIX	Platelet	0.00478796	0.98148	0.998677
LAP TGF-beta-1	Platelet	0.00478796	0.98148	0.998677
PDGF subunit B	Platelet	-0.0174419	0.932604	0.998677
CD28	Platelet	0.00581395	0.977513	0.998677
CCL19	Platelet	0.00136799	0.994708	0.998677
CCL4	Platelet	-0.00615595	0.97619	0.998677
CXCL5	Platelet	0.0266758	0.897078	0.998677
HO-1	Platelet	0.0109439	0.957684	0.998677
CXCL13	Platelet	-0.000341997	0.998677	0.998677
IL12RB1	Platelet	-0.00341997	0.986771	0.998677
IL13	Platelet	0.0116279	0.955042	0.998677
