# Supplementary material for: Immune-coagulation dynamics in severe COVID-19 revealed by autoantibody profiling and multi-omics integration
Source: Sci Rep. 2025 Sep 1;15:32149. doi: 10.1038/s41598-025-17054-6 (PMC12402181; doi:10.1038/s41598-025-17054-6)
Supplement: Supplementary file 10 — Supplementary material 10 (XLSX 10.6 kb) [file 41598_2025_17054_MOESM10_ESM.xlsx]

## Sheet: COVID
Table S9: Correlation Between Age and Subthreshold Reactivity to Candidate Antigens (MFI) in COVID-19
Candidate Antigen	Age	R value	pval	padj	Cohort
Apo-H	Age	0.397444	0.016381	0.0565404	COVID_All
Prothrombin	Age	0.378525	0.0228195	0.0565404	COVID_All
ADAMTS13	Age	0.375387	0.0240674	0.0565404	COVID_All
SERPINC1	Age	0.365723	0.0282702	0.0565404	COVID_All
PF4	Age	0.251498	0.138971	0.219475	COVID_All
Protein S	Age	0.236671	0.164606	0.219475	COVID_All
PROC1	Age	0.147756	0.389798	0.445484	COVID_All
Factor V	Age	0.0113395	0.947666	0.947666	COVID_All
ADAMTS13	Age	0.291289	0.157735	0.421199	Mild
Factor V	Age	0.156992	0.453593	0.518392	Mild
Protein S	Age	0.343768	0.0924589	0.421199	Mild
SERPINC1	Age	0.244981	0.237887	0.421199	Mild
Apo-H	Age	0.250194	0.227732	0.421199	Mild
PROC1	Age	0.230144	0.268404	0.421199	Mild
Prothrombin	Age	0.209059	0.315899	0.421199	Mild
PF4	Age	0.0634769	0.763079	0.763079	Mild
ADAMTS13	Age	0.567507	0.0686134	0.109781	Severe
Factor V	Age	-0.182233	0.591757	0.78901	Severe
Protein S	Age	0.0410959	0.904508	0.904508	Severe
SERPINC1	Age	0.637815	0.0347408	0.0694817	Severe
Apo-H	Age	0.679636	0.021418	0.0694817	Severe
PROC1	Age	-0.0508117	0.882055	0.904508	Severe
Prothrombin	Age	0.684932	0.0200416	0.0694817	Severe
PF4	Age	0.659817	0.0271682	0.0694817	Severe
